# Supplementary material for: Understanding host response to infectious salmon anaemia virus in an Atlantic salmon cell line using single-cell RNA sequencing
Source: BMC Genomics. 2023 Mar 29;24:161. doi: 10.1186/s12864-023-09254-z (PMC10061729; doi:10.1186/s12864-023-09254-z)
Supplement: Supplementary file 3 — Supplementary Material 3 [file 12864_2023_9254_MOESM3_ESM.xlsx]

## Sheet: control vs 24h uninfected
Supplementary File 1. Differential expression between the cells in the control sample and the uninfected cells of the 24h, 48h and 96h samples.
	p_val	avg_log2FC	pct.1	pct.2	p_val_adj
mx2	4.54964e-101	-1.74675	0.674	0.947	1.07899e-96
CD9	6.93884e-91	-1.41773	0.694	0.951	1.64561e-86
ENSSSAG00000065840.1	1.81118e-83	-1.01048	0.034	0.551	4.2954e-79
ENSSSAG00000048938.1	5.01096e-80	-1.02546	0.13	0.67	1.1884e-75
ENSSSAG00000005284.1	3.15983e-75	-1.10567	0.991	1	7.49385e-71
ENSSSAG00000054169.1	7.22967e-67	-0.919781	0.041	0.494	1.71459e-62
stat2	1.00441e-66	-0.964885	0.779	0.951	2.38206e-62
cd9	8.04763e-66	-1.09218	0.629	0.889	1.90858e-61
zmp:0000000735	2.33844e-65	-1.15465	0.139	0.633	5.54585e-61
ENSSSAG00000072910.1	7.74748e-62	-1.06052	0.55	0.834	1.83739e-57
helz2	2.49824e-60	-1.00973	0.053	0.479	5.92482e-56
ENSSSAG00000000519.1	2.89122e-58	-0.690281	0.078	0.518	6.85681e-54
VHSV	8.34705e-58	-0.656581	0.047	0.461	1.97959e-53
ENSSSAG00000011610.1	1.9307e-55	-1.54313	0.687	0.852	4.57884e-51
ENSSSAG00000055456.1	8.95847e-55	-1.52663	0.702	0.854	2.12459e-50
ENSSSAG00000056281.1	8.95847e-55	-1.52663	0.702	0.854	2.12459e-50
ddx58	2.33991e-54	-0.600347	0.02	0.377	5.54934e-50
RPS29	3.08438e-53	-0.50383	1	0.998	7.31492e-49
STAT1	1.05835e-52	-0.781046	0.806	0.93	2.50998e-48
si:dkey-85k7.12	4.07266e-51	-0.677102	0.06	0.449	9.65871e-47
ENSSSAG00000073370.1	8.98391e-51	-0.925645	0.194	0.645	2.13062e-46
rtp3	3.91169e-45	-0.988649	0.031	0.354	9.27695e-41
epsti1	4.10434e-45	-0.630619	0.075	0.439	9.73385e-41
stat1	1.21463e-44	-0.531463	0.022	0.33	2.88062e-40
rpl38	6.07319e-44	-0.358591	1	1	1.44032e-39
ENSSSAG00000056596.1	1.85152e-43	-0.70611	0.086	0.443	4.39105e-39
ENSSSAG00000081624.1	6.09476e-43	-0.545441	0.08	0.436	1.44543e-38
krt18b	2.13992e-42	0.870214	1	1	5.07503e-38
RS29	5.22315e-42	-0.329164	1	1	1.23872e-37
ENSSSAG00000004058.1	1.89437e-41	-0.413073	0.019	0.309	4.4927e-37
irf-3	2.55638e-41	-0.463263	0.047	0.373	6.0627e-37
RL29	3.77918e-41	-0.319369	1	1	8.96271e-37
ENSSSAG00000060592.1	2.24289e-40	-0.541743	0.18	0.58	5.31923e-36
calcoco2	2.4656e-40	-0.577988	0.135	0.51	5.84742e-36
cmpk2	6.62744e-40	-0.525959	0.03	0.324	1.57176e-35
bafb	1.1052e-39	-0.45787	0.998	0.998	2.62109e-35
aste1a	2.36281e-39	-0.639735	0.053	0.369	5.60364e-35
ENSSSAG00000041881.1	3.16324e-39	-0.514604	0.124	0.5	7.50195e-35
irf7	1.22159e-38	-0.501389	0.102	0.451	2.89713e-34
ENSSSAG00000009110.1	1.68894e-36	-0.854224	0.092	0.393	4.00549e-32
ENSSSAG00000047839.1	2.43537e-36	-0.703893	0.803	0.908	5.77573e-32
RS28	4.95366e-36	-0.315321	1	1	1.17481e-31
pick1	7.12318e-36	-0.977702	0.365	0.654	1.68933e-31
RS25	8.69255e-36	0.350489	1	1	2.06153e-31
ENSSSAG00000003797.1	1.23004e-35	-0.764151	0.658	0.807	2.91717e-31
UBIL	1.2683e-35	-1.33948	0.817	0.863	3.0079e-31
adar	5.5461e-35	-0.418599	0.097	0.424	1.31531e-30
srk2	7.48766e-35	-0.750372	0.544	0.791	1.77577e-30
ENSSSAG00000014585.1	1.66693e-34	-0.51227	0.056	0.348	3.95329e-30
wu:fj29h11	2.50391e-34	-1.17452	0.708	0.836	5.93828e-30
I10R2	1.08715e-33	-0.379635	0.02	0.262	2.57828e-29
k2c8	2.0872e-33	0.412876	1	1	4.95e-29
uba7	3.55307e-33	-0.340036	0.05	0.328	8.42645e-29
galnt12	3.91715e-33	-0.441219	0.171	0.537	9.28991e-29
ENSSSAG00000042757.1	3.95307e-33	-0.676593	0.856	0.922	9.3751e-29
ENSSSAG00000080244.1	6.81835e-33	-0.830364	0.271	0.578	1.61704e-28
RS21	1.83472e-32	-0.277353	1	1	4.35121e-28
ENSSSAG00000075931.1	5.18466e-32	-0.536936	0.124	0.443	1.22959e-27
QPRT	7.6924e-32	-0.373996	0.038	0.289	1.82433e-27
fau	1.42394e-31	-0.274045	1	1	3.37703e-27
tdp2a	1.62001e-31	-0.398257	0.058	0.328	3.84201e-27
mthfd1a	2.59083e-31	-0.43655	0.188	0.543	6.14442e-27
RL11	3.12072e-31	0.260101	1	1	7.4011e-27
RL39	1.16876e-30	-0.290939	1	1	2.77183e-26
dtx3l	2.06412e-30	-0.491131	0.18	0.523	4.89526e-26
ENSSSAG00000070409.1	3.60849e-30	-0.368638	0.025	0.252	8.55789e-26
trib3	4.25502e-30	0.740292	0.912	0.674	1.00912e-25
POB	4.37998e-30	-0.391724	0.232	0.617	1.03876e-25
ENSSSAG00000005966.1	6.40946e-30	-0.430369	0.091	0.383	1.52007e-25
ENSSSAG00000032607.1	7.74135e-30	-0.344893	0.034	0.273	1.83594e-25
RNF213	1.48056e-29	-0.741641	0.748	0.859	3.51129e-25
RL13A	1.489e-28	0.291209	1	1	3.53131e-24
trad1	1.64674e-28	-0.447833	0.107	0.393	3.9054e-24
g12	1.77196e-28	0.935421	0.987	0.893	4.20238e-24
dram1	2.83565e-28	-0.342107	0.086	0.371	6.72503e-24
ENSSSAG00000076128.1	2.89947e-28	-0.791497	0.948	0.963	6.87638e-24
dhx58	3.09805e-28	-0.59943	0.064	0.316	7.34733e-24
ENSSSAG00000058809.1	3.253e-28	-0.525026	0.147	0.457	7.71481e-24
si:ch211-219a4.3	4.24893e-28	-0.434633	0.158	0.475	1.00768e-23
NAMPT	4.88476e-28	-0.375987	0.072	0.336	1.15847e-23
ENSSSAG00000003957.1	5.49039e-28	-0.3479	0.139	0.459	1.3021e-23
RL7A	6.99885e-28	0.307921	1	1	1.65985e-23
bag2	8.89081e-28	-0.486167	0.146	0.459	2.10854e-23
parp11	1.227e-27	-0.623564	0.765	0.861	2.90995e-23
ENSSSAG00000067593.1	1.31507e-27	0.405426	1	1	3.11882e-23
RL32	1.31535e-27	0.474759	1	1	3.11949e-23
ENSSSAG00000044215.1	1.3583e-27	-0.89294	0.067	0.316	3.22133e-23
tlr3	2.03437e-27	-0.289187	0.03	0.246	4.8247e-23
ENSSSAG00000061523.1	3.15437e-27	-0.378955	0.187	0.516	7.4809e-23
dnajc2	3.83358e-27	-0.442943	0.138	0.439	9.09173e-23
ENSSSAG00000014989.1	1.07433e-26	-0.391197	0.038	0.254	2.54789e-22
ENSSSAG00000041159.1	1.07433e-26	-0.391197	0.038	0.254	2.54789e-22
ENSSSAG00000058730.1	1.30648e-26	-0.374304	0.074	0.326	3.09844e-22
ENSSSAG00000007335.1	2.74538e-26	-0.75917	0.596	0.693	6.51094e-22
unm-sa1261	2.88974e-26	-0.376662	0.15	0.451	6.85331e-22
ENSSSAG00000052123.1	3.39373e-26	-0.489463	0.92	0.957	8.04857e-22
ENSSSAG00000004293.1	4.08805e-26	-0.362215	0.176	0.502	9.69522e-22
rnpepl1	4.10857e-26	-0.394124	0.155	0.465	9.74388e-22
ENSSSAG00000019193.1	5.37476e-26	-0.464432	0.135	0.41	1.27468e-21
ENSSSAG00000028588.1	5.37476e-26	-0.464432	0.135	0.41	1.27468e-21
ENSSSAG00000031707.1	5.37476e-26	-0.464432	0.135	0.41	1.27468e-21
ENSSSAG00000046004.1	5.37476e-26	-0.464432	0.135	0.41	1.27468e-21
gucy1b1	8.54017e-26	-0.347353	0.108	0.387	2.02539e-21
vtg3	1.0904e-25	-0.358537	0.177	0.492	2.586e-21
fam184a	1.61155e-25	-0.986347	0.882	0.824	3.82195e-21
aamp	2.02494e-25	-0.420989	0.224	0.557	4.80235e-21
psmb9-b	3.30593e-25	-0.303775	0.105	0.373	7.84034e-21
tpm4a	3.61389e-25	-0.548457	0.229	0.553	8.5707e-21
ENSSSAG00000076907.1	5.35142e-25	-0.382302	0.172	0.477	1.26914e-20
ugt1a1	8.21756e-25	-0.406831	0.197	0.52	1.94888e-20
tars3	9.49104e-25	-0.329706	0.152	0.453	2.2509e-20
IF4EA	1.10846e-24	-0.395581	0.24	0.568	2.62883e-20
dnaja1	1.11721e-24	-0.359399	0.102	0.361	2.64958e-20
ENSSSAG00000047115.1	1.17326e-24	-0.563196	0.541	0.785	2.78249e-20
herc4	1.18214e-24	-0.509262	0.185	0.49	2.80356e-20
ENSSSAG00000062697.1	1.35111e-24	-0.323763	0.038	0.244	3.2043e-20
ACBP	1.83804e-24	0.625582	1	0.998	4.35908e-20
ARL3	1.85131e-24	-0.362348	0.089	0.338	4.39057e-20
ENSSSAG00000043265.1	2.00952e-24	-0.274879	0.009	0.18	4.76578e-20
ifit9	3.22676e-24	-1.37638	0.596	0.703	7.65259e-20
brd9	4.00543e-24	-0.379453	0.133	0.396	9.49929e-20
MDA5	4.80444e-24	-0.533442	0.464	0.744	1.13942e-19
ammecr1	4.91144e-24	-0.37214	0.266	0.613	1.1648e-19
ENSSSAG00000057777.1	6.02561e-24	-0.431812	0.144	0.422	1.42903e-19
an32a	7.86791e-24	-0.368294	0.132	0.404	1.86595e-19
rnf213b	9.38575e-24	-0.574412	0.746	0.863	2.22592e-19
ndufs1	9.97166e-24	-0.361957	1	1	2.36488e-19
RLA0	1.13088e-23	0.323497	1	1	2.68199e-19
ENSSSAG00000058932.1	1.52193e-23	-0.423571	0.041	0.24	3.60942e-19
map7d3	1.62846e-23	-0.413337	0.268	0.594	3.86205e-19
emc3	1.74839e-23	-0.360615	0.246	0.584	4.14648e-19
mov10	2.13188e-23	-0.273757	0.038	0.236	5.05596e-19
ENSSSAG00000073138.1	3.28046e-23	-0.253887	0.011	0.176	7.77994e-19
mpped1	6.20159e-23	-0.448398	0.086	0.318	1.47077e-18
ENSSSAG00000060007.1	7.08466e-23	-1.08015	0.835	0.855	1.6802e-18
mdm2	8.03354e-23	-0.475292	0.19	0.484	1.90523e-18
ENSSSAG00000068245.1	9.02659e-23	-0.400916	0.227	0.537	2.14075e-18
ptges3a	1.10803e-22	-0.40321	0.165	0.443	2.62782e-18
ENSSSAG00000049790.1	1.18823e-22	-0.262349	0.053	0.27	2.818e-18
tisb	1.36924e-22	0.534109	1	0.998	3.24729e-18
slc39a10	1.52261e-22	-0.329617	0.176	0.467	3.61103e-18
ENSSSAG00000057410.1	1.73333e-22	-0.393998	0.06	0.266	4.11076e-18
ifit8	2.00396e-22	-0.384803	0.056	0.268	4.7526e-18
col12a1a	2.10468e-22	-0.347958	0.066	0.279	4.99145e-18
ncl	2.17328e-22	-0.616734	0.958	0.971	5.15415e-18
dnajb11	2.26172e-22	-0.397486	0.138	0.402	5.3639e-18
vegfaa	2.59063e-22	0.592331	1	0.961	6.14393e-18
ENSSSAG00000000936.1	2.61107e-22	-0.479852	0.036	0.229	6.19242e-18
slc26a1	2.92552e-22	-0.365378	0.182	0.477	6.93816e-18
plcd4	3.02553e-22	-0.364891	0.15	0.422	7.17534e-18
cdc42ep5	3.24733e-22	-0.431884	0.252	0.566	7.70136e-18
ENSSSAG00000001289.1	4.48683e-22	-0.5193	0.967	0.967	1.0641e-17
nampt	4.53366e-22	-0.321175	0.114	0.367	1.0752e-17
rbm39a	4.7071e-22	-0.410596	0.486	0.795	1.11633e-17
pcdh1g22	5.03314e-22	-0.294442	0.152	0.434	1.19366e-17
wdr18	5.6907e-22	-0.298454	0.121	0.377	1.34961e-17
phrf1	5.94855e-22	-0.329888	0.158	0.432	1.41076e-17
2003-04-01	6.68996e-22	-0.286068	0.135	0.404	1.58659e-17
syncrip	8.21713e-22	-0.311383	0.257	0.578	1.94877e-17
nppc	8.38952e-22	-0.430563	0.224	0.508	1.98966e-17
lg3bp	1.01036e-21	-0.3187	0.832	0.934	2.39618e-17
rpgra	1.07017e-21	-0.338681	0.158	0.43	2.53802e-17
ENSSSAG00000004609.1	1.09601e-21	-0.275592	0.089	0.324	2.59929e-17
chrna1	1.20365e-21	-0.461899	0.053	0.254	2.85458e-17
ENSSSAG00000057802.1	1.2209e-21	-0.303992	0.105	0.354	2.8955e-17
ENSSSAG00000009454.1	1.22248e-21	-0.374615	0.08	0.299	2.89923e-17
UPF2	1.28065e-21	-0.356941	0.238	0.555	3.03718e-17
ENSSSAG00000001338.1	1.31995e-21	-0.321145	0.122	0.375	3.1304e-17
exosc7	1.37417e-21	-0.306068	0.116	0.367	3.25899e-17
sema3bl	1.62752e-21	-0.405251	0.351	0.695	3.85983e-17
dnajb4	1.9646e-21	-0.767216	0.213	0.488	4.65924e-17
RPS8	2.47612e-21	0.320026	1	1	5.87236e-17
ENSSSAG00000073384.1	2.60958e-21	-0.420441	0.136	0.377	6.18889e-17
ENSSSAG00000076836.1	3.25251e-21	-0.449991	0.243	0.545	7.71366e-17
zgc:92429	3.36016e-21	-0.588618	0.155	0.414	7.96896e-17
josd1	3.47127e-21	-0.330603	0.194	0.488	8.23247e-17
nop14	3.92649e-21	-0.333788	0.212	0.508	9.31208e-17
ddx27	3.93999e-21	-0.319388	0.097	0.326	9.34409e-17
nsmce4a	5.5398e-21	-0.299081	0.144	0.41	1.31382e-16
rbm39b	5.5882e-21	-0.300798	0.135	0.395	1.3253e-16
smug1	5.90633e-21	-0.38133	0.204	0.486	1.40074e-16
dcps	6.55912e-21	-0.264211	0.141	0.406	1.55556e-16
crata	6.64787e-21	-0.322562	0.185	0.471	1.57661e-16
ENSSSAG00000070909.1	7.38453e-21	-0.315859	0.246	0.557	1.75132e-16
ub2r2	8.1099e-21	-0.305042	0.227	0.541	1.92334e-16
hdgfl2	8.6623e-21	-0.330395	0.213	0.51	2.05435e-16
RM47	8.68229e-21	-0.315765	0.212	0.506	2.05909e-16
igfbp-3b2	8.86274e-21	-0.397049	0.35	0.635	2.10189e-16
riox1	9.56457e-21	-0.268034	0.096	0.33	2.26833e-16
ENSSSAG00000001897.1	9.65286e-21	-0.279987	0.122	0.373	2.28927e-16
krit1	1.02476e-20	-0.264374	0.107	0.346	2.43031e-16
pappaa	1.05337e-20	-0.473814	0.197	0.469	2.49818e-16
zc3h11a	1.15783e-20	-0.273405	0.23	0.549	2.7459e-16
pus10	1.2139e-20	-0.345806	0.149	0.41	2.87887e-16
GOLGA7B	1.21592e-20	-0.350836	0.213	0.492	2.88367e-16
esf1	1.22391e-20	-0.340671	0.281	0.604	2.90263e-16
TFAP4	1.25096e-20	-0.396249	0.157	0.404	2.96679e-16
thoc5	1.26017e-20	-0.2929	0.18	0.455	2.98863e-16
cbx7b	1.57812e-20	-0.319249	0.132	0.381	3.74266e-16
nudc	1.69411e-20	-0.430678	0.98	0.98	4.01774e-16
supt6h	2.11626e-20	-0.304689	0.287	0.629	5.01892e-16
ENSSSAG00000074085.1	2.17089e-20	-0.331153	0.165	0.436	5.14848e-16
if2b	2.20293e-20	-0.278938	0.154	0.43	5.22447e-16
MFAP4	2.5311e-20	-0.342188	0.191	0.473	6.00275e-16
six7	2.65382e-20	-0.317413	0.183	0.455	6.2938e-16
stat4	2.72169e-20	-0.298797	0.127	0.375	6.45476e-16
atg3	2.74303e-20	-0.295177	0.183	0.467	6.50536e-16
pcmt	3.59098e-20	-0.273746	0.143	0.41	8.51637e-16
ZCH10	3.71554e-20	-0.312541	0.208	0.506	8.81178e-16
fbrsl1	3.89005e-20	-0.267511	0.187	0.473	9.22565e-16
hspa4l	3.90206e-20	-0.465897	0.152	0.4	9.25412e-16
TPM1	3.96799e-20	-0.56062	0.998	1	9.41049e-16
eif4e1a	4.1794e-20	-0.303128	0.152	0.414	9.91186e-16
usp14	4.45501e-20	-0.286878	0.251	0.57	1.05655e-15
tmem135	4.92686e-20	-0.434545	0.139	0.383	1.16845e-15
ENSSSAG00000005328.1	5.27436e-20	-0.322562	0.18	0.453	1.25087e-15
ENSSSAG00000043001.1	5.39673e-20	-0.49987	0.624	0.807	1.27989e-15
rps2	5.47886e-20	0.279413	1	1	1.29937e-15
si:ch211-278j3.3	5.71373e-20	-0.353683	0.064	0.264	1.35507e-15
ENSSSAG00000079926.1	6.02422e-20	-0.310679	0.205	0.496	1.4287e-15
TAP2a	6.605e-20	-0.311638	0.092	0.318	1.56644e-15
cdk11b	6.86726e-20	-0.317413	0.24	0.549	1.62864e-15
pou6f1	6.93252e-20	-0.272899	0.113	0.35	1.64412e-15
rhogb	7.12374e-20	-0.377157	0.293	0.598	1.68947e-15
tm9sf5	7.59286e-20	-0.303398	0.241	0.551	1.80072e-15
esyt2a	7.63985e-20	-0.342591	0.19	0.463	1.81187e-15
MAGI2	7.7727e-20	-0.277486	0.141	0.395	1.84337e-15
phc2a	8.17156e-20	-0.352953	0.105	0.336	1.93797e-15
sb:cb81	8.3252e-20	-0.289476	0.094	0.314	1.9744e-15
ano9a	1.17565e-19	-0.261807	0.129	0.373	2.78818e-15
bop1	1.18195e-19	-0.302782	0.205	0.498	2.8031e-15
mknk2b	1.22961e-19	-0.486667	0.991	0.99	2.91614e-15
tapbp	1.24014e-19	-0.306958	0.157	0.422	2.94111e-15
stag1b	1.33708e-19	-0.332329	0.205	0.48	3.17102e-15
rbm26	1.35216e-19	-0.291773	0.108	0.336	3.20678e-15
mphosph10	1.40891e-19	-0.283003	0.201	0.488	3.34138e-15
slc1a6	1.5079e-19	-0.283745	0.103	0.326	3.57613e-15
brd7	1.92478e-19	-0.292212	0.229	0.537	4.56481e-15
mettl5	1.92756e-19	-0.286423	0.197	0.473	4.57139e-15
ENSSSAG00000077916.1	2.08033e-19	-0.313885	0.165	0.42	4.93371e-15
irf1-2	2.22886e-19	-0.376846	0.135	0.379	5.28596e-15
apol3	2.46538e-19	-0.331612	0.262	0.574	5.8469e-15
ENSSSAG00000007207.1	2.68599e-19	-0.317413	0.013	0.154	6.37009e-15
rbm6	2.82061e-19	-0.293774	0.229	0.531	6.68936e-15
ENSSSAG00000001857.1	2.90101e-19	-0.480809	0.271	0.559	6.88003e-15
cisd2a	2.97545e-19	-0.279262	0.174	0.447	7.05659e-15
ENSSSAG00000042536.1	3.13828e-19	-0.287737	0.163	0.424	7.44273e-15
eif3s6ip	3.13984e-19	-0.275446	0.19	0.469	7.44644e-15
ENSSSAG00000015457.1	3.27518e-19	-0.261994	0.108	0.336	7.76741e-15
pbxip1b	3.30578e-19	-0.299466	0.089	0.301	7.83998e-15
plekhg1	3.60575e-19	-0.296975	0.125	0.365	8.5514e-15
tmem81	3.96114e-19	-0.269746	0.147	0.396	9.39424e-15
ub7i3	4.09691e-19	-0.259012	0.086	0.299	9.71624e-15
ppp1r14ab	4.26273e-19	-0.322826	0.149	0.391	1.01095e-14
tal1	4.50039e-19	-0.348024	0.194	0.465	1.06731e-14
GPR82	4.7021e-19	-0.388653	0.281	0.559	1.11515e-14
ENSSSAG00000043619.1	4.73946e-19	-0.268215	0.193	0.473	1.12401e-14
ppa6	5.02828e-19	-0.301049	0.16	0.41	1.19251e-14
knop1	5.30346e-19	-0.270039	0.082	0.287	1.25777e-14
rbm25a	5.54536e-19	-0.357576	0.238	0.518	1.31514e-14
ENSSSAG00000071788.1	6.01102e-19	-0.294482	0.111	0.336	1.42557e-14
ctnna1	6.06201e-19	-0.33796	0.271	0.572	1.43767e-14
ror1	6.20372e-19	-0.265142	0.155	0.41	1.47127e-14
mast1b	6.22125e-19	-0.375908	0.193	0.465	1.47543e-14
ss18	6.31125e-19	-0.269781	0.108	0.33	1.49678e-14
fmr1	6.76611e-19	-0.283214	0.047	0.225	1.60465e-14
ptrh2	6.9291e-19	-0.27752	0.129	0.363	1.6433e-14
CDH12	7.04398e-19	-0.294882	0.254	0.553	1.67055e-14
ENSSSAG00000049787.1	7.13232e-19	-0.300013	0.257	0.57	1.6915e-14
ENSSSAG00000063144.1	7.28873e-19	-0.302803	0.136	0.373	1.7286e-14
ENSSSAG00000044450.1	7.29871e-19	-0.25366	0.064	0.256	1.73096e-14
man2a2	7.61562e-19	-0.310435	0.171	0.434	1.80612e-14
ENSSSAG00000079032.1	8.58001e-19	-0.464823	0.146	0.381	2.03484e-14
dusp6	9.27696e-19	-0.481565	0.205	0.469	2.20012e-14
mlycd	9.35004e-19	-0.330251	0.223	0.494	2.21745e-14
zgc:162025	9.94554e-19	-0.319095	0.193	0.461	2.35868e-14
ccl19a.1	1.03352e-18	-0.384432	0.041	0.213	2.45111e-14
lipg	1.04696e-18	-0.479684	0.262	0.557	2.48298e-14
ND6	1.09138e-18	-0.82288	0.958	0.971	2.58832e-14
lhfpl6	1.21336e-18	-0.299333	0.155	0.404	2.8776e-14
sh3kbp1	1.26237e-18	-0.322612	0.168	0.424	2.99385e-14
ndst2a	1.39183e-18	-0.347588	0.967	0.988	3.30087e-14
ENSSSAG00000042713.1	1.55289e-18	-0.263343	0.092	0.305	3.68284e-14
PSMB8a	1.72479e-18	-0.342192	0.337	0.631	4.09051e-14
ENSSSAG00000046827.1	1.73714e-18	-0.268	0.201	0.479	4.1198e-14
ptk2ab	1.78633e-18	-0.250298	0.135	0.379	4.23647e-14
sytl2	1.82227e-18	-0.330722	0.287	0.6	4.32171e-14
ets1	1.95418e-18	-0.309154	0.202	0.473	4.63454e-14
chs1	2.21588e-18	-0.312324	0.185	0.443	5.25519e-14
sipa1l1	2.23168e-18	-0.287277	0.136	0.369	5.29265e-14
dctn2	2.28365e-18	-0.333565	0.238	0.535	5.41591e-14
ENSSSAG00000000207.1	2.32217e-18	-0.396658	0.978	0.984	5.50725e-14
PCDH20	2.41076e-18	-0.383448	0.984	0.977	5.71737e-14
prrc2c	2.65132e-18	-0.330618	0.207	0.473	6.28788e-14
ENSSSAG00000052768.1	2.69841e-18	-0.273078	0.119	0.346	6.39955e-14
si:rp71-79p20.2	2.79649e-18	-0.253104	0.094	0.309	6.63216e-14
prp12	2.89568e-18	-0.292389	0.116	0.338	6.86738e-14
ENSSSAG00000050048.1	3.08505e-18	-0.256844	0.107	0.328	7.3165e-14
rab32b	3.16823e-18	-0.300648	0.141	0.373	7.51377e-14
gch1	3.21144e-18	-0.385236	0.981	0.982	7.61626e-14
golga5	3.24647e-18	-0.284498	0.158	0.408	7.69933e-14
akt3b	3.30337e-18	-0.302194	0.271	0.566	7.83428e-14
MRT4	3.80575e-18	-0.267537	0.141	0.387	9.02571e-14
cdk6	3.81942e-18	-0.293367	0.088	0.291	9.05813e-14
fgfr1op	4.58119e-18	-0.279116	0.218	0.492	1.08647e-13
tafa5a	4.64699e-18	-0.266164	0.107	0.322	1.10208e-13
ranbp9	4.66702e-18	-0.269168	0.276	0.59	1.10683e-13
psmb9-a	5.43139e-18	-0.308418	0.961	0.98	1.28811e-13
ENSSSAG00000081623.1	5.45232e-18	-0.327408	0.187	0.441	1.29307e-13
atg4c	5.59541e-18	-0.256567	0.277	0.604	1.32701e-13
ENSSSAG00000072735.1	6.60457e-18	-0.268375	0.129	0.359	1.56634e-13
tlcd4a	7.14851e-18	-0.29914	0.215	0.48	1.69534e-13
ccar1	7.62349e-18	-0.311924	0.15	0.383	1.80799e-13
SPRYD3	7.81845e-18	-0.347413	0.304	0.609	1.85422e-13
ENSSSAG00000075766.1	7.90375e-18	-0.287588	0.124	0.352	1.87445e-13
hipk3a	8.47087e-18	-0.277382	0.205	0.479	2.00895e-13
DBNL	9.3591e-18	-0.344594	0.281	0.568	2.2196e-13
cbx7a	9.73698e-18	-0.288006	0.133	0.365	2.30922e-13
camk1ga	9.75366e-18	-0.31569	0.176	0.426	2.31318e-13
naa30	9.79723e-18	-0.275822	0.116	0.33	2.32351e-13
ENSSSAG00000075712.1	1.03045e-17	0.518817	0.981	0.93	2.44382e-13
appb	1.06556e-17	-0.344679	0.207	0.469	2.52707e-13
ENSSSAG00000005637.1	1.13334e-17	-0.300617	0.204	0.473	2.68782e-13
ENSSSAG00000003985.1	1.17227e-17	-0.275141	0.025	0.17	2.78016e-13
si:dkey-238d18.4	1.21691e-17	-0.32126	0.092	0.295	2.88603e-13
dcam	1.2469e-17	-0.251637	0.08	0.275	2.95715e-13
rps25	1.40902e-17	0.334884	0.998	1	3.34162e-13
hspb11	1.4394e-17	-0.262759	0.13	0.361	3.41369e-13
asph	1.47871e-17	-0.326801	0.23	0.5	3.5069e-13
fam13b	1.69158e-17	-0.286162	0.061	0.24	4.01175e-13
srgap1a	1.69597e-17	-0.276828	0.089	0.287	4.02217e-13
slc30a8	1.71946e-17	-0.300987	0.125	0.346	4.07788e-13
ccnd2b	1.83721e-17	-0.310172	0.141	0.371	4.35713e-13
ENSSSAG00000040120.1	1.90102e-17	-0.294752	0.099	0.311	4.50846e-13
HNRNPR	1.91103e-17	-0.271487	0.129	0.354	4.5322e-13
CCD43	2.02662e-17	-0.330664	0.215	0.467	4.80634e-13
slc32a1	2.12535e-17	-0.363982	0.926	0.967	5.04047e-13
amotl2a	2.1362e-17	-0.365776	0.185	0.436	5.06622e-13
ENSSSAG00000049737.1	2.16588e-17	-0.299511	0.219	0.486	5.13659e-13
CHUK	2.21099e-17	-0.363328	0.154	0.375	5.24359e-13
rnf24	2.27713e-17	-0.262319	0.125	0.348	5.40043e-13
emg1	2.38183e-17	-0.263033	0.147	0.377	5.64875e-13
mier1b	2.48172e-17	-0.280887	0.15	0.385	5.88564e-13
RMD5B	2.58226e-17	-0.274292	0.187	0.443	6.1241e-13
avil	2.59618e-17	-0.25707	0.176	0.424	6.15709e-13
snu13a	2.60583e-17	-0.262117	0.179	0.438	6.17999e-13
ccdc174	2.61232e-17	-0.275958	0.157	0.395	6.19537e-13
auts2a	2.62023e-17	-0.359848	0.23	0.498	6.21415e-13
gsk3ba	2.76952e-17	-0.260177	0.158	0.395	6.56819e-13
GID4	3.1119e-17	-0.260444	0.103	0.311	7.38019e-13
ck046	4.29756e-17	-0.267907	0.232	0.514	1.01921e-12
ENSSSAG00000004820.1	4.32529e-17	-0.293697	0.089	0.289	1.02579e-12
naa50	4.39504e-17	-0.258758	0.276	0.584	1.04233e-12
ahcyl2	4.56409e-17	-0.252541	0.147	0.381	1.08242e-12
stk17al	4.91569e-17	-0.250861	0.085	0.281	1.1658e-12
ENSSSAG00000003222.1	5.07267e-17	-0.257612	0.177	0.434	1.20304e-12
utp15	5.16438e-17	-0.299092	0.26	0.539	1.22478e-12
itchb	5.4455e-17	-0.251824	0.119	0.336	1.29145e-12
ENSSSAG00000054682.1	5.75472e-17	-0.27833	0.194	0.457	1.36479e-12
TNNI1	6.73761e-17	-0.4463	0.285	0.557	1.59789e-12
si:ch211-194m7.5	6.75768e-17	-0.2551	0.111	0.32	1.60265e-12
ENSSSAG00000005315.1	6.80081e-17	-0.312138	0.165	0.393	1.61288e-12
mcm3	6.81585e-17	-0.476833	0.168	0.387	1.61645e-12
ENSSSAG00000015643.1	7.1116e-17	-0.265373	0.199	0.457	1.68659e-12
ENSSSAG00000042334.1	7.32068e-17	-0.352638	0.248	0.516	1.73617e-12
ifngr1l1	7.71465e-17	-0.259131	0.202	0.469	1.82961e-12
ENSSSAG00000000402.1	7.72741e-17	-0.446832	0.97	0.99	1.83263e-12
dnja1	8.949e-17	-0.292775	0.296	0.578	2.12234e-12
cldnd	9.21678e-17	-0.268295	0.265	0.557	2.18585e-12
zgc:91968	9.9019e-17	-0.315896	0.254	0.527	2.34833e-12
NDUS7	1.06729e-16	-0.254601	0.188	0.441	2.53118e-12
ANX2A	1.07515e-16	0.332471	1	0.998	2.54981e-12
dnjc1	1.1199e-16	-0.28162	0.202	0.455	2.65596e-12
ENSSSAG00000061089.1	1.22368e-16	-0.305719	0.284	0.58	2.90208e-12
kmt2e	1.2274e-16	-0.262965	0.187	0.441	2.9109e-12
ENSSSAG00000059460.1	1.25709e-16	-0.279373	0.155	0.389	2.98132e-12
usp24	1.35128e-16	-0.261582	0.188	0.436	3.2047e-12
nmnat1	1.44085e-16	-0.256587	0.205	0.465	3.41712e-12
pold3	1.51337e-16	-0.336463	0.248	0.51	3.5891e-12
camsap3	1.54721e-16	-0.323374	0.248	0.5	3.66936e-12
ENSSSAG00000008837.1	1.55629e-16	-0.275495	0.213	0.477	3.69089e-12
gpatch8	1.60358e-16	-0.277666	0.232	0.508	3.80305e-12
ENSSSAG00000077067.1	1.63549e-16	-0.271764	0.221	0.486	3.87873e-12
fndc3ba	1.78138e-16	-0.328384	0.389	0.701	4.22473e-12
gdf7	1.90837e-16	-0.304828	0.152	0.377	4.52588e-12
CDH7	2.09794e-16	-0.25802	0.168	0.406	4.97547e-12
ENSSSAG00000002298.1	2.11292e-16	-0.260284	0.224	0.502	5.01099e-12
ENSSSAG00000006200.1	2.27082e-16	-0.299944	0.223	0.482	5.38547e-12
apex1	2.57841e-16	-0.271365	0.263	0.541	6.11497e-12
ptprg	2.76794e-16	-0.273805	0.263	0.545	6.56446e-12
rrs1	2.76969e-16	-0.323938	0.346	0.639	6.56861e-12
ncor2	3.10241e-16	-0.289808	0.226	0.49	7.35768e-12
rx1	3.27001e-16	-0.342813	0.357	0.605	7.75516e-12
smad9	3.33812e-16	-0.331626	0.285	0.572	7.9167e-12
ENSSSAG00000068617.1	3.36653e-16	-0.334091	0.136	0.348	7.98406e-12
dzip1	3.40832e-16	-0.272203	0.249	0.523	8.08317e-12
rassf8a	3.54646e-16	-0.279066	0.226	0.49	8.41078e-12
ENSSSAG00000066613.1	3.69235e-16	-0.26882	0.124	0.332	8.75677e-12
ENSSSAG00000074299.1	3.78877e-16	-0.271923	0.103	0.299	8.98545e-12
stk16	3.80167e-16	-0.275166	0.127	0.342	9.01605e-12
polr2h	5.56653e-16	-0.258953	0.172	0.412	1.32016e-11
EZH1	5.65127e-16	-0.326534	0.257	0.523	1.34026e-11
SMARCE1	5.73207e-16	-0.432091	0.144	0.363	1.35942e-11
zgc:73226	5.85027e-16	-0.318804	0.987	0.979	1.38745e-11
hgv2	5.85483e-16	-0.450115	0.197	0.424	1.38853e-11
abhd12	6.33109e-16	-0.253777	0.235	0.504	1.50148e-11
casp20	6.33922e-16	-0.329106	0.279	0.545	1.50341e-11
ENSSSAG00000000957.1	6.50938e-16	-0.282318	0.118	0.314	1.54376e-11
msi2h	8.28012e-16	-0.263662	0.193	0.438	1.96371e-11
star3	8.35613e-16	-0.253606	0.172	0.404	1.98174e-11
TIMM44	8.42915e-16	-0.279345	0.129	0.336	1.99906e-11
rab10	8.51692e-16	-0.28598	0.224	0.48	2.01987e-11
csf1	8.5467e-16	-0.258141	0.129	0.344	2.02694e-11
foxr1	8.59184e-16	-0.289434	0.11	0.309	2.03764e-11
pdli4	8.88072e-16	-0.299265	0.238	0.5	2.10615e-11
ENSSSAG00000073705.1	9.08735e-16	-0.275434	0.127	0.34	2.15516e-11
si:ch73-60h1.1	9.39667e-16	-0.253628	0.223	0.484	2.22852e-11
MFSD2A	9.45606e-16	-0.288754	0.226	0.492	2.2426e-11
hoxd9aa	9.62477e-16	-0.403769	0.356	0.625	2.28261e-11
spd2b	9.67798e-16	-0.34221	1	0.994	2.29523e-11
pura2	1.11166e-15	-0.262415	0.227	0.486	2.63641e-11
actr3	1.12408e-15	-0.284845	0.238	0.496	2.66586e-11
MYO1D	1.13968e-15	-0.295817	0.201	0.439	2.70287e-11
ylpm1	1.14767e-15	-0.283264	0.187	0.42	2.72182e-11
NEFL	1.14818e-15	-0.320542	0.227	0.479	2.72302e-11
atg13	1.16197e-15	-0.286731	0.298	0.576	2.75573e-11
cmtr1	1.16391e-15	-0.250686	0.072	0.246	2.76032e-11
hsd17b1	1.26836e-15	-0.307993	0.243	0.477	3.00805e-11
ythdc1	1.40425e-15	-0.293037	0.263	0.533	3.33032e-11
adamts15b	1.43617e-15	-0.310199	0.124	0.332	3.40601e-11
ENSSSAG00000001682.1	1.45028e-15	-0.322675	0.194	0.412	3.43947e-11
dnajc16	1.47704e-15	-0.251323	0.11	0.303	3.50294e-11
dock11	1.52814e-15	-0.286351	0.213	0.467	3.62415e-11
pkn1a	1.63851e-15	-0.256012	0.277	0.564	3.88589e-11
ENSSSAG00000005459.1	1.73043e-15	-0.337944	0.224	0.455	4.10389e-11
timp2	1.79794e-15	0.321755	1	1	4.26399e-11
ssb	1.83371e-15	-0.251298	0.218	0.461	4.34881e-11
seta	1.89204e-15	-0.336619	0.271	0.527	4.48715e-11
atad2b	1.93873e-15	-0.259809	0.143	0.357	4.5979e-11
ENSSSAG00000003622.1	1.97426e-15	0.55631	0.875	0.715	4.68215e-11
k0020	1.99795e-15	-0.304739	0.304	0.562	4.73834e-11
UPF1	2.0271e-15	-0.271298	0.32	0.619	4.80747e-11
si:ch211-149e23.4	2.18346e-15	-0.280718	0.194	0.43	5.1783e-11
nop2	2.2766e-15	-0.295595	0.331	0.604	5.39918e-11
BTBD1	2.29531e-15	-0.28522	0.215	0.451	5.44356e-11
smc6	2.36595e-15	-0.272127	0.166	0.389	5.6111e-11
ENSSSAG00000024226.1	2.47931e-15	-0.33427	0.346	0.59	5.87994e-11
tgfb3	2.5126e-15	-0.281927	0.132	0.338	5.95889e-11
ENSSSAG00000036664.1	2.54277e-15	-0.3158	0.197	0.434	6.03043e-11
ippk	2.55873e-15	-0.284991	0.152	0.369	6.06829e-11
plekhg2	2.55964e-15	-0.286638	0.295	0.574	6.07045e-11
ENSSSAG00000010098.1	2.58456e-15	-0.339938	0.904	0.902	6.12954e-11
ENSSSAG00000078489.1	2.7292e-15	-0.254949	0.158	0.385	6.47256e-11
en2	2.8734e-15	-0.317413	0.23	0.475	6.81454e-11
ENSSSAG00000078008.1	3.02711e-15	-0.258277	0.107	0.299	7.1791e-11
dnajb1b	3.02933e-15	-0.374642	1	1	7.18437e-11
pbrm1l	3.11475e-15	-0.266888	0.287	0.566	7.38693e-11
ENSSSAG00000048032.1	3.21943e-15	-0.323115	0.279	0.545	7.63521e-11
ankrd50	3.90413e-15	-0.267987	0.116	0.314	9.25903e-11
GIMA7	3.90948e-15	-0.276216	0.149	0.367	9.27171e-11
aatf	4.10038e-15	-0.298373	0.18	0.404	9.72446e-11
map2k7	4.10829e-15	-0.266848	0.183	0.418	9.74322e-11
OST4	4.55923e-15	-0.25802	0.188	0.422	1.08127e-10
ENSSSAG00000002829.1	4.63934e-15	-0.267297	0.182	0.412	1.10027e-10
nop58	4.64703e-15	-0.265237	0.092	0.273	1.10209e-10
ehf	5.45627e-15	-0.350872	0.945	0.949	1.29401e-10
LGR5	5.6009e-15	-0.298228	0.108	0.295	1.32831e-10
ENSSSAG00000003665.1	5.66456e-15	-0.291511	0.187	0.41	1.34341e-10
ampd2a	5.9336e-15	-0.312864	0.238	0.486	1.40721e-10
cbx1a	5.97883e-15	-0.315757	0.201	0.428	1.41794e-10
rilpl2	6.14149e-15	-0.256083	0.215	0.463	1.45652e-10
sdf4	6.35277e-15	-0.261846	0.152	0.357	1.50662e-10
tprb	6.39109e-15	-0.268405	0.273	0.549	1.51571e-10
ENSSSAG00000076468.1	6.48853e-15	-0.546684	0.075	0.238	1.53882e-10
DVL1	6.49382e-15	-0.257056	0.138	0.344	1.54007e-10
ubap2l	6.88585e-15	-0.282963	0.218	0.459	1.63305e-10
ENSSSAG00000052625.1	7.21339e-15	-0.266787	0.24	0.5	1.71073e-10
hexim1	7.37785e-15	-0.254716	0.161	0.383	1.74973e-10
lrit3b	7.74626e-15	-0.259697	0.13	0.34	1.8371e-10
plxna2	7.98235e-15	-0.311636	0.307	0.566	1.89309e-10
plod3	8.0034e-15	-0.265351	0.135	0.34	1.89809e-10
rl6	8.20325e-15	-0.263212	1	0.998	1.94548e-10
fam219b	8.23394e-15	-0.259083	0.265	0.535	1.95276e-10
ENSSSAG00000075592.1	8.31962e-15	-0.30861	0.188	0.4	1.97308e-10
myh9a	8.38903e-15	-0.414317	0.188	0.402	1.98954e-10
slc12a4	8.40117e-15	-0.281478	0.143	0.352	1.99242e-10
ENSSSAG00000008777.1	8.48046e-15	-0.29029	0.075	0.236	2.01123e-10
lrpap1	8.55637e-15	-0.260532	0.122	0.318	2.02923e-10
aplp1	9.94823e-15	-0.317413	0.301	0.578	2.35932e-10
ddx51	1.01965e-14	-0.258306	0.187	0.418	2.4182e-10
pamr1	1.02175e-14	-0.493374	0.35	0.594	2.42318e-10
fubp1	1.05402e-14	-0.309565	0.357	0.629	2.4997e-10
ENSSSAG00000056074.1	1.12739e-14	-0.349453	0.132	0.316	2.67373e-10
si:dkey-30e9.7	1.15132e-14	-0.275592	0.088	0.268	2.73047e-10
atp8b5a	1.16883e-14	-0.282284	0.194	0.428	2.77199e-10
ENSSSAG00000054258.1	1.37769e-14	-0.263041	0.058	0.217	3.26733e-10
rfc4	1.38335e-14	-0.320764	0.174	0.389	3.28075e-10
ENSSSAG00000061299.1	1.3986e-14	-0.432622	0.16	0.367	3.31691e-10
ENSSSAG00000001041.1	1.42542e-14	-0.270057	0.254	0.494	3.38052e-10
hirip3	1.47143e-14	-0.348469	0.303	0.559	3.48965e-10
CDK17	1.47309e-14	-0.251611	0.144	0.352	3.49358e-10
rb27b	1.47671e-14	-0.287921	0.241	0.49	3.50216e-10
kif3a	1.58552e-14	-0.280305	0.174	0.395	3.76021e-10
manf	1.59175e-14	-0.260666	0.299	0.576	3.77499e-10
dmrt2a	1.64795e-14	-0.304184	0.246	0.486	3.90828e-10
brd8	1.7974e-14	-0.257332	0.135	0.332	4.26271e-10
BXDC1	1.80336e-14	-0.259728	0.245	0.496	4.27684e-10
anxa1a	1.95364e-14	0.474317	0.992	0.982	4.63325e-10
sox11	1.99015e-14	-0.266292	0.129	0.328	4.71984e-10
plcl2	2.22213e-14	-0.265123	0.219	0.461	5.27e-10
rrp9	2.26897e-14	-0.28022	0.263	0.521	5.38108e-10
yy1b	2.28578e-14	-0.258917	0.235	0.477	5.42096e-10
fkbp4	2.39236e-14	-0.494924	1	0.998	5.67371e-10
sephs1	2.4803e-14	-0.259727	0.273	0.535	5.88227e-10
dvl2	2.6338e-14	-0.318681	0.361	0.6	6.24632e-10
adhx	2.88069e-14	0.308243	1	1	6.83185e-10
ENSSSAG00000004452.1	3.18714e-14	-0.294907	0.865	0.896	7.55862e-10
ENSSSAG00000004736.1	3.18738e-14	-0.259424	0.16	0.379	7.55919e-10
ENSSSAG00000076787.1	3.37402e-14	-0.305194	0.172	0.379	8.00183e-10
ptpn9a	3.72207e-14	-0.26856	0.202	0.438	8.82727e-10
atp11c	3.80574e-14	-0.253605	0.293	0.564	9.02569e-10
RASSF1	3.94006e-14	-0.307092	0.26	0.51	9.34425e-10
fam43a	3.94063e-14	-0.321564	0.056	0.205	9.34559e-10
junba	4.42109e-14	0.481757	1	1	1.04851e-09
abhd15a	4.43303e-14	-0.280993	0.259	0.502	1.05134e-09
brinp3b	4.56167e-14	-0.300339	0.185	0.396	1.08185e-09
meis2	4.7255e-14	-0.270193	0.301	0.578	1.1207e-09
ENSSSAG00000000534.1	4.87587e-14	-0.302404	0.143	0.336	1.15636e-09
plk4	4.89956e-14	-0.264547	0.146	0.35	1.16198e-09
snrnp200	5.19587e-14	-0.254076	0.218	0.463	1.23225e-09
ENSSSAG00000001926.1	5.42642e-14	-0.251132	0.161	0.373	1.28693e-09
ENSSSAG00000054780.1	5.78017e-14	-0.260235	0.194	0.418	1.37082e-09
acsbg2	6.22246e-14	-0.252466	0.303	0.58	1.47572e-09
ktn1	6.37713e-14	-0.356612	0.799	0.883	1.5124e-09
ENSSSAG00000055897.1	6.47566e-14	-0.44841	0.928	0.943	1.53577e-09
ENSSSAG00000009265.1	6.52037e-14	-0.260053	0.107	0.285	1.54637e-09
ENSSSAG00000066712.1	6.93836e-14	-0.263044	0.056	0.203	1.6455e-09
cdca7b	7.58621e-14	-0.284156	0.11	0.287	1.79915e-09
ENSSSAG00000005558.1	7.68689e-14	-0.259796	0.179	0.391	1.82302e-09
jcada	7.73213e-14	-0.291476	0.221	0.447	1.83375e-09
ENSSSAG00000002252.1	8.70106e-14	-0.259802	0.185	0.393	2.06354e-09
ENSSSAG00000075788.1	8.93415e-14	-0.272013	0.152	0.355	2.11882e-09
ENSSSAG00000041478.1	9.1506e-14	-0.287077	0.163	0.367	2.17016e-09
ENSSSAG00000049711.1	9.25204e-14	-0.250696	0.197	0.424	2.19421e-09
ENSSSAG00000065435.1	9.42952e-14	-0.327455	0.183	0.396	2.23631e-09
ENSSSAG00000001534.1	1.05938e-13	-0.321415	0.403	0.637	2.51243e-09
vkorc1l1	1.08763e-13	-0.261137	0.364	0.646	2.57942e-09
map3k14a	1.13961e-13	-0.283465	0.298	0.553	2.7027e-09
ENSSSAG00000044425.1	1.1533e-13	-0.462924	0.127	0.287	2.73517e-09
btbd10a	1.23663e-13	0.424519	0.958	0.863	2.9328e-09
ENSSSAG00000010297.1	1.30703e-13	-0.261984	0.194	0.412	3.09975e-09
mfap5	1.33338e-13	0.281987	1	1	3.16225e-09
fam177a1	1.41939e-13	-0.255274	0.298	0.57	3.36623e-09
col8a2	1.65035e-13	-0.393173	0.219	0.438	3.91397e-09
rrp1	1.69157e-13	-0.257405	0.158	0.357	4.01173e-09
s100u	1.78108e-13	-0.263085	0.243	0.48	4.22402e-09
ENSSSAG00000077330.1	1.86718e-13	-0.25354	0.107	0.281	4.42821e-09
ENSSSAG00000015175.1	2.10407e-13	-0.458142	1	1	4.99002e-09
vapb	2.11292e-13	-0.252547	0.382	0.674	5.011e-09
cdd	2.14434e-13	0.500345	0.969	0.785	5.08551e-09
kri1	2.16819e-13	-0.254461	0.218	0.447	5.14208e-09
enox2	2.25012e-13	-0.324505	0.94	0.959	5.33638e-09
nsun2	2.38216e-13	-0.25226	0.127	0.312	5.64952e-09
txnip	2.41261e-13	0.359127	0.864	0.617	5.72175e-09
CNP	2.43956e-13	-0.262551	0.249	0.488	5.78567e-09
e2f4	2.70521e-13	-0.305593	0.44	0.648	6.41568e-09
mmp23bb	2.72594e-13	-0.258737	0.138	0.328	6.46485e-09
ENSSSAG00000047357.1	2.9182e-13	-0.335146	0.412	0.643	6.92079e-09
tco2	3.21754e-13	-0.255539	0.234	0.471	7.63071e-09
hint1	3.28727e-13	0.337898	1	0.996	7.79608e-09
ENSSSAG00000069796.1	3.2951e-13	-0.255009	0.303	0.576	7.81466e-09
ENSSSAG00000076878.1	3.29512e-13	-0.263973	0.212	0.428	7.8147e-09
pde4a	3.34513e-13	-0.335312	0.176	0.367	7.93332e-09
tinf2	3.43763e-13	-0.259697	0.082	0.238	8.15268e-09
tnnt1	3.44361e-13	-0.298966	0.82	0.891	8.16687e-09
smc3	3.52259e-13	-0.284991	0.243	0.477	8.35416e-09
rcan2	3.74312e-13	-0.259941	0.158	0.361	8.87719e-09
TXNIP	3.95133e-13	-0.378044	0.288	0.535	9.37096e-09
cavin1a	3.96721e-13	-0.271906	0.299	0.561	9.40863e-09
ENSSSAG00000076222.1	4.28892e-13	-0.284623	0.298	0.553	1.01716e-08
clcn5b	4.54072e-13	-0.285351	0.212	0.434	1.07688e-08
ENSSSAG00000054130.1	5.61329e-13	-0.325618	0.276	0.523	1.33125e-08
ENSSSAG00000054206.1	6.77368e-13	-0.254985	0.326	0.594	1.60645e-08
inhbaa	7.01953e-13	0.489989	1	0.957	1.66475e-08
ENSSSAG00000038924.1	7.27433e-13	-0.34868	0.414	0.637	1.72518e-08
cdca7a	7.35972e-13	-0.287316	0.108	0.279	1.74543e-08
AP2M1	7.71726e-13	0.319944	0.994	0.986	1.83023e-08
ENSSSAG00000060259.1	7.7423e-13	-0.36142	0.045	0.172	1.83616e-08
ENSSSAG00000055505.1	7.78663e-13	-0.25802	0.191	0.4	1.84668e-08
msh2	1.05429e-12	-0.284111	0.103	0.266	2.50036e-08
maff	1.10081e-12	-0.277572	0.127	0.305	2.61067e-08
qkia	1.12026e-12	-0.256917	0.216	0.443	2.65681e-08
palld	1.17459e-12	0.448311	0.984	0.91	2.78566e-08
si:ch211-28p3.4	1.20276e-12	-0.289098	0.428	0.662	2.85247e-08
ENSSSAG00000057181.1	1.30876e-12	-0.33389	0.986	0.98	3.10386e-08
atad5a	1.38727e-12	-0.273862	0.171	0.371	3.29004e-08
thbs1a	1.41346e-12	-0.38478	0.986	0.994	3.35216e-08
CSK21	1.56461e-12	-0.251132	0.796	0.883	3.71063e-08
nudt1	1.75649e-12	-0.270756	0.332	0.568	4.16569e-08
ccnd2	1.77099e-12	-0.30177	0.301	0.533	4.20009e-08
PROF2	2.15592e-12	-0.259974	1	1	5.11298e-08
eif4g2b	2.17595e-12	-0.289516	0.378	0.639	5.16049e-08
tmsb4x	2.2672e-12	0.39069	1	1	5.37689e-08
si:ch73-335l21.4	2.42094e-12	0.397791	1	0.996	5.7415e-08
ENSSSAG00000063205.1	2.48001e-12	-0.273198	0.933	0.949	5.8816e-08
ENSSSAG00000042576.1	2.58961e-12	-0.264322	0.19	0.395	6.14151e-08
sh2b1	2.69267e-12	-0.329679	0.301	0.541	6.38594e-08
chd7	2.75225e-12	-0.253282	0.331	0.586	6.52724e-08
ENSSSAG00000067135.1	3.16252e-12	-0.257172	0.248	0.473	7.50023e-08
nod1	3.42087e-12	-0.296418	0.906	0.91	8.11294e-08
ENSSSAG00000059903.1	3.74778e-12	-0.294856	0.147	0.33	8.88824e-08
thrap3b	3.79438e-12	-0.252318	0.387	0.648	8.99874e-08
ENSSSAG00000071596.1	3.89642e-12	-0.253347	0.309	0.549	9.24074e-08
dag1	4.0541e-12	-0.283957	0.306	0.553	9.61471e-08
siah1	4.10324e-12	-0.304386	0.223	0.41	9.73125e-08
dnmt1	4.51981e-12	-0.449727	0.288	0.5	1.07192e-07
erich3	4.70488e-12	-0.265466	0.152	0.338	1.11581e-07
fsbp	4.70574e-12	-0.267015	0.213	0.414	1.11601e-07
ENSSSAG00000053244.1	4.85092e-12	-0.283061	0.157	0.346	1.15044e-07
haus1	5.00625e-12	-0.257971	0.121	0.287	1.18728e-07
PAIP2B	5.88384e-12	-0.304512	0.273	0.479	1.39541e-07
ENSSSAG00000043107.1	5.93222e-12	-0.288296	0.235	0.461	1.40689e-07
surf4	6.0495e-12	-0.273626	0.785	0.881	1.4347e-07
plod1	6.30666e-12	-0.260342	0.379	0.65	1.49569e-07
ACN9	6.81553e-12	-0.326909	0.975	0.977	1.61637e-07
plpp3	7.01286e-12	-0.335527	0.303	0.521	1.66317e-07
adcy2b	7.58896e-12	-0.318839	0.306	0.504	1.7998e-07
SAP	8.35382e-12	0.339851	0.997	0.98	1.98119e-07
ENSSSAG00000058637.1	8.84413e-12	-0.30515	0.721	0.82	2.09747e-07
diaph2	8.95744e-12	-0.312346	0.898	0.938	2.12435e-07
ENSSSAG00000043571.1	9.79476e-12	-0.580609	0.276	0.488	2.32293e-07
ENSSSAG00000000853.1	1.02897e-11	-0.528692	0.18	0.346	2.44031e-07
pspc1	1.07072e-11	-0.25647	0.177	0.359	2.53931e-07
ptges3b	1.07265e-11	-0.327362	0.362	0.609	2.54391e-07
chac1	1.1804e-11	0.37319	0.995	0.984	2.79944e-07
bag3	1.53863e-11	-0.480675	0.994	0.988	3.64901e-07
tp53bp2a	1.61304e-11	-0.263111	0.403	0.643	3.82548e-07
podxl	1.74126e-11	-0.319152	0.146	0.318	4.12957e-07
ENSSSAG00000041113.1	2.03817e-11	-0.336485	0.293	0.5	4.83372e-07
mesd	2.08237e-11	-0.26465	0.323	0.562	4.93854e-07
zc3h13	2.08887e-11	-0.263586	0.288	0.504	4.95395e-07
app	2.11344e-11	-0.289849	0.279	0.486	5.01224e-07
ENSSSAG00000000796.1	2.11712e-11	-0.253428	0.213	0.416	5.02095e-07
HAS2	2.3824e-11	-0.27858	0.205	0.41	5.65009e-07
PRP12	2.47314e-11	-0.379597	0.531	0.654	5.86529e-07
f3b	2.48949e-11	-0.410536	0.998	0.99	5.90409e-07
itga6b	2.53278e-11	-0.305985	0.268	0.48	6.00675e-07
ENSSSAG00000055458.1	2.67755e-11	-0.251782	0.157	0.332	6.35008e-07
nat10	2.9012e-11	-0.391972	0.909	0.904	6.88048e-07
mmp9	2.97638e-11	-0.638785	0.194	0.379	7.05877e-07
ENSSSAG00000010511.1	3.12529e-11	0.343812	0.409	0.211	7.41193e-07
naif1	3.35821e-11	-0.554875	0.318	0.473	7.96433e-07
ENSSSAG00000054576.1	3.36679e-11	-0.949637	0.335	0.477	7.98468e-07
PMP22	3.39391e-11	0.399678	1	0.992	8.04899e-07
ENSSSAG00000000051.1	3.65234e-11	-0.31566	0.766	0.857	8.66189e-07
dhfr	3.74971e-11	-0.335016	0.179	0.357	8.89281e-07
ENSSSAG00000004249.1	3.75783e-11	-0.261918	0.152	0.316	8.91207e-07
ENSSSAG00000045483.1	3.77908e-11	0.333096	0.552	0.369	8.96246e-07
specc1lb	3.88503e-11	-0.254842	0.972	0.967	9.21373e-07
ENSSSAG00000050581.1	4.36718e-11	-0.295217	0.154	0.33	1.03572e-06
epas1	4.5102e-11	-0.314685	0.303	0.525	1.06964e-06
cmss1	4.74217e-11	-0.256097	0.966	0.975	1.12465e-06
capn2a	4.78996e-11	-0.310551	0.191	0.375	1.13599e-06
ppp1r15b	4.91568e-11	-0.518799	0.842	0.859	1.1658e-06
ENSSSAG00000031986.1	5.14044e-11	-0.493051	0.019	0.111	1.21911e-06
ENSSSAG00000068382.1	5.36087e-11	-0.261994	0.11	0.26	1.27138e-06
FUT9	5.76468e-11	-0.298797	0.823	0.879	1.36715e-06
ambra1b	6.09588e-11	-0.322141	0.674	0.789	1.4457e-06
AN32E	6.09889e-11	-0.323207	0.245	0.443	1.44641e-06
CCL19	6.16423e-11	-0.25265	0.187	0.375	1.46191e-06
nasp	6.43009e-11	-0.317413	0.303	0.516	1.52496e-06
ENSSSAG00000008351.1	6.80727e-11	0.293952	1	1	1.61441e-06
si:dkey-79d12.5	7.36e-11	0.399004	0.995	0.961	1.7455e-06
FAIM2	7.47486e-11	-0.320919	0.092	0.238	1.77274e-06
ahr2g	7.97078e-11	-0.258173	0.277	0.482	1.89035e-06
fabp7	8.27638e-11	0.544188	0.995	0.979	1.96283e-06
ENSSSAG00000054990.1	8.49568e-11	-0.266891	0.235	0.439	2.01483e-06
fubp3	8.49899e-11	-0.265045	0.395	0.598	2.01562e-06
PLS3	8.83454e-11	-0.269023	0.418	0.654	2.0952e-06
ifi35	9.17564e-11	-0.250755	0.125	0.277	2.1761e-06
sf3b2	1.03541e-10	-0.255263	0.509	0.727	2.45557e-06
hells	1.17678e-10	-0.553435	0.339	0.502	2.79084e-06
myofl	1.25937e-10	-0.279497	0.98	0.971	2.98672e-06
lratd1	1.42477e-10	-0.261043	0.129	0.289	3.37899e-06
rpl3	1.45569e-10	0.288437	1	0.996	3.45231e-06
fat1a	1.55569e-10	-0.289286	0.973	0.973	3.68946e-06
csrnp1b	1.64511e-10	-0.319101	0.165	0.336	3.90155e-06
tnfaip2a	1.75638e-10	-0.280985	0.951	0.947	4.16543e-06
ENSSSAG00000039678.1	1.81829e-10	-0.348024	0.138	0.295	4.31225e-06
si:ch73-380n15.2	2.07198e-10	-0.304528	0.851	0.873	4.91392e-06
tgm2l	2.09861e-10	-0.287981	0.464	0.668	4.97706e-06
ddhd1a	2.42728e-10	-0.507925	0.638	0.742	5.75653e-06
ankrd33ab	2.47808e-10	-0.254577	0.215	0.414	5.87703e-06
PRDX4	2.90742e-10	0.412025	0.752	0.662	6.89523e-06
hspa5	3.27458e-10	-0.257262	0.259	0.463	7.76599e-06
errfi1a	3.39745e-10	0.341916	0.751	0.543	8.05739e-06
metB	3.39764e-10	0.339976	0.842	0.664	8.05785e-06
slc22a5	3.3988e-10	-0.264779	0.871	0.879	8.06059e-06
TM87B	3.68943e-10	-0.30143	0.94	0.883	8.74984e-06
ND3	4.70486e-10	-0.411095	0.997	0.998	1.1158e-05
mark2a	4.79307e-10	-0.265135	0.187	0.352	1.13673e-05
fosb	5.19804e-10	-0.35275	0.998	0.992	1.23277e-05
ENSSSAG00000005733.1	5.69331e-10	-0.272978	0.334	0.539	1.35022e-05
ENSSSAG00000070391.1	5.83915e-10	-0.277372	0.348	0.541	1.38481e-05
fermt1	6.34343e-10	-0.258362	0.428	0.635	1.50441e-05
evplb	6.56306e-10	-0.404736	0.356	0.547	1.5565e-05
mcm4	6.64303e-10	-0.296329	0.212	0.395	1.57546e-05
CEBPD	6.71157e-10	0.336906	0.77	0.588	1.59172e-05
ENSSSAG00000064731.1	6.96132e-10	-0.316486	0.989	0.977	1.65095e-05
ENSSSAG00000009728.1	7.04822e-10	-0.309431	0.091	0.215	1.67156e-05
npepl1	7.39565e-10	0.367608	0.929	0.838	1.75395e-05
CLSPN	7.4137e-10	-0.312312	0.146	0.303	1.75823e-05
chaf1a	7.46087e-10	-0.298905	0.171	0.334	1.76942e-05
cbx5	7.50746e-10	-0.261412	0.428	0.684	1.78047e-05
ENSSSAG00000057070.1	8.46876e-10	-0.328813	0.987	0.992	2.00845e-05
ENSSSAG00000079555.1	8.91987e-10	-0.267472	0.437	0.664	2.11544e-05
ENSSSAG00000054622.1	9.04339e-10	-0.376102	0.387	0.582	2.14473e-05
cenpv	9.42833e-10	0.391452	0.749	0.619	2.23602e-05
gldc	9.55605e-10	-0.264995	0.991	0.986	2.26631e-05
ENSSSAG00000079627.1	1.01665e-09	-0.357725	0.182	0.359	2.41109e-05
ccnd1	1.07559e-09	-0.330208	0.431	0.615	2.55087e-05
i14k	1.23512e-09	0.370303	0.989	0.961	2.92922e-05
pcdh9	1.32828e-09	-0.274925	0.152	0.312	3.15014e-05
boka	1.41695e-09	-0.26918	0.185	0.352	3.36045e-05
lrit1b	1.43647e-09	-0.309325	0.696	0.785	3.40673e-05
ENSSSAG00000002466.1	1.72439e-09	-0.263224	0.85	0.883	4.08957e-05
ENSSSAG00000063404.1	1.74744e-09	-0.275592	0.324	0.537	4.14424e-05
HG2A	1.80288e-09	-0.465874	0.105	0.238	4.27572e-05
mcl1b	1.80797e-09	0.341477	0.998	0.984	4.28777e-05
ENSSSAG00000069416.1	2.04869e-09	-0.32658	0.467	0.633	4.85867e-05
ENSSSAG00000065424.1	2.19612e-09	-0.2526	0.183	0.34	5.20832e-05
h10	2.20852e-09	0.422755	0.864	0.723	5.23772e-05
anxa1	2.69369e-09	0.295828	1	0.998	6.38835e-05
slc43a2b	2.82032e-09	-0.280099	0.207	0.387	6.68867e-05
ENSSSAG00000079021.1	3.44035e-09	-0.298116	0.359	0.555	8.15913e-05
UBL1	3.55001e-09	-0.591536	0.381	0.475	8.41919e-05
NUPR1	3.67742e-09	0.393208	0.992	0.936	8.72137e-05
ENSSSAG00000011209.1	4.12121e-09	-0.258818	0.094	0.225	9.77387e-05
ENSSSAG00000009263.1	4.13245e-09	-0.327328	0.216	0.379	9.80051e-05
H2AV	4.93761e-09	0.434247	0.865	0.697	0.0001171
rir2	4.97608e-09	-0.306229	0.096	0.225	0.000118013
snai	5.3668e-09	0.292888	0.994	0.943	0.000127279
igfbp-6a2	5.7682e-09	0.276559	0.944	0.75	0.000136799
pgk1	5.87934e-09	0.365397	0.729	0.594	0.000139434
ENSSSAG00000005818.1	6.02081e-09	-0.256995	0.168	0.322	0.000142789
ddx42	6.71994e-09	-0.27087	0.334	0.494	0.00015937
sort1b	6.77843e-09	-0.393593	0.177	0.332	0.000160757
ENSSSAG00000053858.1	7.04523e-09	-0.316057	0.315	0.473	0.000167085
ENSSSAG00000070541.1	7.11345e-09	0.289028	0.92	0.807	0.000168702
dema	7.28457e-09	-0.323565	0.39	0.543	0.000172761
map7d1b	7.67958e-09	-0.29755	0.889	0.889	0.000182129
phf20b	8.9906e-09	-0.327194	0.732	0.814	0.000213221
ENSSSAG00000057364.1	9.09454e-09	-0.886206	0.417	0.518	0.000215686
ENSSSAG00000066771.1	9.49553e-09	-0.513831	0.594	0.621	0.000225196
coq5	9.53015e-09	-0.345206	0.42	0.588	0.000226017
anx2a	9.69311e-09	-0.316464	0.966	0.969	0.000229882
lig1	1.13855e-08	-0.294512	0.243	0.416	0.000270018
mtpn	1.21234e-08	0.30641	0.978	0.949	0.000287519
smtnl1	1.23148e-08	-0.423346	0.351	0.482	0.000292058
hnrl1	1.2602e-08	-0.257362	0.536	0.703	0.000298869
SEC61A1	1.30653e-08	0.346315	0.556	0.416	0.000309856
man2a1	1.54321e-08	-0.253401	0.345	0.555	0.000365987
olah	1.61217e-08	0.3505	0.92	0.842	0.000382342
ddx23	1.68312e-08	-0.252396	0.607	0.754	0.000399168
atp5l	1.7796e-08	0.299818	1	0.988	0.00042205
dym	1.80319e-08	-0.260144	0.701	0.77	0.000427644
nfatc1	1.88461e-08	-0.253887	0.912	0.887	0.000446954
ENSSSAG00000070663.1	2.00556e-08	-0.261469	0.531	0.686	0.000475638
tasorb	2.10982e-08	-0.271556	0.953	0.928	0.000500365
sptbn5	2.14561e-08	-0.313302	0.056	0.158	0.000508854
nat16l	2.31022e-08	0.319764	0.995	0.969	0.000547892
ENSSSAG00000001009.1	2.32453e-08	-0.251895	0.981	0.971	0.000551286
ENSSSAG00000080242.1	2.33422e-08	-0.482802	0.655	0.688	0.000553584
unc45b	2.49918e-08	-0.331106	0.053	0.152	0.000592704
ENSSSAG00000004738.1	2.71378e-08	0.324371	1	1	0.0006436
COX42	2.91847e-08	0.35433	0.961	0.889	0.000692145
qdpra	3.01454e-08	0.331055	0.998	0.994	0.000714929
tfr1b	3.3547e-08	-0.284209	0.796	0.828	0.0007956
zgc:171695	3.38595e-08	-0.256012	0.056	0.158	0.000803012
tap1	3.39298e-08	-0.251386	0.423	0.59	0.000804678
si:ch1073-475a24.1	3.39821e-08	-0.371094	0.183	0.334	0.000805919
ENSSSAG00000044850.1	3.40789e-08	-0.349203	0.97	0.949	0.000808215
ENSSSAG00000032036.1	3.49556e-08	-1.00915	0.434	0.521	0.000829008
FABPH	3.74274e-08	0.278862	1	0.994	0.000887628
mybbp1a	3.84097e-08	-0.262183	0.489	0.656	0.000910925
ramp2	3.85456e-08	-0.277884	0.818	0.855	0.000914147
mmp2	4.00743e-08	-0.388522	1	0.99	0.000950402
rir1	4.12423e-08	-0.275689	0.154	0.297	0.000978103
hey1	4.5005e-08	-0.287818	0.252	0.426	0.00106734
ENSSSAG00000071621.1	4.98894e-08	-0.28026	0.538	0.686	0.00118318
rs3a	5.09443e-08	0.306369	1	0.99	0.0012082
zgc:92107	5.58999e-08	0.327302	0.74	0.596	0.00132572
parp1	6.05495e-08	-0.26213	0.406	0.596	0.00143599
PREY	7.28319e-08	-0.251865	1	0.988	0.00172728
MIF	7.69932e-08	0.314795	0.981	0.945	0.00182597
pth1a	1.00828e-07	-0.340962	0.212	0.371	0.00239124
bclx	1.01701e-07	0.259388	0.984	0.939	0.00241195
c25ha	1.02975e-07	-0.460607	0.053	0.146	0.00244215
ubl5	1.05056e-07	0.344044	0.925	0.83	0.00249151
ccdc69	2.08471e-07	-0.286559	0.329	0.494	0.00494409
ND1	2.08759e-07	-0.292149	1	1	0.00495092
phla2	2.09766e-07	0.299685	0.983	0.906	0.00497482
ENSSSAG00000003684.1	2.17165e-07	0.326278	0.862	0.771	0.00515029
ENSSSAG00000028051.1	2.18112e-07	-0.349871	0.165	0.289	0.00517273
fermt2	2.25449e-07	0.293934	0.972	0.902	0.00534675
arl13a	2.33337e-07	0.270979	0.84	0.67	0.00553383
sox4b	2.46065e-07	-0.378553	0.254	0.395	0.00583567
ENSSSAG00000057280.1	2.67261e-07	-0.352059	0.171	0.289	0.00633836
ENSSSAG00000056932.1	2.89088e-07	-0.4621	0.036	0.113	0.006856
fkbp7	3.26069e-07	0.275805	0.989	0.939	0.00773306
ENSSSAG00000040085.1	3.28516e-07	-0.443927	0.425	0.551	0.00779109
nupr1b	3.51734e-07	0.32498	0.966	0.916	0.00834173
nr1d4a	4.1166e-07	-0.473482	0.353	0.484	0.00976292
lpl	4.25667e-07	0.333419	0.984	0.928	0.0100951
ENSSSAG00000000359.1	4.33334e-07	-0.253612	0.248	0.408	0.0102769
rprd1b	4.4642e-07	-0.274977	0.538	0.676	0.0105873
ENSSSAG00000064776.1	4.4755e-07	-0.317413	0.257	0.387	0.0106141
ENSSSAG00000009335.1	4.92045e-07	-0.27428	0.42	0.514	0.0116693
abcc10	6.1824e-07	-0.423235	0.271	0.383	0.0146622
ifm5	6.39918e-07	0.268798	0.98	0.953	0.0151763
cx43.4	7.52246e-07	0.340811	0.721	0.625	0.0178403
hspa4a	8.25301e-07	-0.497482	0.989	0.984	0.0195728
mcm2	8.87863e-07	-0.316213	0.345	0.475	0.0210566
md2l1	9.59643e-07	-0.364207	0.226	0.375	0.0227589
DCOR1	1.02879e-06	0.382047	0.994	0.98	0.0243987
VDAC1	1.08752e-06	0.250058	0.997	0.977	0.0257917
camkk2	1.23639e-06	0.323932	0.458	0.326	0.0293223
GALNT9	1.31102e-06	-0.37897	0.252	0.363	0.0310921
zzz3	1.43145e-06	-0.270107	0.737	0.779	0.0339484
mak16	1.46834e-06	-0.250457	0.527	0.65	0.0348232
KCTD1	1.61539e-06	-0.323271	0.757	0.773	0.0383107
ret1	1.77568e-06	0.256885	0.937	0.844	0.042112
FKB11	1.80438e-06	0.286624	0.752	0.621	0.0427928
ENSSSAG00000075936.1	1.95058e-06	-0.371408	0.77	0.713	0.04626
runx3	1.97457e-06	0.29487	0.981	0.943	0.0468289

## Sheet: control vs 48h uninfected
	p_val	avg_log2FC	pct.1	pct.2	p_val_adj
bafb	1.28217e-104	-1.95457	0.998	1	3.0408e-100
ndufs1	2.40496e-100	-1.06735	1	1	5.7036e-96
RPS29	2.22916e-98	-1.2275	1	1	5.28668e-94
b2m	1.37063e-91	-1.4173	0.998	1	3.25058e-87
rpl9	1.90382e-87	-1.45684	1	1	4.5151e-83
ENSSSAG00000046141.1	2.07624e-86	-1.4517	0.951	0.993	4.92402e-82
cnot3a	5.70187e-86	-1.33879	0.962	0.993	1.35225e-81
rpl38	7.68105e-84	-0.835845	1	1	1.82164e-79
rpl8	2.97765e-83	0.999003	1	1	7.06178e-79
rl39	7.61617e-80	-0.882669	1	1	1.80625e-75
RPS8	3.7349e-77	1.01693	1	1	8.85769e-73
rl15	4.4021e-76	0.868169	1	1	1.044e-71
RL7A	1.43502e-75	0.909101	1	1	3.40329e-71
rs14	1.9541e-75	0.738727	1	1	4.63434e-71
ENSSSAG00000079792.1	2.54913e-75	-0.951302	0.047	0.584	6.04552e-71
rpl21	2.74301e-74	0.898047	1	1	6.50533e-70
RL24	2.03746e-71	0.72735	1	1	4.83205e-67
ENSSSAG00000001286.1	3.18235e-71	2.02379	0.909	0.274	7.54726e-67
lrch3	5.62223e-71	0.927518	1	1	1.33337e-66
pparda	1.44865e-70	0.709974	1	1	3.43561e-66
rs8	3.51673e-70	0.940174	1	1	8.34028e-66
ENSSSAG00000008454.1	2.22838e-69	-1.34945	0.997	1	5.28482e-65
sv2ca	3.96944e-68	-1.27921	0.699	0.956	9.41393e-64
pcdh1a	7.40774e-68	-1.19322	0.39	0.878	1.75682e-63
RS14	1.76173e-65	0.82002	1	1	4.17812e-61
NDUC1	4.52201e-65	-1.04991	0.933	0.993	1.07244e-60
RS25	5.08665e-65	0.773646	1	1	1.20635e-60
RPS18	5.84974e-65	0.80497	1	1	1.38732e-60
rpl32	1.47695e-64	0.733503	1	1	3.50274e-60
ENSSSAG00000015651.1	3.93489e-64	-0.85484	0.058	0.547	9.33198e-60
junba	6.61686e-64	-1.23804	1	0.997	1.56925e-59
ATP5I	1.29395e-63	-1.07802	0.948	0.997	3.06874e-59
rl26	2.36598e-63	0.895485	1	1	5.61115e-59
ftr66	4.7757e-63	-1.03972	0.025	0.463	1.13261e-58
ran1	7.55716e-63	-1.10942	0.97	0.993	1.79226e-58
ENSSSAG00000063205.1	7.67369e-62	-1.0953	0.933	0.976	1.81989e-57
RPS20	8.52274e-62	-0.669699	0.031	0.476	2.02125e-57
ENSSSAG00000072393.1	1.26708e-61	-0.96105	0.13	0.649	3.005e-57
rpl35a	1.36215e-61	0.798133	1	1	3.23047e-57
ef-1g	1.50242e-61	0.819854	1	1	3.56314e-57
rps10	2.35854e-61	0.612548	1	1	5.5935e-57
cmss1	4.22684e-61	-1.12639	0.966	0.986	1.00244e-56
ENSSSAG00000067593.1	4.28176e-61	0.94167	1	1	1.01546e-56
rl28	5.68777e-60	0.683232	1	1	1.34891e-55
RS29	6.6424e-60	-0.65722	1	1	1.57531e-55
ENSSSAG00000001317.1	8.58963e-60	-0.838302	0.086	0.611	2.03712e-55
RS9	9.8467e-60	0.629639	1	1	2.33524e-55
CD9	9.8656e-60	-1.34561	0.694	0.956	2.33973e-55
stat4	1.43784e-59	-0.869135	0.127	0.655	3.40999e-55
jam3a	1.57172e-59	-0.842159	0.085	0.584	3.7275e-55
ENSSSAG00000015265.1	2.87802e-59	-0.944691	0.412	0.861	6.82551e-55
rps2	4.38683e-59	0.759326	1	1	1.04038e-54
ENSSSAG00000039844.1	5.88141e-59	-0.82313	0.141	0.679	1.39484e-54
ENSSSAG00000065098.1	5.38511e-58	-1.09519	0.873	0.966	1.27713e-53
RL36	6.28892e-58	-0.545719	1	1	1.49148e-53
ENSSSAG00000047839.1	9.02955e-58	-1.21542	0.803	0.953	2.14145e-53
ppia	1.00361e-57	-0.940985	0.972	0.993	2.38017e-53
mfap5	2.30228e-57	0.944379	1	0.997	5.46008e-53
RL23	3.68796e-57	0.665606	1	1	8.74636e-53
TFAP4	2.14303e-56	-0.897845	0.157	0.672	5.08241e-52
rps7	2.97105e-56	0.616215	1	1	7.04614e-52
rl19	3.86147e-56	0.747076	1	0.997	9.15786e-52
kdm3b	7.32567e-56	-1.045	0.853	0.973	1.73736e-51
gpx1b	9.02922e-56	-1.11888	0.882	0.98	2.14137e-51
rssa	2.21547e-55	0.736158	1	1	5.25421e-51
ENSSSAG00000074825.1	4.78911e-55	-1.04279	0.505	0.902	1.13579e-50
keap1b	6.56111e-55	-0.771495	0.135	0.659	1.55603e-50
ENSSSAG00000008196.1	1.31196e-54	-0.981982	0.685	0.939	3.11144e-50
DCOR1	6.71167e-54	-1.34687	0.994	0.99	1.59174e-49
ENSSSAG00000070739.1	6.75886e-54	-1.49009	0.854	0.97	1.60293e-49
TCTP	9.52518e-54	0.839534	1	1	2.25899e-49
celsr2	1.1412e-53	-0.817039	0.138	0.642	2.70647e-49
rl23	1.473e-53	0.59635	1	1	3.49336e-49
rpl30	1.52445e-53	0.684876	1	1	3.61539e-49
ENSSSAG00000063144.1	1.63666e-53	-0.956763	0.136	0.628	3.88151e-49
RL7	1.86405e-53	0.759965	1	0.997	4.42078e-49
ENSSSAG00000059652.1	2.20353e-53	1.44928	1	0.936	5.22589e-49
hint1	5.18908e-53	0.92602	1	0.986	1.23064e-48
NACA	1.06825e-52	0.729256	1	0.997	2.53345e-48
anxa1a	1.49472e-52	1.19845	0.992	0.909	3.54488e-48
ENSSSAG00000016000.1	2.63354e-52	-0.75741	0.069	0.5	6.2457e-48
ror1	2.93291e-52	-0.960865	0.155	0.652	6.95569e-48
rs6	7.53722e-52	0.662496	1	1	1.78753e-47
SLC9A3R2	7.63472e-52	-0.720795	0.121	0.618	1.81065e-47
rps4x	2.39592e-51	0.638725	1	1	5.68216e-47
rab32b	9.02879e-51	-0.92244	0.141	0.618	2.14127e-46
ENSSSAG00000065910.1	9.14485e-51	-0.678193	0.077	0.524	2.16879e-46
aste1a	9.20131e-51	-1.17166	0.053	0.466	2.18218e-46
dhx58	1.11206e-50	-2.28994	0.064	0.47	2.63736e-46
cib1	1.11912e-50	-0.85069	0.296	0.791	2.65411e-46
ca108	3.76928e-50	-0.6605	0.071	0.507	8.93922e-46
smarcc1a	4.57666e-50	-0.965773	0.823	0.936	1.0854e-45
ENSSSAG00000001897.1	6.90476e-50	-0.715526	0.122	0.601	1.63753e-45
RL14	7.15032e-50	0.64871	1	1	1.69577e-45
ENSSSAG00000079074.1	1.44192e-49	-0.584924	0.045	0.443	3.41966e-45
krt18a.1	1.69645e-49	1.11501	0.992	0.868	4.02329e-45
anxa1	2.04449e-49	0.960848	1	1	4.84871e-45
zgc:100920	4.61532e-49	-0.829975	0.127	0.588	1.09457e-44
ENSSSAG00000050048.1	5.36674e-49	-0.694197	0.107	0.568	1.27278e-44
ENSSSAG00000002172.1	5.87245e-49	-0.911357	1	1	1.39271e-44
zgc:112148	7.68699e-49	-0.657298	0.094	0.544	1.82305e-44
six7	8.65046e-49	-0.830687	0.183	0.676	2.05154e-44
PAIP2	9.62181e-49	-0.857853	0.235	0.73	2.28191e-44
ENSSSAG00000008282.1	1.41279e-48	-0.766659	0.088	0.52	3.35057e-44
pcsk5a	2.07811e-48	-0.991189	0.544	0.892	4.92844e-44
cd9	3.60471e-48	-1.21185	0.629	0.875	8.54893e-44
rpgra	3.85934e-48	-0.846353	0.158	0.635	9.15281e-44
irf-3	4.67345e-48	-0.725965	0.047	0.443	1.10836e-43
ENSSSAG00000075931.1	6.72822e-48	-1.04648	0.124	0.574	1.59566e-43
pkig	7.36277e-48	-0.678746	0.105	0.557	1.74616e-43
ENSSSAG00000056569.1	7.41854e-48	-0.927387	0.246	0.726	1.75938e-43
VHSV	1.06871e-47	-0.791932	0.047	0.439	2.53455e-43
lg3bp	1.25634e-47	-1.00104	0.832	0.976	2.97954e-43
ENSSSAG00000008777.1	2.53234e-47	-0.761538	0.075	0.48	6.00571e-43
rps6	3.10499e-47	0.608725	1	1	7.3638e-43
rps13	8.29933e-47	0.656667	1	1	1.96827e-42
ENSSSAG00000045483.1	9.54462e-47	-1.03537	0.552	0.848	2.2636e-42
rpl7a	1.00774e-46	0.646217	1	1	2.38996e-42
RPAB2	2.14385e-46	-0.560174	0.096	0.544	5.08436e-42
ENSSSAG00000013599.1	2.1967e-46	-0.729667	0.019	0.351	5.2097e-42
uqcrc2	3.03567e-46	-0.604821	0.097	0.541	7.19939e-42
CD63	3.98154e-46	-0.839586	0.997	0.997	9.44262e-42
ENSSSAG00000000207.1	4.32092e-46	-1.14314	0.978	0.997	1.02475e-41
ACBP	4.41194e-46	1.11939	1	0.997	1.04634e-41
rl13	4.61824e-46	0.595651	1	1	1.09526e-41
mthfd1a	8.69084e-46	-0.923071	0.188	0.652	2.06112e-41
RS21	8.98618e-46	-0.56176	1	1	2.13116e-41
EF1D	1.54988e-45	0.810082	0.997	0.976	3.67569e-41
srgn	5.23313e-45	-0.873381	0.107	0.534	1.24109e-40
k2c8	7.11975e-45	0.691123	1	1	1.68852e-40
PCDH20	1.15833e-44	-0.975129	0.984	0.99	2.74711e-40
gdf7	1.30022e-44	-0.845641	0.152	0.591	3.08359e-40
OST4	1.35817e-44	-0.746122	0.188	0.659	3.22103e-40
csrp1b	1.8612e-44	-0.954614	0.936	0.986	4.41403e-40
rs2	2.09069e-44	0.679219	1	1	4.95829e-40
cav1	3.42924e-44	1.32411	1	0.99	8.13278e-40
ub2v1	5.15844e-44	-0.782649	0.331	0.767	1.22338e-39
top3b	5.68992e-44	-0.709069	0.122	0.561	1.34942e-39
FUT9	6.14515e-44	-1.09309	0.823	0.943	1.45738e-39
tisb	1.98653e-43	-1.10623	1	0.993	4.71127e-39
ENSSSAG00000004588.1	4.14116e-43	-0.956163	0.671	0.922	9.82116e-39
psmd13	4.34763e-43	-0.721809	0.782	0.959	1.03108e-38
ENSSSAG00000056643.1	6.49412e-43	-0.846247	0.495	0.824	1.54015e-38
zfyve21	6.51764e-43	-0.892073	0.699	0.929	1.54572e-38
DCTN6	6.58759e-43	-0.769714	0.406	0.831	1.56231e-38
ENSSSAG00000049735.1	9.03416e-43	-0.574473	0.061	0.439	2.14254e-38
dusp1	1.115e-42	-1.21964	0.994	0.966	2.64434e-38
gsta	1.65426e-42	-1.00205	0.983	0.99	3.92325e-38
enox2	1.69201e-42	-0.929248	0.94	0.98	4.01278e-38
ENSSSAG00000008438.1	1.9219e-42	-0.564206	0.091	0.503	4.55797e-38
cd99l2	2.24593e-42	-0.865793	0.24	0.689	5.32645e-38
rn128	2.77569e-42	-0.564062	0.064	0.443	6.58283e-38
cobl	3.08585e-42	-0.70026	0.085	0.473	7.31839e-38
rs16	4.14839e-42	0.462335	1	1	9.83833e-38
cmpk2	5.41237e-42	-0.886266	0.03	0.358	1.2836e-37
rpl27a	6.69441e-42	0.470958	1	1	1.58765e-37
foxo3b	7.3381e-42	-0.951936	0.704	0.922	1.7403e-37
QCR8	8.58152e-42	-0.784975	0.962	0.993	2.03519e-37
spd2b	1.07338e-41	-0.971999	1	0.986	2.54562e-37
ENSSSAG00000050581.1	1.10425e-41	-0.854021	0.154	0.611	2.61883e-37
krt18b	1.1126e-41	1.06633	1	0.997	2.63865e-37
gch1	1.97837e-41	-1.06753	0.981	0.98	4.6919e-37
ARP2A	2.1332e-41	-0.645576	0.138	0.578	5.05909e-37
ENSSSAG00000041074.1	2.31065e-41	-1.17682	1	1	5.47995e-37
slc32a1	2.37351e-41	-1.01422	0.926	0.976	5.62901e-37
cops9	2.38064e-41	-0.553432	0.082	0.476	5.64592e-37
cdkn2aipnl	2.68246e-41	-0.523989	0.077	0.466	6.36173e-37
THOC4	2.96154e-41	-0.781929	0.804	0.97	7.02359e-37
CX6A1	3.56573e-41	-0.73112	0.992	0.997	8.45648e-37
dram1	3.73991e-41	-0.672987	0.086	0.486	8.86957e-37
RPLP2	4.05082e-41	-0.685851	0.987	1	9.60693e-37
col1a1a	4.48367e-41	-0.832951	1	0.997	1.06335e-36
THIO	5.45145e-41	-0.724714	1	1	1.29287e-36
gnb2l1	6.80786e-41	0.622693	1	1	1.61455e-36
ENSSSAG00000058410.1	7.30845e-41	-0.615986	0.107	0.517	1.73327e-36
ube2d1a	7.62731e-41	-0.53974	0.105	0.527	1.80889e-36
si:dkey-30c15.2	8.28448e-41	-0.872691	0.494	0.858	1.96475e-36
m4a8a	1.75263e-40	-0.956813	0.986	0.993	4.15654e-36
ENSSSAG00000004863.1	1.76636e-40	-0.550515	0.092	0.486	4.18911e-36
ENSSSAG00000000939.1	1.83463e-40	-0.521003	0.08	0.463	4.35102e-36
u2af1	2.20683e-40	-0.633279	0.177	0.639	5.23371e-36
ccn1	2.45286e-40	-1.73588	0.086	0.456	5.8172e-36
ENSSSAG00000071692.1	2.53595e-40	-0.684249	0.089	0.47	6.01425e-36
ndst2a	2.67216e-40	-0.961358	0.967	0.98	6.3373e-36
ints7	3.2626e-40	-0.890667	0.571	0.878	7.73757e-36
ENSSSAG00000003797.1	3.56988e-40	-1.86963	0.658	0.828	8.46634e-36
gucy1b1	3.58444e-40	-0.661703	0.108	0.514	8.50086e-36
atl3	3.89081e-40	0.792425	1	1	9.22744e-36
hsp10	4.87062e-40	-1.12505	0.966	0.983	1.15512e-35
ENSSSAG00000008044.1	4.9111e-40	1.21397	0.906	0.564	1.16472e-35
nap1l1	6.01713e-40	0.827988	1	0.959	1.42702e-35
isk1	7.75074e-40	-0.6214	0.1	0.507	1.83817e-35
ENSSSAG00000078334.1	1.14169e-39	-0.65967	0.135	0.557	2.70763e-35
slc1a6	1.19066e-39	-0.714295	0.103	0.49	2.82377e-35
supt4h1	1.21579e-39	-0.613121	0.191	0.672	2.88337e-35
ENSSSAG00000080220.1	1.36768e-39	-0.729109	0.18	0.622	3.24359e-35
ENSSSAG00000042809.1	1.48206e-39	-0.509615	0.063	0.426	3.51484e-35
armc4	1.49144e-39	-0.635126	0.067	0.432	3.53711e-35
grb2	1.62722e-39	-0.570968	0.125	0.544	3.85913e-35
helz2	1.84512e-39	-1.06293	0.053	0.395	4.37589e-35
setdb2	2.28042e-39	-0.878766	0.522	0.851	5.40825e-35
cyp2ae1	2.60234e-39	-0.6657	0.18	0.635	6.1717e-35
mcm10	3.39017e-39	-0.583648	0.075	0.446	8.04014e-35
si:ch211-219a4.3	3.52486e-39	-0.978458	0.158	0.571	8.35955e-35
maffl	3.68838e-39	-0.79832	0.804	0.946	8.74737e-35
rpl10	4.01408e-39	0.589009	1	0.997	9.5198e-35
COX1	8.94752e-39	-0.842356	1	1	2.12199e-34
hsp90aa1.2	9.46582e-39	0.841759	1	0.993	2.24491e-34
plcl2	1.02719e-38	-0.801593	0.219	0.669	2.43608e-34
RS28	1.30965e-38	-0.409657	1	1	3.10597e-34
ENSSSAG00000007335.1	1.53498e-38	-0.999676	0.596	0.807	3.64036e-34
vrk3	1.53788e-38	-0.617888	0.138	0.564	3.64723e-34
arpc5	1.73835e-38	-0.590195	0.124	0.534	4.12266e-34
rpl26	2.59295e-38	0.571344	1	1	6.14944e-34
smug1	2.6038e-38	-1.18897	0.204	0.611	6.17518e-34
csn8	2.87892e-38	-0.506989	0.083	0.459	6.82765e-34
nrg1	3.14545e-38	-0.936773	0.176	0.598	7.45976e-34
H2AV	3.19943e-38	-0.932049	0.865	0.963	7.58777e-34
ENSSSAG00000038811.1	4.49861e-38	-0.809342	0.072	0.419	1.06689e-33
rps25	7.09196e-38	0.674143	0.998	1	1.68193e-33
usp2a	7.53412e-38	-0.671757	0.157	0.578	1.78679e-33
sftpba	1.04023e-37	-0.578441	0.147	0.571	2.46702e-33
ENSSSAG00000039936.1	1.23421e-37	-0.626759	0.161	0.584	2.92706e-33
HMGB1	1.46443e-37	-0.631872	0.201	0.659	3.47305e-33
zgc:193801	1.53624e-37	-0.535891	0.082	0.449	3.64335e-33
lamtor5	1.7214e-37	-0.489254	0.107	0.507	4.08248e-33
nod1	1.74933e-37	-0.894225	0.906	0.963	4.14872e-33
rpl12	2.44908e-37	0.452815	1	1	5.80823e-33
ppp1r3db	2.81541e-37	-0.657482	0.129	0.527	6.67703e-33
magoh	3.19391e-37	-0.728255	0.727	0.922	7.57467e-33
pcbp2	3.2699e-37	-0.755193	0.895	0.956	7.75491e-33
GOLGA7B	3.34046e-37	-0.770246	0.213	0.635	7.92225e-33
si:ch211-175f12.2	3.82877e-37	-0.595723	0.129	0.537	9.08031e-33
camsap3	4.22451e-37	-0.860965	0.248	0.682	1.00189e-32
ENSSSAG00000066712.1	5.72376e-37	-0.545396	0.056	0.392	1.35745e-32
ENSSSAG00000041997.1	6.51342e-37	-0.541938	0.039	0.345	1.54472e-32
ENSSSAG00000072240.1	8.49214e-37	-1.11804	0.356	0.73	2.014e-32
YES1	8.8921e-37	-0.822557	0.646	0.885	2.10885e-32
si:ch211-191j22.3	9.02769e-37	-0.53062	0.103	0.493	2.14101e-32
SLC43A3	9.87279e-37	-0.577852	0.132	0.541	2.34143e-32
ENSSSAG00000014585.1	9.96507e-37	-0.916719	0.056	0.385	2.36332e-32
ef1g	1.036e-36	0.71746	1	0.997	2.45698e-32
xip	1.96416e-36	-0.386911	0.03	0.321	4.65819e-32
rps16	1.9886e-36	0.579183	1	1	4.71616e-32
zgc:63972	2.00735e-36	-0.543378	0.097	0.47	4.76062e-32
ippk	2.21019e-36	-0.677402	0.152	0.561	5.2417e-32
ptrf	2.71851e-36	0.879906	0.998	0.986	6.44722e-32
ENSSSAG00000004907.1	2.84149e-36	-1.66853	0.967	0.983	6.73887e-32
mlycd	3.20347e-36	-0.707357	0.223	0.649	7.59736e-32
patl1	3.49057e-36	-0.595781	0.187	0.625	8.27823e-32
ENSSSAG00000053701.1	3.72797e-36	-0.788576	0.48	0.821	8.84125e-32
tina1	3.96258e-36	-0.479142	0.027	0.314	9.39765e-32
ENSSSAG00000056596.1	4.06033e-36	-0.995485	0.086	0.432	9.62947e-32
RPL19	4.15898e-36	0.608726	1	1	9.86345e-32
zfand5b	4.34282e-36	-0.806549	0.682	0.902	1.02994e-31
psmd8	4.61913e-36	-0.754872	0.749	0.926	1.09547e-31
irf7	4.87983e-36	-0.642207	0.102	0.473	1.1573e-31
mare1	6.21133e-36	-0.496773	0.129	0.544	1.47308e-31
RBX1	7.01414e-36	-0.555892	0.983	0.993	1.66347e-31
cdn2b	8.97345e-36	-0.725814	0.138	0.53	2.12814e-31
ecm1	1.14808e-35	-0.944092	0.997	0.997	2.72278e-31
ENSSSAG00000077760.1	1.29915e-35	-0.523997	0.092	0.453	3.08107e-31
adar	1.3609e-35	-0.662751	0.097	0.459	3.2275e-31
siah1	1.46411e-35	-0.952349	0.223	0.611	3.47229e-31
rpl23a	1.53323e-35	-0.520681	1	1	3.6362e-31
tor2a	1.54673e-35	-0.787355	0.431	0.794	3.66823e-31
ENSSSAG00000003665.1	1.74844e-35	-0.671659	0.187	0.598	4.1466e-31
cdh2	1.81436e-35	-0.889231	0.843	0.939	4.30295e-31
ENSSSAG00000069724.1	1.96691e-35	-0.618603	0.277	0.726	4.66472e-31
sptssa	2.31132e-35	-0.581749	0.149	0.561	5.48153e-31
hig1a	3.13253e-35	-0.521019	0.083	0.439	7.4291e-31
ENSSSAG00000056074.1	3.51237e-35	-0.670514	0.132	0.5	8.32994e-31
tnfaip2a	4.37644e-35	-0.903757	0.951	0.98	1.03792e-30
ENSSSAG00000074976.1	4.59432e-35	-0.557694	0.114	0.493	1.08959e-30
cssa15h12orf57	4.60181e-35	-0.50733	0.132	0.537	1.09136e-30
psmb6	4.63678e-35	-0.552856	0.144	0.547	1.09966e-30
cldn10b	5.10861e-35	-0.540771	0.086	0.439	1.21156e-30
gbrap	5.27551e-35	-0.599887	0.997	0.993	1.25114e-30
tlcd4a	5.59671e-35	-0.649353	0.215	0.639	1.32732e-30
hsd17b1	8.55809e-35	-0.739117	0.243	0.649	2.02964e-30
GBRL2	9.25653e-35	-0.667965	0.882	0.973	2.19528e-30
ovol1	1.17744e-34	-0.500479	0.034	0.324	2.79243e-30
casp10	1.36087e-34	-0.965159	0.984	0.976	3.22743e-30
ENSSSAG00000000793.1	1.42772e-34	-0.832918	0.552	0.872	3.38598e-30
hvcn1	1.46864e-34	-0.511047	0.129	0.52	3.48302e-30
ENSSSAG00000017119.1	1.6016e-34	-1.19994	0	0.22	3.79836e-30
ENSSSAG00000054169.1	2.08169e-34	-0.669838	0.041	0.345	4.93693e-30
fam222bb	2.27993e-34	-0.525938	0.088	0.443	5.40708e-30
si:ch211-38m6.6	2.28078e-34	-0.517835	0.072	0.402	5.4091e-30
adamts12	2.47267e-34	-0.551878	0.147	0.551	5.86419e-30
mx2	2.92909e-34	-1.35821	0.674	0.845	6.94664e-30
gpr176	2.97868e-34	-0.858333	0.635	0.868	7.06424e-30
pbx1a	3.37245e-34	-0.592658	0.177	0.595	7.9981e-30
ENSSSAG00000004058.1	3.70292e-34	-0.432036	0.019	0.284	8.78185e-30
ENSSSAG00000009253.1	3.89562e-34	-0.934779	0.901	0.959	9.23885e-30
atp5mf	4.97798e-34	-0.511868	1	1	1.18058e-29
polrmt	5.61667e-34	-0.770016	0.414	0.77	1.33205e-29
SMIM7	6.57605e-34	-0.35704	0.024	0.291	1.55958e-29
hspa8b	7.14934e-34	-0.653283	0.997	1	1.69554e-29
mrps16	7.40597e-34	-0.48468	0.089	0.446	1.7564e-29
chchd2	7.8156e-34	-0.470048	0.036	0.318	1.85355e-29
ENSSSAG00000059623.1	8.74754e-34	-0.868336	0.95	0.959	2.07457e-29
aldh1a2	8.8915e-34	-1.04339	0.864	0.909	2.10871e-29
HMOX	9.14149e-34	-1.017	0.268	0.652	2.168e-29
RS17	9.29772e-34	0.335005	1	1	2.20505e-29
ACN9	1.13267e-33	-0.808021	0.975	0.986	2.68624e-29
ddx39	1.24716e-33	-0.53507	0.155	0.557	2.95777e-29
avil	1.29504e-33	-0.673087	0.176	0.571	3.07131e-29
mafk	1.30564e-33	-1.04113	0.958	0.943	3.09645e-29
dbn1	1.5287e-33	0.91089	0.998	0.943	3.62547e-29
loxl5a	1.53658e-33	-0.608277	0.219	0.655	3.64416e-29
DYL1	1.53758e-33	-0.979099	0.842	0.926	3.64653e-29
fosab	1.69363e-33	-1.67007	0.983	0.956	4.01661e-29
ENSSSAG00000065840.1	1.91665e-33	-0.539532	0.034	0.318	4.54554e-29
camkk2	2.05102e-33	-0.717839	0.458	0.797	4.86421e-29
dym	2.38862e-33	-0.885091	0.701	0.902	5.66486e-29
puf60b	2.77506e-33	-0.530075	0.223	0.669	6.58133e-29
ENSSSAG00000005459.1	3.05743e-33	-0.721792	0.224	0.628	7.25101e-29
ENSSSAG00000049790.1	3.15444e-33	-0.6748	0.053	0.361	7.48107e-29
DDX39	4.30779e-33	-0.680169	0.514	0.824	1.02163e-28
RL11	4.50566e-33	0.423617	1	1	1.06856e-28
fbli1	4.86842e-33	-1.14722	0.483	0.784	1.15459e-28
zmp:0000000735	5.91037e-33	-0.934911	0.139	0.51	1.4017e-28
ENSSSAG00000000379.1	6.04176e-33	-0.430325	0.025	0.287	1.43286e-28
pdxkb	7.61188e-33	-0.510111	0.086	0.426	1.80523e-28
ENSSSAG00000010098.1	7.92495e-33	-0.864787	0.904	0.98	1.87948e-28
gmfb	8.16761e-33	-0.751081	0.597	0.855	1.93703e-28
MSANTD2	8.39654e-33	-0.412917	0.033	0.307	1.99132e-28
RNF145	8.63442e-33	-0.393747	0.034	0.314	2.04774e-28
ENSSSAG00000006200.1	1.22621e-32	-0.668514	0.223	0.639	2.90809e-28
ENSSSAG00000007892.1	1.23086e-32	0.858059	0.953	0.72	2.91911e-28
TIM14	1.33585e-32	-0.478391	0.174	0.595	3.16811e-28
fosl1	1.57368e-32	0.90622	0.998	0.892	3.73213e-28
zgc:175088	1.66578e-32	0.858419	0.94	0.75	3.95056e-28
arbp	1.81067e-32	0.694817	1	0.997	4.29419e-28
fkb1a	1.81727e-32	-0.600719	0.149	0.534	4.30983e-28
UBIL	1.87402e-32	-3.3246	0.817	0.858	4.44441e-28
lsp1a	2.11926e-32	0.889353	0.987	0.858	5.02603e-28
rgs9bp	2.28066e-32	-0.634728	0.152	0.524	5.40881e-28
exosc5	2.32312e-32	-0.437618	0.038	0.314	5.50951e-28
KCNV1	2.42084e-32	-0.836781	0.533	0.821	5.74127e-28
trad1	2.65549e-32	-0.826225	0.107	0.443	6.29777e-28
il20ra	2.8646e-32	-0.367346	0.027	0.287	6.79368e-28
ppib	3.20836e-32	0.572298	1	1	7.60894e-28
pcdh1g22	3.24758e-32	-0.570416	0.152	0.541	7.70195e-28
ENSSSAG00000059436.1	6.37233e-32	-0.399785	0.041	0.324	1.51126e-27
ENSSSAG00000055051.1	7.8657e-32	-1.13262	0	0.203	1.86543e-27
ENSSSAG00000004068.1	8.01457e-32	-0.495476	0.025	0.287	1.90074e-27
camk1ga	8.19771e-32	-0.625972	0.176	0.568	1.94417e-27
ENSSSAG00000014989.1	8.8151e-32	-0.517579	0.038	0.307	2.09059e-27
ENSSSAG00000041159.1	8.8151e-32	-0.517579	0.038	0.307	2.09059e-27
ddx39b	9.74163e-32	-0.466413	0.116	0.486	2.31032e-27
ssbp3b	1.16969e-31	-0.433856	0.08	0.409	2.77403e-27
ENSSSAG00000040808.1	1.26924e-31	-0.469359	0.052	0.341	3.01013e-27
RMD5B	1.28123e-31	-0.578011	0.187	0.591	3.03857e-27
sall2	1.28278e-31	-0.828042	0.411	0.747	3.04225e-27
rpl3	1.32798e-31	0.710533	1	0.997	3.14944e-27
ENSSSAG00000060807.1	1.71639e-31	-0.620844	0.182	0.578	4.07059e-27
tppc3	1.75327e-31	-0.509675	0.155	0.544	4.15806e-27
psmc1	1.80259e-31	-0.467831	0.13	0.5	4.27501e-27
ENSSSAG00000010487.1	1.87529e-31	-0.660331	0.139	0.493	4.44745e-27
dcaf12	2.31426e-31	-0.447269	0.129	0.5	5.48849e-27
ENSSSAG00000045034.1	3.12936e-31	-0.567715	0.139	0.514	7.4216e-27
cnpy1	3.36339e-31	-0.533987	0.169	0.568	7.97661e-27
ENSSSAG00000009805.1	3.40753e-31	-1.47558	0.03	0.28	8.0813e-27
ppil2	3.41134e-31	-0.391448	0.039	0.314	8.09034e-27
adcy2b	3.93948e-31	-0.724444	0.306	0.693	9.34287e-27
irf7b	4.03922e-31	-0.560799	0.039	0.307	9.57941e-27
foxj2	4.26014e-31	-0.57448	0.157	0.537	1.01033e-26
ZPR1	5.03622e-31	-0.555058	0.135	0.503	1.19439e-26
si:dkey-247m21.3	5.53399e-31	-0.455007	0.075	0.389	1.31244e-26
lrit1b	6.38789e-31	-0.81374	0.696	0.892	1.51495e-26
dyl1	6.95761e-31	-0.701402	0.995	0.993	1.65007e-26
ENSSSAG00000065991.1	8.14317e-31	0.607926	1	0.997	1.93123e-26
ENSSSAG00000044725.1	8.21383e-31	-0.786762	0.296	0.659	1.94799e-26
btf3	9.22648e-31	0.45847	1	1	2.18815e-26
ENSSSAG00000043265.1	9.37374e-31	-0.465619	0.009	0.23	2.22308e-26
RL13A	1.04303e-30	0.481236	1	1	2.47364e-26
ccr6b	1.05661e-30	-0.529759	0.102	0.439	2.50584e-26
ENSSSAG00000052123.1	1.23234e-30	-0.826974	0.92	0.966	2.92262e-26
RS23	1.48133e-30	0.586383	1	0.997	3.51312e-26
ERH	1.48524e-30	-0.567874	0.749	0.943	3.52239e-26
SMD2	1.54708e-30	-0.657627	0.641	0.889	3.66905e-26
GRL1	1.65686e-30	-0.545179	0.169	0.554	3.92941e-26
ENSSSAG00000003222.1	1.91763e-30	-0.604343	0.177	0.568	4.54785e-26
srpk1b	2.56995e-30	0.788697	0.765	0.429	6.09488e-26
4f2	2.59685e-30	-0.802128	0.187	0.557	6.15868e-26
ctso	2.62581e-30	-0.450464	0.085	0.409	6.22736e-26
RAB15	2.7385e-30	-0.493031	0.152	0.534	6.49462e-26
ENSSSAG00000067284.1	3.76918e-30	-0.514899	0.146	0.52	8.93898e-26
cr032	3.79501e-30	-0.663332	0.387	0.743	9.00026e-26
rn167	3.82922e-30	-0.469159	0.16	0.547	9.08137e-26
hsp90b1	4.03725e-30	0.913296	0.998	0.956	9.57475e-26
PDCD4	4.14254e-30	-0.518944	0.069	0.372	9.82444e-26
ralbb	4.36741e-30	0.860214	0.981	0.855	1.03577e-25
hsp90ab1	4.39114e-30	0.39056	1	1	1.0414e-25
ENSSSAG00000070812.1	5.044e-30	-0.897763	0.572	0.811	1.19623e-25
ints6	5.31559e-30	-0.529187	0.157	0.53	1.26065e-25
S39A1	5.44625e-30	-0.607181	0.218	0.615	1.29163e-25
HNRNPA0	5.64822e-30	0.769281	0.978	0.791	1.33953e-25
ENSSSAG00000030178.1	5.89228e-30	-0.355092	0.034	0.294	1.39741e-25
plcb2	6.49768e-30	-0.394945	0.045	0.318	1.54099e-25
ENSSSAG00000070909.1	6.5549e-30	-0.614747	0.246	0.652	1.55456e-25
nsmce4a	7.48607e-30	-0.550065	0.144	0.503	1.7754e-25
myc2	7.81567e-30	-0.68342	0.207	0.601	1.85356e-25
gale	8.71075e-30	-0.577799	0.226	0.618	2.06584e-25
ENSSSAG00000068327.1	8.75294e-30	-0.885567	0.455	0.75	2.07585e-25
dusp13	8.8021e-30	-0.607886	0.238	0.652	2.0875e-25
rnpepl1	9.8405e-30	-0.571206	0.155	0.527	2.33377e-25
hnrnpl2	9.93551e-30	-0.72567	0.719	0.872	2.35631e-25
ENSSSAG00000044762.1	1.08916e-29	-0.707369	0.197	0.591	2.58306e-25
RM14	1.11976e-29	-0.430625	0.132	0.497	2.65561e-25
csgalnact1b	1.16301e-29	-0.71212	0.188	0.53	2.7582e-25
oafa	1.24927e-29	0.900895	0.973	0.757	2.96277e-25
fut11	1.34539e-29	-0.584093	0.201	0.584	3.19073e-25
UBIQ	1.50531e-29	0.294352	1	1	3.56998e-25
JUN	1.51201e-29	-1.41022	0.997	0.98	3.58589e-25
jpt1b	1.75726e-29	-0.378499	0.067	0.368	4.16751e-25
rmdn2	1.76414e-29	-0.449651	0.064	0.355	4.18384e-25
ENSSSAG00000072735.1	1.87692e-29	-0.51556	0.129	0.48	4.45131e-25
brinp3b	1.92805e-29	-0.650436	0.185	0.551	4.57257e-25
ENSSSAG00000008304.1	1.96698e-29	-0.356713	0.006	0.209	4.6649e-25
nsfl1c	2.04224e-29	-0.40752	0.107	0.453	4.84337e-25
sik3	2.10477e-29	-0.517501	0.135	0.49	4.99167e-25
tm205	2.11001e-29	-0.623236	0.16	0.53	5.0041e-25
PPIL3	2.17086e-29	-0.425743	0.114	0.463	5.14842e-25
TM87B	2.27585e-29	-0.769111	0.94	0.953	5.39741e-25
si:dkey-79d12.5	2.29375e-29	0.858271	0.995	0.882	5.43987e-25
NACC1	2.49116e-29	-0.508973	0.171	0.551	5.90804e-25
ENSSSAG00000015815.1	2.63108e-29	-0.444994	0.122	0.473	6.23986e-25
pef1	2.6416e-29	-0.448889	0.072	0.372	6.26482e-25
ENSSSAG00000069887.1	2.68769e-29	-0.482808	0.091	0.409	6.37412e-25
RPL23A	2.75376e-29	0.37931	1	1	6.53082e-25
NDUB6	2.88608e-29	-0.66453	0.35	0.693	6.84463e-25
tm179	2.90763e-29	-0.689208	0.121	0.459	6.89574e-25
tbc1d25	3.18835e-29	-0.831397	0.879	0.946	7.5615e-25
taf12	3.20711e-29	-0.486228	0.234	0.652	7.60598e-25
cpne1	3.32619e-29	0.814755	0.964	0.733	7.8884e-25
si:ch211-121a2.4	3.47828e-29	-0.886056	0.633	0.855	8.24908e-25
dusp26	3.9973e-29	-0.462677	0.064	0.351	9.48e-25
nduc2	4.74968e-29	-0.542238	0.221	0.625	1.12643e-24
ENSSSAG00000003977.1	5.02252e-29	-0.448803	0.132	0.49	1.19114e-24
mrps17	5.09504e-29	-0.298974	0.025	0.267	1.20834e-24
ENSSSAG00000034249.1	6.65485e-29	-0.645134	0.165	0.51	1.57826e-24
si:ch211-183d21.1	6.76249e-29	-0.526524	0.155	0.52	1.60379e-24
si:dkey-261l7.2	6.98618e-29	-0.592056	0.124	0.459	1.65684e-24
adr1	7.45544e-29	-0.44811	0.125	0.476	1.76813e-24
B2m	8.1357e-29	-1.19226	0.723	0.814	1.92946e-24
rnf115	8.65544e-29	-0.447384	0.111	0.446	2.05272e-24
ENSSSAG00000063992.1	8.8163e-29	-0.540242	0.132	0.483	2.09087e-24
ENSSSAG00000043176.1	9.17454e-29	-0.607465	0.404	0.77	2.17583e-24
EIF3G	9.65182e-29	0.663561	0.994	0.97	2.28902e-24
hipk3a	1.08871e-28	-0.569931	0.205	0.584	2.58199e-24
sugt1	1.18849e-28	-0.572939	0.815	0.953	2.81862e-24
ENSSSAG00000039678.1	1.23752e-28	-0.531115	0.138	0.503	2.9349e-24
kcnh5b	1.48174e-28	-0.397466	0.042	0.304	3.51409e-24
tnfaip3	1.52511e-28	-0.809253	0.215	0.581	3.61695e-24
casp20	1.61375e-28	-0.713806	0.279	0.662	3.82716e-24
ENSSSAG00000039709.1	1.66223e-28	-0.610248	0.154	0.493	3.94215e-24
pcolce2b	1.77668e-28	-0.566745	0.147	0.507	4.21358e-24
ENSSSAG00000005655.1	2.00064e-28	-0.63636	0.199	0.561	4.74471e-24
sgsm3	2.27645e-28	-0.405675	0.034	0.287	5.39883e-24
ENSSSAG00000003622.1	2.31704e-28	0.951516	0.875	0.581	5.4951e-24
DHCA	2.41475e-28	-0.862203	0.976	0.98	5.72682e-24
pdcd6	2.55294e-28	-0.647671	0.973	0.983	6.05455e-24
plk3	2.55528e-28	0.846874	0.978	0.764	6.06011e-24
grk7b	2.75955e-28	-0.388696	0.042	0.301	6.54456e-24
LSM7	2.82804e-28	-0.49425	0.152	0.51	6.70698e-24
LRRC75A	2.88192e-28	-0.414758	0.044	0.301	6.83477e-24
man2a2	2.97095e-28	-0.707352	0.171	0.53	7.0459e-24
nktr	3.0303e-28	-0.517779	0.176	0.541	7.18666e-24
cabp7b	3.21637e-28	-0.525184	0.02	0.243	7.62795e-24
msl3	3.45744e-28	-0.611173	0.071	0.358	8.19966e-24
tm14c	3.53724e-28	-0.46797	0.152	0.517	8.38892e-24
UB2D4	3.71742e-28	-0.704149	0.356	0.703	8.81622e-24
fuca2	3.88871e-28	-0.543588	0.144	0.49	9.22247e-24
stk16	4.376e-28	-0.491891	0.127	0.473	1.03781e-23
slc26a1	4.51862e-28	-0.51748	0.182	0.564	1.07164e-23
mta2	5.00517e-28	-0.397466	0.114	0.456	1.18703e-23
elov1	5.29238e-28	-0.605327	0.219	0.601	1.25514e-23
rtp3	5.97947e-28	-1.1866	0.031	0.27	1.41809e-23
tisd	6.0514e-28	-0.671095	0.182	0.544	1.43515e-23
RLA2	6.17802e-28	0.353733	1	1	1.46518e-23
ENSSSAG00000015457.1	6.68538e-28	-0.403631	0.108	0.436	1.5855e-23
vat1	6.71984e-28	0.946831	0.976	0.797	1.59368e-23
tmem130	7.15272e-28	-0.397835	0.066	0.351	1.69634e-23
ENSSSAG00000046216.1	8.02202e-28	-0.551787	0.108	0.429	1.9025e-23
ENSSSAG00000075532.1	8.25746e-28	-0.496191	0.18	0.541	1.95834e-23
CYSP2	8.26715e-28	0.849036	0.981	0.787	1.96064e-23
ENSSSAG00000057802.1	8.62195e-28	-0.996928	0.105	0.412	2.04478e-23
capza1	8.65614e-28	0.72758	0.976	0.794	2.05289e-23
ENSSSAG00000056937.1	1.10844e-27	-0.413882	0.075	0.365	2.62877e-23
fam149b1	1.173e-27	-0.502917	0.169	0.53	2.78188e-23
PRP12	1.27514e-27	-0.938328	0.531	0.77	3.02411e-23
NHLC3	1.43406e-27	-0.41319	0.096	0.409	3.40101e-23
ENSSSAG00000009484.1	1.56724e-27	-1.77902	0.006	0.196	3.71687e-23
ENSSSAG00000062001.1	1.59608e-27	-0.420251	0.06	0.331	3.78527e-23
SC61G	1.66232e-27	-0.789691	0.983	1	3.94235e-23
pdcd4a	1.70735e-27	-0.412527	0.077	0.372	4.04916e-23
tnnt1	2.12826e-27	-0.807635	0.82	0.926	5.04738e-23
fam63b	2.61654e-27	-0.429498	0.08	0.378	6.20538e-23
brd9	3.029e-27	-0.453136	0.133	0.459	7.18357e-23
gmppb	3.60627e-27	-0.367579	0.058	0.334	8.55262e-23
ssu72	3.66369e-27	-0.503172	0.157	0.503	8.6888e-23
ENSSSAG00000001041.1	3.78615e-27	-0.674774	0.254	0.622	8.97924e-23
ISCA2	4.11289e-27	-0.492276	0.268	0.676	9.75413e-23
ATP8	4.17484e-27	-0.347269	0.02	0.236	9.90105e-23
gnaia	4.25062e-27	-0.649174	0.647	0.885	1.00808e-22
specc1lb	4.5837e-27	-0.740614	0.972	0.98	1.08707e-22
shisa8b	4.68557e-27	-0.566165	0.188	0.551	1.11123e-22
ENSSSAG00000058730.1	4.68825e-27	-0.619728	0.074	0.355	1.11187e-22
ENSSSAG00000054257.1	4.82789e-27	-0.453603	0.086	0.382	1.14498e-22
CHMP3	4.90738e-27	-0.54219	0.335	0.72	1.16383e-22
ssbp4	4.93193e-27	-0.358903	0.042	0.294	1.16966e-22
TXN4A	5.29886e-27	-0.583559	0.298	0.669	1.25668e-22
TMEDA	5.38157e-27	-0.512316	0.26	0.652	1.27629e-22
c25ha	5.38362e-27	-3.20833	0.053	0.301	1.27678e-22
pkma	5.75945e-27	0.615573	1	1	1.36591e-22
pik3cb	5.89731e-27	-0.717912	0.318	0.666	1.39861e-22
srp72	6.10817e-27	0.709049	0.978	0.851	1.44861e-22
sumo1	6.46184e-27	-0.362532	0.099	0.416	1.53249e-22
prps2	6.7771e-27	-0.568852	1	1	1.60726e-22
pcolcea	6.86167e-27	-0.700905	1	1	1.62731e-22
4EBP2	6.94967e-27	-0.511782	0.21	0.588	1.64818e-22
ttc9c	6.98055e-27	-0.468615	0.168	0.53	1.65551e-22
uqcrfs1	7.05036e-27	-0.549613	0.246	0.618	1.67206e-22
eda	7.53806e-27	-0.331284	0.028	0.257	1.78773e-22
ub2r2	7.91698e-27	-0.611093	0.227	0.608	1.87759e-22
dcps	8.21125e-27	-0.404815	0.141	0.49	1.94738e-22
ier3ip1	8.59853e-27	-0.436013	0.1	0.412	2.03923e-22
ENSSSAG00000021704.1	8.99362e-27	-0.715187	0.163	0.476	2.13293e-22
si:ch73-141c7.1	9.12993e-27	-0.906573	0.163	0.493	2.16525e-22
ENSSSAG00000043619.1	9.58592e-27	-0.462539	0.193	0.571	2.2734e-22
lima1a	9.98338e-27	0.793361	0.882	0.595	2.36766e-22
abcc10	1.15432e-26	-1.20731	0.271	0.581	2.73758e-22
TM14C	1.19492e-26	-0.406066	0.114	0.432	2.83388e-22
ENSSSAG00000077145.1	1.20675e-26	-0.407783	0.05	0.304	2.86192e-22
ENSSSAG00000048938.1	1.25006e-26	-0.75636	0.13	0.432	2.96465e-22
LDHB	1.27244e-26	-0.555583	0.842	0.912	3.01772e-22
rpl13	1.27816e-26	0.464884	1	1	3.03128e-22
KIF13B	1.4852e-26	-0.511726	0.146	0.476	3.5223e-22
lrfn5b	1.49462e-26	-0.368255	0.061	0.334	3.54464e-22
inip	1.51828e-26	-0.365962	0.118	0.446	3.60075e-22
mapre2	1.59886e-26	-0.414006	0.102	0.416	3.79186e-22
st3gal4	1.73711e-26	-0.663606	0.23	0.584	4.11974e-22
si:ch211-242f23.8	1.75351e-26	-0.276888	0.008	0.196	4.15862e-22
ENSSSAG00000047989.1	1.83809e-26	-0.445768	0.116	0.443	4.35921e-22
ifna2	1.84192e-26	-1.85429	0.006	0.189	4.36831e-22
myh9b	1.89503e-26	1.0147	0.958	0.764	4.49426e-22
ENSSSAG00000004452.1	2.05091e-26	-0.778738	0.865	0.926	4.86395e-22
ENSSSAG00000007363.1	2.14311e-26	-0.41698	0.089	0.392	5.08261e-22
abat	2.18115e-26	-0.714641	0.19	0.541	5.17281e-22
mtmr14	2.23219e-26	-0.619951	0.295	0.676	5.29387e-22
ENSSSAG00000074738.1	2.31852e-26	-0.967526	0.055	0.307	5.49861e-22
vtg3	2.3217e-26	-0.498455	0.177	0.53	5.50614e-22
hspa8	2.53611e-26	0.446579	1	1	6.01464e-22
LSM6	2.56535e-26	-0.600232	0.746	0.919	6.08398e-22
ENSSSAG00000008944.1	2.60343e-26	-0.378662	0.056	0.318	6.17428e-22
cssa06h2orf70	2.62948e-26	-0.570734	0.176	0.524	6.23608e-22
ndua6	2.82722e-26	-0.573948	0.259	0.618	6.70503e-22
rl3	2.92694e-26	0.622931	1	1	6.94154e-22
myef2	3.08348e-26	-0.463242	0.163	0.517	7.31279e-22
ENSSSAG00000054682.1	3.22369e-26	-0.501959	0.194	0.568	7.6453e-22
ENSSSAG00000051309.1	3.2905e-26	-0.404071	0.096	0.399	7.80376e-22
fus	3.43534e-26	-0.425348	0.118	0.439	8.14726e-22
nfyc	3.51097e-26	-0.408913	0.116	0.446	8.32661e-22
mrpl13	3.70416e-26	-0.26174	0.013	0.209	8.78479e-22
WDR68	3.72533e-26	-0.380516	0.105	0.419	8.835e-22
p4ha2	3.7611e-26	-0.564487	0.964	0.97	8.91982e-22
canx	3.84702e-26	0.780321	0.928	0.723	9.1236e-22
ENSSSAG00000077916.1	4.11096e-26	-0.582524	0.165	0.497	9.74954e-22
cetn1	4.14104e-26	-0.664754	0.182	0.537	9.82089e-22
LPP1	4.41567e-26	-0.442259	0.166	0.527	1.04722e-21
sept7b	4.72087e-26	0.619448	0.984	0.922	1.1196e-21
phc2a	4.78354e-26	-0.376125	0.105	0.429	1.13446e-21
NRN1L	5.3149e-26	-0.319066	0.028	0.25	1.26048e-21
TYB11	5.80918e-26	-0.586473	1	1	1.37771e-21
ENSSSAG00000005637.1	6.22505e-26	-0.552744	0.204	0.574	1.47633e-21
si:ch73-60h1.1	6.77821e-26	-0.522997	0.223	0.608	1.60752e-21
ENSSSAG00000062489.1	7.98988e-26	-0.597136	0.353	0.706	1.89488e-21
trub2	8.25889e-26	-0.347205	0.058	0.321	1.95868e-21
PLEKHG1	8.45934e-26	-0.553989	0.19	0.547	2.00622e-21
ENSSSAG00000073159.1	8.73137e-26	-0.358992	0.055	0.311	2.07073e-21
txnl1	8.87121e-26	-0.39434	0.108	0.422	2.1039e-21
fuom	9.04899e-26	-0.416082	0.129	0.456	2.14606e-21
STX3	9.47179e-26	-0.294635	0.027	0.247	2.24633e-21
ENSSSAG00000069127.1	9.64665e-26	-0.631548	0.879	0.949	2.2878e-21
mmp23bb	1.00745e-25	-0.543755	0.138	0.463	2.38927e-21
pnrc2	1.07021e-25	-0.61826	0.864	0.963	2.5381e-21
SZT2	1.08749e-25	-0.434137	0.041	0.277	2.5791e-21
foxr1	1.10985e-25	-0.537699	0.11	0.416	2.63213e-21
loxl2a	1.11302e-25	0.781239	0.84	0.557	2.63963e-21
sema3h	1.17162e-25	-0.481484	0.121	0.432	2.77862e-21
cog8	1.17192e-25	-0.411888	0.1	0.402	2.77932e-21
ENSSSAG00000067341.1	1.19547e-25	-0.495094	0.122	0.432	2.83518e-21
tal1	1.19632e-25	-0.669943	0.194	0.534	2.8372e-21
TBB5	1.32314e-25	0.718906	0.991	0.922	3.13795e-21
slc22a13a	1.38312e-25	-0.742249	0.627	0.851	3.28021e-21
ENSSSAG00000059460.1	1.42729e-25	-0.462762	0.155	0.497	3.38495e-21
FOXK2	1.51978e-25	-0.41219	0.13	0.456	3.60431e-21
CWC15	1.57249e-25	-0.450172	0.224	0.611	3.72931e-21
slc22a5	1.57765e-25	-0.723311	0.871	0.943	3.74155e-21
trnau1apb	1.60658e-25	-0.467262	0.197	0.571	3.81017e-21
ccdc191	1.60847e-25	-0.634028	0.39	0.706	3.81465e-21
plcg	1.72309e-25	-0.367505	0.056	0.314	4.08647e-21
ENSSSAG00000034738.1	1.86094e-25	-0.581181	0.146	0.473	4.41341e-21
ENSSSAG00000063781.1	1.93643e-25	-0.648068	0.433	0.747	4.59245e-21
bag3	2.37751e-25	-1.04726	0.994	0.99	5.6385e-21
ENSSSAG00000047008.1	2.81932e-25	-0.421681	0.146	0.486	6.68631e-21
ENSSSAG00000076878.1	2.9725e-25	-0.501525	0.212	0.574	7.04957e-21
psmc2	2.98009e-25	0.563654	1	0.98	7.06759e-21
trib1	3.13916e-25	-0.418928	0.113	0.416	7.44483e-21
1433z	3.19697e-25	0.757496	0.998	0.966	7.58192e-21
gapdhs	3.43723e-25	-0.552691	0.978	0.993	8.15174e-21
mrtfab	3.57241e-25	-0.447677	0.155	0.493	8.47232e-21
ybx1	3.57318e-25	-0.337122	1	1	8.47416e-21
t2ag	3.868e-25	-0.573001	0.462	0.757	9.17335e-21
RS11	3.9251e-25	0.42956	1	1	9.30877e-21
ENSSSAG00000001111.1	4.17298e-25	-0.35725	0.036	0.264	9.89663e-21
tmem134	4.29647e-25	-0.360346	0.139	0.49	1.01895e-20
ENSSSAG00000054870.1	4.31931e-25	-0.370994	0.05	0.297	1.02437e-20
ehf	4.46697e-25	-0.771175	0.945	0.966	1.05939e-20
zmp:0000001267	4.85772e-25	-0.365896	0.11	0.422	1.15206e-20
RL29	4.93304e-25	-0.330249	1	1	1.16992e-20
si:dkey-191g9.7	4.98518e-25	-0.483327	0.182	0.527	1.18229e-20
celf3a	5.1138e-25	-0.387074	0.052	0.297	1.21279e-20
GRM7	5.27761e-25	-0.44178	0.11	0.412	1.25164e-20
ENSSSAG00000045285.1	5.36663e-25	-0.597078	0.224	0.571	1.27275e-20
ENSSSAG00000055957.1	5.4431e-25	-0.495744	0.031	0.25	1.29089e-20
ENSSSAG00000046979.1	5.495e-25	-0.784604	0.94	0.956	1.30319e-20
actr1	5.50001e-25	-0.380841	0.086	0.372	1.30438e-20
map3k8	5.5971e-25	-0.768964	0.019	0.216	1.32741e-20
namptb	5.6943e-25	-0.302228	0.031	0.253	1.35046e-20
cbll1	5.72489e-25	-0.40597	0.152	0.497	1.35771e-20
ubc12	5.8567e-25	-0.439941	0.19	0.554	1.38897e-20
ENSSSAG00000078419.1	5.86618e-25	-0.3745	0.053	0.301	1.39122e-20
ENSSSAG00000072865.1	6.039e-25	-0.710765	0.754	0.895	1.43221e-20
zgc:162160	6.74307e-25	-0.296272	0.031	0.253	1.59919e-20
sc61b	7.07895e-25	0.483953	1	0.997	1.67884e-20
RS3A	7.49917e-25	0.523342	1	0.997	1.7785e-20
GPR82	7.54268e-25	-0.640307	0.281	0.635	1.78882e-20
ifit8	7.5914e-25	-0.711069	0.056	0.304	1.80038e-20
TVP23A	7.90421e-25	-0.563291	0.187	0.527	1.87456e-20
gpsm1b	7.92292e-25	-0.658698	0.897	0.963	1.879e-20
uqcrc2a	8.07516e-25	-0.596472	0.908	0.983	1.9151e-20
DLRB2	8.26279e-25	-0.5323	0.978	0.993	1.9596e-20
oaz1s	8.27268e-25	-0.293439	0.02	0.223	1.96195e-20
gabarapl2	8.31703e-25	-0.57284	0.375	0.723	1.97247e-20
ENSSSAG00000046827.1	1.0437e-24	-0.483603	0.201	0.568	2.47525e-20
ppdpfb	1.17816e-24	-0.5902	0.475	0.753	2.79411e-20
mpped1	1.22724e-24	-0.852061	0.086	0.351	2.91051e-20
ENSSSAG00000062351.1	1.28417e-24	-0.476645	0.047	0.284	3.04553e-20
C6orf62	1.34105e-24	-0.525736	0.886	0.97	3.18043e-20
cklf7	1.57684e-24	-0.492009	0.144	0.463	3.73964e-20
ENSSSAG00000004609.1	1.59163e-24	-0.434982	0.089	0.372	3.77472e-20
tifa	1.75395e-24	-0.873105	0.779	0.902	4.15966e-20
ENSSSAG00000072910.1	1.78709e-24	-0.895975	0.55	0.747	4.23827e-20
TFPI2	1.86781e-24	-0.607706	0.127	0.432	4.4297e-20
ENSSSAG00000060592.1	1.88588e-24	-0.546565	0.18	0.514	4.47255e-20
ENSSSAG00000065424.1	1.92486e-24	-0.54862	0.183	0.517	4.56501e-20
dynlt1	1.96407e-24	-0.38683	0.116	0.422	4.65798e-20
ENSSSAG00000040304.1	2.08514e-24	-0.652642	0.455	0.764	4.94512e-20
prss16	2.09359e-24	-0.319844	0.053	0.301	4.96515e-20
2010-09-01	2.09776e-24	-0.308492	0.05	0.294	4.97504e-20
ENSSSAG00000077418.1	2.15396e-24	-0.468586	0.108	0.399	5.10832e-20
ENSSSAG00000046434.1	2.28728e-24	-0.540331	0.19	0.537	5.42452e-20
ENSSSAG00000040039.1	2.30108e-24	-0.599232	0.53	0.78	5.45725e-20
rps3	2.40474e-24	0.427837	1	0.997	5.70308e-20
ENSSSAG00000004236.1	2.55116e-24	-0.641083	0.044	0.274	6.05034e-20
alas1	2.60156e-24	-0.564338	0.108	0.405	6.16986e-20
RU2B	2.70154e-24	-0.374053	0.136	0.463	6.40698e-20
NAMPT	2.70415e-24	-0.496857	0.072	0.334	6.41316e-20
zgc:64106	2.70577e-24	-0.363216	0.044	0.277	6.41701e-20
otor	2.71427e-24	-0.465376	0.113	0.412	6.43717e-20
rps27.1	2.78421e-24	0.504772	1	1	6.60304e-20
ENSSSAG00000051972.1	2.93322e-24	-0.309781	0.036	0.257	6.95643e-20
safb	2.93749e-24	0.71392	0.955	0.76	6.96656e-20
Dax1	2.95153e-24	-0.359417	0.063	0.321	6.99984e-20
CDH7	3.08067e-24	-0.522997	0.168	0.497	7.30612e-20
ENSSSAG00000043681.1	3.09918e-24	-0.4923	0.111	0.405	7.35001e-20
spice1	3.19577e-24	-0.475592	0.078	0.345	7.57909e-20
RL32	3.2153e-24	-0.45024	1	1	7.6254e-20
CCL19	3.50207e-24	-1.3215	0.187	0.483	8.30552e-20
reep5	3.50902e-24	-0.482443	1	1	8.32198e-20
ENSSSAG00000000388.1	3.88821e-24	-0.389473	0.086	0.361	9.22128e-20
snrpg	4.06937e-24	-0.579345	0.801	0.912	9.65091e-20
PLCD4	4.31183e-24	-0.45283	0.139	0.463	1.02259e-19
ENSSSAG00000059008.1	4.92062e-24	-0.360516	0.1	0.392	1.16697e-19
fbxw11a	5.09666e-24	-0.407116	0.215	0.584	1.20872e-19
DAD1	5.15158e-24	-0.398301	0.132	0.449	1.22175e-19
mta1	5.17129e-24	-0.401381	0.086	0.365	1.22642e-19
SPY1	5.19693e-24	-0.790458	0.461	0.713	1.2325e-19
parp11	5.44776e-24	-0.70143	0.765	0.872	1.29199e-19
TM128	5.44814e-24	-0.371636	0.1	0.395	1.29208e-19
ENSSSAG00000071405.1	5.50013e-24	-0.454079	0.053	0.291	1.30441e-19
ENSSSAG00000041781.1	5.90446e-24	-0.51306	0.221	0.595	1.4003e-19
plak	6.31107e-24	-0.409863	0.124	0.432	1.49673e-19
ENSSSAG00000009110.1	6.94747e-24	-0.636472	0.092	0.355	1.64766e-19
ENSSSAG00000072135.1	6.95778e-24	-0.403631	0.102	0.392	1.65011e-19
apoeb	7.09349e-24	1.29242	0.705	0.318	1.68229e-19
ATP5E	7.17986e-24	-0.701128	0.987	0.993	1.70278e-19
plekhg1	7.2106e-24	-0.488456	0.125	0.429	1.71007e-19
tcpb	7.25002e-24	-0.503838	0.998	0.993	1.71941e-19
TAP2a	7.44955e-24	-0.503657	0.092	0.375	1.76673e-19
mutyh	7.45236e-24	-0.401405	0.138	0.459	1.7674e-19
ENSSSAG00000009240.1	7.47292e-24	-0.35678	0.044	0.274	1.77228e-19
sdr42e1	7.85139e-24	-0.348813	0.092	0.372	1.86204e-19
ENSSSAG00000055828.1	7.91325e-24	-0.295104	0.019	0.213	1.87671e-19
ENSSSAG00000075592.1	8.4254e-24	-0.515077	0.188	0.514	1.99817e-19
ENSSSAG00000024226.1	8.55971e-24	-0.621967	0.346	0.679	2.03002e-19
npc2	8.84593e-24	-0.560663	0.987	0.997	2.0979e-19
ccn4b	9.03879e-24	-0.38167	0.091	0.365	2.14364e-19
enc2	9.24538e-24	-0.500447	0.154	0.47	2.19263e-19
ENSSSAG00000042536.1	1.01549e-23	-0.468416	0.163	0.493	2.40834e-19
ENSSSAG00000001755.1	1.15633e-23	-0.632076	0.215	0.551	2.74236e-19
ENSSSAG00000041838.1	1.16419e-23	-0.428256	0.083	0.345	2.76099e-19
lsm14aa	1.20979e-23	-0.409314	0.213	0.591	2.86913e-19
grpr	1.24796e-23	-0.438932	0.146	0.459	2.95967e-19
rgs6	1.36738e-23	-0.38141	0.063	0.307	3.24289e-19
ENSSSAG00000039407.1	1.37599e-23	-0.686691	0.602	0.824	3.26329e-19
zgc:193811	1.40063e-23	-0.695331	0.249	0.598	3.32174e-19
ENSSSAG00000003107.1	1.44236e-23	-0.407003	0.071	0.324	3.42069e-19
wtap	1.46915e-23	-0.405104	0.16	0.497	3.48424e-19
ENSSSAG00000058615.1	1.53043e-23	-0.356243	0.149	0.493	3.62957e-19
ENSSSAG00000080569.1	1.71132e-23	-0.373811	0.041	0.264	4.05857e-19
ENSSSAG00000004736.1	1.85216e-23	-0.412734	0.16	0.5	4.39258e-19
ptbp2	1.88226e-23	-0.317798	0.067	0.328	4.46396e-19
e2f6	1.9025e-23	-0.259524	0.024	0.223	4.51197e-19
plxna2	1.92757e-23	-0.554361	0.307	0.676	4.57143e-19
sytl2b	2.04181e-23	-0.343945	0.034	0.247	4.84237e-19
DDX5	2.10776e-23	-0.501648	0.177	0.517	4.99877e-19
cct5	2.15252e-23	-0.421576	0.118	0.412	5.10492e-19
ppp2r3c	2.18452e-23	-0.313996	0.061	0.311	5.18081e-19
pappa2	2.21924e-23	-0.685436	0.404	0.73	5.26316e-19
ENSSSAG00000057263.1	2.23998e-23	-0.695427	0.854	0.912	5.31233e-19
MST4	2.30947e-23	-0.35619	0.102	0.392	5.47714e-19
polr3f	2.37556e-23	-0.301662	0.042	0.27	5.63387e-19
ENSSSAG00000004805.1	2.46578e-23	-0.482051	0.058	0.291	5.84784e-19
sc61a	2.57245e-23	-0.497002	0.241	0.601	6.10083e-19
tm163	2.62078e-23	-0.265271	0.016	0.199	6.21545e-19
hecw1b	2.79529e-23	-0.373056	0.074	0.328	6.6293e-19
tra2a	2.79673e-23	-0.488871	0.459	0.774	6.63274e-19
strip1	2.99405e-23	-0.343193	0.1	0.389	7.1007e-19
zn12	3.03741e-23	-0.352326	0.091	0.365	7.20352e-19
gmds	3.14023e-23	-0.35193	0.08	0.345	7.44737e-19
ENSSSAG00000069111.1	3.398e-23	-0.584397	0.273	0.601	8.05869e-19
fbxl8	3.43223e-23	-0.492984	0.194	0.527	8.13988e-19
ENSSSAG00000071596.1	3.54608e-23	-0.530809	0.309	0.672	8.40988e-19
md19b	3.97119e-23	0.585271	1	0.973	9.41807e-19
pomgnt1	3.99384e-23	-0.289169	0.03	0.236	9.4718e-19
arl6ip4	3.9939e-23	-0.396055	0.166	0.507	9.47194e-19
ENSSSAG00000002466.1	4.00195e-23	-0.722903	0.85	0.919	9.49102e-19
UNC119	4.22759e-23	-0.389394	0.136	0.456	1.00261e-18
si:dkey-26c10.5	4.2335e-23	-0.705434	0.676	0.878	1.00402e-18
CHUK	4.31511e-23	-0.459723	0.154	0.463	1.02337e-18
RL39	4.41704e-23	-0.324876	1	1	1.04755e-18
ENSSSAG00000007787.1	4.44956e-23	-0.269577	0.024	0.22	1.05526e-18
BAD	4.50138e-23	-0.616646	0.176	0.49	1.06755e-18
znf804a	4.91243e-23	-0.743461	0.795	0.895	1.16503e-18
ENSSSAG00000032607.1	4.95127e-23	-0.292042	0.034	0.25	1.17424e-18
ENSSSAG00000039002.1	4.97979e-23	-0.307691	0.028	0.23	1.18101e-18
MFAP4	5.03151e-23	-0.539561	0.191	0.52	1.19327e-18
RAC1	5.06459e-23	-0.468716	0.948	0.99	1.20112e-18
CDN1B	5.16133e-23	-0.731396	0.237	0.571	1.22406e-18
ubl1	5.40714e-23	-1.40814	0.025	0.22	1.28236e-18
ENSSSAG00000062931.1	5.45497e-23	-0.536746	0.091	0.355	1.2937e-18
si:dkey-172o19.2	5.65053e-23	-0.452405	0.085	0.341	1.34008e-18
osgn1	5.65609e-23	-0.38973	0.077	0.334	1.3414e-18
ENSSSAG00000047398.1	5.67564e-23	-0.412509	0.208	0.568	1.34604e-18
GCDH	6.12198e-23	-0.351709	0.092	0.368	1.45189e-18
btg3	6.3679e-23	-0.539923	0.121	0.409	1.51021e-18
ENSSSAG00000081623.1	6.46575e-23	-0.507027	0.187	0.514	1.53342e-18
ifit9	6.7774e-23	-2.53154	0.596	0.699	1.60733e-18
ENSSSAG00000054745.1	6.93879e-23	-0.394191	0.136	0.446	1.6456e-18
uba7	7.12155e-23	-0.326794	0.05	0.284	1.68895e-18
lmo4b	7.33163e-23	-0.355463	0.08	0.341	1.73877e-18
GBGT1	7.50535e-23	-0.252454	0.019	0.206	1.77997e-18
h2afv	7.51345e-23	-0.600697	0.966	0.983	1.78189e-18
mettl13	7.54726e-23	-0.777486	0.708	0.875	1.78991e-18
TAF12	7.79276e-23	-0.359432	0.191	0.554	1.84813e-18
ENSSSAG00000073169.1	7.88098e-23	0.651127	0.994	0.909	1.86905e-18
TWF1	7.94236e-23	-0.354989	0.16	0.5	1.88361e-18
tet3	8.14928e-23	-0.380332	0.121	0.422	1.93268e-18
tlr3	8.89299e-23	-0.350785	0.03	0.233	2.10906e-18
zfyve28	9.06781e-23	-0.439547	0.122	0.412	2.15052e-18
cdh13	9.46868e-23	-0.362297	0.078	0.341	2.24559e-18
rps20	9.62305e-23	0.378686	1	1	2.2822e-18
rfx7a	1.01694e-22	-0.338757	0.069	0.321	2.41177e-18
slc30a8	1.0528e-22	-0.403886	0.125	0.426	2.49682e-18
ENSSSAG00000067445.1	1.05348e-22	-0.304996	0.016	0.196	2.49843e-18
tmem184a	1.06103e-22	-0.660685	0.6	0.841	2.51634e-18
rs26	1.0764e-22	0.336512	1	1	2.55279e-18
tnfsf13	1.10216e-22	-0.494851	0.009	0.176	2.61389e-18
eya2	1.10793e-22	-0.390757	0.086	0.351	2.62757e-18
itga2b	1.11138e-22	-0.290416	0.039	0.257	2.63575e-18
otub1	1.31213e-22	-0.309041	0.047	0.274	3.11185e-18
ENSSSAG00000042686.1	1.33257e-22	-0.386016	0.171	0.507	3.16033e-18
ypel5	1.43086e-22	-0.431674	0.15	0.463	3.39343e-18
ID2	1.4385e-22	-1.08279	0.528	0.726	3.41154e-18
pde4a	1.45642e-22	-0.555058	0.176	0.48	3.45406e-18
crtac1a	1.48039e-22	-0.370994	0.071	0.321	3.5109e-18
ENSSSAG00000046882.1	1.48366e-22	-0.434825	0.053	0.284	3.51864e-18
slc39a7	1.50605e-22	0.732174	0.82	0.544	3.57175e-18
ub7i3	1.51275e-22	-0.395132	0.086	0.351	3.58763e-18
igfbp-3b2	1.52044e-22	-0.628449	0.35	0.666	3.60587e-18
prickle2b	1.57709e-22	-0.43171	0.138	0.446	3.74022e-18
ENSSSAG00000000304.1	1.70293e-22	-0.301719	0.009	0.176	4.03867e-18
ENSSSAG00000000761.1	1.72312e-22	-0.425972	0.091	0.358	4.08656e-18
PTTG	1.75496e-22	-0.447641	0.279	0.642	4.16207e-18
tuba8l2	1.76459e-22	-0.456867	0.138	0.439	4.18491e-18
nfatc1	2.03149e-22	-0.73305	0.912	0.953	4.81789e-18
ITM2C	2.03804e-22	-0.621501	0.926	0.959	4.83341e-18
anxa2a	2.09602e-22	0.482034	1	0.997	4.97092e-18
ENSSSAG00000015175.1	2.37881e-22	-0.883444	1	1	5.64159e-18
ARD1H	2.59261e-22	-0.34782	0.116	0.412	6.14863e-18
ENSSSAG00000058551.1	2.63969e-22	-0.425243	0.144	0.453	6.2603e-18
ENSSSAG00000055166.1	2.8857e-22	-0.643663	0.154	0.456	6.84372e-18
ppid	2.94682e-22	-0.443693	0.166	0.486	6.98868e-18
sil1	3.05874e-22	0.778173	0.807	0.534	7.25411e-18
ufc1	3.12563e-22	0.65206	0.962	0.855	7.41274e-18
cog6	3.33306e-22	-0.29839	0.019	0.199	7.90469e-18
plek	3.52917e-22	-0.867407	0.683	0.841	8.36979e-18
GIMA4	3.84771e-22	-0.476741	0.171	0.486	9.12522e-18
nppc	3.96342e-22	-0.579917	0.224	0.547	9.39964e-18
pcmt	4.17412e-22	-0.385852	0.143	0.456	9.89935e-18
exosc3	4.19969e-22	-0.342616	0.105	0.385	9.95997e-18
SFRS7	4.21199e-22	-0.382291	0.976	0.993	9.98917e-18
apbb1ip	4.32161e-22	-0.364868	0.082	0.334	1.02491e-17
prrg4	4.38819e-22	-0.362831	0.082	0.334	1.0407e-17
zgc:73226	4.52972e-22	-0.621697	0.987	0.993	1.07427e-17
tco2	4.61101e-22	-0.638593	0.234	0.557	1.09355e-17
ENSSSAG00000001466.1	4.82234e-22	-0.311609	0.022	0.206	1.14367e-17
crtc1a	4.90651e-22	-0.433515	0.088	0.341	1.16363e-17
ENSSSAG00000066705.1	4.96388e-22	-0.471668	0.179	0.503	1.17723e-17
naif1	5.03821e-22	-1.12598	0.318	0.605	1.19486e-17
ttpal	5.10813e-22	-0.459987	0.088	0.334	1.21144e-17
ENSSSAG00000005558.1	5.19219e-22	-0.568271	0.179	0.49	1.23138e-17
ENSSSAG00000005918.1	5.61518e-22	-0.32179	0.039	0.25	1.3317e-17
pleca	5.64309e-22	0.663905	0.987	0.885	1.33832e-17
T2AG	5.83314e-22	-0.348818	0.105	0.385	1.38339e-17
pcid2	6.19235e-22	-0.276211	0.038	0.247	1.46858e-17
FABPH	6.51235e-22	0.572883	1	0.993	1.54447e-17
CHM1B	6.79882e-22	-0.544292	0.397	0.716	1.61241e-17
bmp2	6.89568e-22	-0.402937	0.028	0.223	1.63538e-17
srr35	6.95388e-22	-0.335203	0.088	0.351	1.64918e-17
ENSSSAG00000044975.1	7.07437e-22	-0.338667	0.045	0.264	1.67776e-17
ENSSSAG00000066771.1	7.27593e-22	-0.903474	0.594	0.764	1.72556e-17
FKB14	7.34005e-22	-0.395432	0.171	0.497	1.74077e-17
ENSSSAG00000081156.1	7.45263e-22	-0.410522	0.025	0.213	1.76747e-17
marcksl1a	7.58945e-22	0.720626	0.936	0.76	1.79991e-17
tasorb	7.80716e-22	-0.680283	0.953	0.973	1.85155e-17
fsbp	8.05777e-22	-0.532551	0.213	0.53	1.91098e-17
ENSSSAG00000058326.1	8.44297e-22	-0.345855	0.075	0.324	2.00234e-17
SUMO1	9.18131e-22	-0.376298	0.215	0.574	2.17744e-17
stag1b	9.37851e-22	-0.534611	0.205	0.524	2.22421e-17
znf410	9.38058e-22	-0.454019	0.03	0.223	2.2247e-17
ENSSSAG00000003985.1	9.47586e-22	-0.304436	0.025	0.213	2.2473e-17
i20ra	9.75339e-22	-0.383413	0.028	0.226	2.31311e-17
api5	9.77074e-22	-0.512908	0.461	0.743	2.31723e-17
zn410	1.01868e-21	-0.410795	0.077	0.324	2.4159e-17
AP2M1	1.0317e-21	0.512511	0.994	0.98	2.44679e-17
gmeb1	1.05244e-21	-0.397466	0.163	0.473	2.49596e-17
ubr1	1.06595e-21	-0.353195	0.099	0.368	2.52802e-17
ENSSSAG00000073705.1	1.07733e-21	-0.539986	0.127	0.416	2.55499e-17
vdrb	1.09007e-21	-0.366964	0.083	0.338	2.58521e-17
sf3b4	1.12458e-21	-0.365757	0.135	0.436	2.66705e-17
ENSSSAG00000001942.1	1.17614e-21	-0.419011	0.077	0.324	2.78933e-17
KAPCB	1.22241e-21	-0.549806	0.351	0.672	2.89906e-17
ENSSSAG00000063815.1	1.23049e-21	-0.830491	0.589	0.784	2.91824e-17
faslg	1.26757e-21	-0.329132	0.042	0.253	3.00617e-17
gal3st1a	1.27482e-21	-0.347589	0.085	0.345	3.02336e-17
PROF2	1.30357e-21	-0.512453	1	0.997	3.09155e-17
ENSSSAG00000054587.1	1.36515e-21	-0.3745	0.044	0.257	3.23759e-17
clcn3	1.39545e-21	-0.542626	0.387	0.716	3.30944e-17
zdhhc4	1.46859e-21	-0.375063	0.161	0.48	3.4829e-17
zgc:91890	1.50121e-21	-0.410807	0.16	0.476	3.56027e-17
cssa29h18orf63	1.50161e-21	-0.300069	0.044	0.257	3.56122e-17
fam184a	1.57027e-21	-0.965372	0.882	0.895	3.72404e-17
fstl4	1.75333e-21	-0.385985	0.094	0.355	4.1582e-17
serpine1	1.80454e-21	0.686856	0.991	0.902	4.27964e-17
enp6	1.98652e-21	-0.328647	0.092	0.355	4.71124e-17
pigr	1.99727e-21	-0.406918	0.218	0.568	4.73673e-17
cef10	1.99837e-21	-1.11638	0.262	0.544	4.73933e-17
INSYN2A	2.05753e-21	-0.572152	0.193	0.514	4.87963e-17
CDH12	2.10075e-21	-0.495158	0.254	0.598	4.98213e-17
slc35e3	2.12959e-21	-0.279551	0.036	0.24	5.05054e-17
ddx58	2.16353e-21	-0.367346	0.02	0.199	5.13103e-17
rilpl2	2.17497e-21	-0.428264	0.215	0.557	5.15816e-17
SLC6A17	2.2985e-21	-0.425655	0.125	0.399	5.45113e-17
ENSSSAG00000002640.1	2.40332e-21	-0.454825	0.136	0.422	5.69971e-17
ENSSSAG00000001534.1	2.42681e-21	-0.6605	0.403	0.713	5.75542e-17
ENSSSAG00000071788.1	2.43517e-21	-0.478721	0.111	0.382	5.77525e-17
ENSSSAG00000054601.1	2.69326e-21	-0.415651	0.136	0.419	6.38733e-17
neto1l	2.75604e-21	-0.423078	0.15	0.453	6.53622e-17
gxylt2	2.8108e-21	-0.321873	0.075	0.321	6.66609e-17
dhys	2.9299e-21	-0.389977	0.127	0.405	6.94854e-17
rassf7	2.98855e-21	-0.270984	0.016	0.186	7.08765e-17
HPRT	3.23521e-21	-0.317882	0.1	0.375	7.67262e-17
oaz1b	3.32419e-21	-0.470743	0.918	0.956	7.88365e-17
drap1	3.36191e-21	-0.335852	0.1	0.372	7.97311e-17
cdrt1	3.40098e-21	-0.43467	0.146	0.436	8.06575e-17
rl10a	3.51691e-21	0.541109	0.998	0.997	8.3407e-17
TIMP3	4.03812e-21	-0.823521	0.997	1	9.5768e-17
eif4e3	4.11275e-21	-0.390441	0.135	0.432	9.75379e-17
ENSSSAG00000079735.1	4.11934e-21	-0.261715	0.016	0.186	9.76943e-17
RU1C	4.2354e-21	-0.453794	0.734	0.916	1.00447e-16
ndufa6	4.50598e-21	-0.399915	0.204	0.53	1.06864e-16
bmpr1aa	4.76675e-21	-0.321312	0.067	0.307	1.13048e-16
ENSSSAG00000005966.1	4.85586e-21	-0.675481	0.091	0.341	1.15162e-16
ENSSSAG00000052334.1	4.8881e-21	-0.931679	0.597	0.764	1.15926e-16
ENSSSAG00000009593.1	4.99227e-21	-0.759339	0.713	0.824	1.18397e-16
cep97	5.29471e-21	-0.325213	0.047	0.26	1.25569e-16
baz2ba	5.47967e-21	0.630736	0.85	0.561	1.29956e-16
lars2	5.64203e-21	-0.311493	0.058	0.284	1.33806e-16
dap1	5.86558e-21	-0.566234	0.428	0.75	1.39108e-16
CRK	6.0057e-21	-0.306385	0.05	0.267	1.42431e-16
atp5f1e	6.09784e-21	-0.257738	0.016	0.182	1.44616e-16
ENSSSAG00000046934.1	6.11436e-21	-1.17804	0.997	0.997	1.45008e-16
lass2	6.18917e-21	0.56453	0.997	0.98	1.46782e-16
RAP2C	6.40607e-21	-0.296447	0.061	0.291	1.51926e-16
arvcfa	6.57957e-21	-0.35116	0.066	0.297	1.56041e-16
ctns	6.7069e-21	-0.372104	0.179	0.51	1.59061e-16
ENSSSAG00000072756.1	6.74789e-21	-0.530467	0.578	0.804	1.60033e-16
ENSSSAG00000000796.1	7.02796e-21	-0.495454	0.213	0.544	1.66675e-16
zyx	7.15036e-21	-0.566029	0.483	0.767	1.69578e-16
ENSSSAG00000015718.1	7.40869e-21	-0.35408	0.075	0.318	1.75704e-16
FBRL	7.44987e-21	0.64935	0.726	0.426	1.76681e-16
fabp7	7.56442e-21	-1.05425	0.995	0.99	1.79398e-16
ENSSSAG00000015632.1	7.64441e-21	-0.408265	0.092	0.345	1.81295e-16
csk22	8.35053e-21	-0.329193	0.077	0.318	1.98041e-16
ubl3b	8.35651e-21	-0.360725	0.168	0.49	1.98183e-16
ENSSSAG00000048468.1	8.38713e-21	-0.612934	0.133	0.392	1.98909e-16
ENSSSAG00000019193.1	8.40796e-21	-0.637198	0.135	0.405	1.99403e-16
ENSSSAG00000028588.1	8.40796e-21	-0.637198	0.135	0.405	1.99403e-16
ENSSSAG00000031707.1	8.40796e-21	-0.637198	0.135	0.405	1.99403e-16
ENSSSAG00000046004.1	8.40796e-21	-0.637198	0.135	0.405	1.99403e-16
rl22l	9.01885e-21	0.564804	0.998	0.953	2.13891e-16
ENSSSAG00000000208.1	9.79358e-21	-0.350126	0.108	0.385	2.32265e-16
plekhh2	9.88576e-21	-0.415063	0.119	0.392	2.34451e-16
casp3	1.02346e-20	-0.354874	0.107	0.375	2.42725e-16
PSB2	1.0537e-20	0.467433	1	0.997	2.49896e-16
lrrc18b	1.07225e-20	-0.257798	0.031	0.223	2.54294e-16
CN166	1.09016e-20	-0.377075	0.204	0.534	2.58542e-16
prph2lb	1.09754e-20	-0.367177	0.105	0.375	2.60292e-16
TM127	1.13542e-20	-0.393998	0.196	0.527	2.69277e-16
wdr26b	1.1776e-20	0.668063	0.851	0.598	2.79279e-16
IKBA	1.20388e-20	-1.88567	0.922	0.889	2.85512e-16
ENSSSAG00000079499.1	1.21507e-20	-0.427552	0.092	0.345	2.88167e-16
rnf139	1.3423e-20	-0.339285	0.056	0.277	3.18341e-16
tecr	1.36076e-20	-0.423586	0.16	0.463	3.22719e-16
MB211	1.40281e-20	-0.370293	0.055	0.27	3.3269e-16
epn1	1.44833e-20	-0.376249	0.171	0.476	3.43486e-16
inpp	1.50068e-20	-0.397801	0.146	0.436	3.55902e-16
ENSSSAG00000039637.1	1.51773e-20	-0.565603	0.712	0.845	3.59945e-16
ARF1	1.53876e-20	-0.393085	0.986	0.993	3.64933e-16
ENSSSAG00000003387.1	1.5482e-20	-0.280304	0.028	0.213	3.67171e-16
ENSSSAG00000055046.1	1.55425e-20	-0.327221	0.089	0.341	3.68606e-16
ccdc47	1.56066e-20	-0.392222	0.199	0.534	3.70127e-16
gramd4a	1.58138e-20	-0.329193	0.075	0.314	3.75039e-16
nek10	1.65122e-20	-0.440858	0.135	0.416	3.91603e-16
rs19	1.67405e-20	0.365223	1	1	3.97017e-16
batf	1.76473e-20	-0.282289	0.022	0.196	4.18523e-16
hacd3	1.77318e-20	-0.5862	0.487	0.72	4.20527e-16
ube4b	1.83622e-20	-0.351926	0.144	0.439	4.35477e-16
si:ch211-157b11.8	1.83644e-20	-0.797111	0.042	0.243	4.35529e-16
stat2	1.85231e-20	-0.675693	0.779	0.851	4.39294e-16
ENSSSAG00000060007.1	1.85623e-20	-2.4426	0.835	0.824	4.40224e-16
med9	1.91165e-20	-0.356386	0.119	0.395	4.53368e-16
TMEM184B	1.94561e-20	-0.336129	0.077	0.318	4.61421e-16
ENSSSAG00000008821.1	1.95571e-20	-0.4527	0.127	0.402	4.63816e-16
ndka	2.06261e-20	0.421313	1	1	4.89168e-16
CI105	2.12337e-20	0.478319	1	0.997	5.03579e-16
atg9b	2.1649e-20	-0.32491	0.085	0.334	5.13427e-16
ENSSSAG00000044425.1	2.23408e-20	-0.577881	0.127	0.378	5.29833e-16
ENSSSAG00000004293.1	2.28283e-20	-0.429887	0.176	0.486	5.41396e-16
olfml2a	2.2949e-20	-0.453802	0.063	0.284	5.44259e-16
elov7	2.32203e-20	-0.387482	0.08	0.321	5.50691e-16
I10R2	2.3775e-20	-0.285174	0.02	0.193	5.63847e-16
tmem196b	2.37789e-20	-0.328893	0.071	0.304	5.6394e-16
nlk2	2.44314e-20	-0.31496	0.06	0.284	5.79415e-16
ENSSSAG00000001699.1	2.44438e-20	-0.638692	0.702	0.834	5.79709e-16
col5a2a	2.50363e-20	0.677773	0.978	0.828	5.93762e-16
ENSSSAG00000058655.1	2.60239e-20	-0.383933	0.1	0.355	6.17182e-16
bcl3	2.63526e-20	-0.61397	0.171	0.456	6.24978e-16
ENSSSAG00000008090.1	2.64244e-20	-0.386736	0	0.128	6.26682e-16
CRY2	2.65117e-20	-0.283225	0.05	0.264	6.28753e-16
spsb1	2.7674e-20	-0.313359	0.089	0.341	6.56317e-16
NDRG1	3.00426e-20	-0.413173	0.116	0.385	7.1249e-16
ENSSSAG00000078414.1	3.01052e-20	-0.343018	0.088	0.338	7.13976e-16
zgc:91968	3.14307e-20	-0.516922	0.254	0.588	7.4541e-16
srk2	3.20126e-20	-0.750927	0.544	0.753	7.59212e-16
zc3h11a	3.23021e-20	-0.477393	0.23	0.561	7.66076e-16
SAP	3.45974e-20	0.557885	0.997	0.963	8.20512e-16
ano9a	3.55847e-20	-0.40446	0.129	0.402	8.43927e-16
mn1b	3.65629e-20	-0.520549	0.193	0.507	8.67125e-16
MRPL49	3.72031e-20	-0.306679	0.077	0.314	8.82308e-16
ENSSSAG00000042934.1	4.07212e-20	-0.538822	0.995	0.993	9.65744e-16
zgc:101765	4.13054e-20	-0.30428	0.053	0.267	9.79599e-16
ca109	4.2309e-20	-0.284018	0.045	0.25	1.0034e-15
ANR46	4.37575e-20	0.520157	0.995	0.983	1.03775e-15
plekha5	4.37999e-20	-0.344027	0.15	0.453	1.03876e-15
mp2k2	4.45826e-20	-0.270409	0.058	0.277	1.05732e-15
morn5	4.6515e-20	-0.378207	0.034	0.223	1.10315e-15
tvp23b	4.6835e-20	-0.3121	0.1	0.365	1.11074e-15
cnn2	4.74177e-20	-0.756214	0.801	0.916	1.12456e-15
ND4L	4.75179e-20	-0.340405	0.075	0.311	1.12693e-15
ENSSSAG00000061221.1	4.83511e-20	-0.262469	0.058	0.277	1.14669e-15
ephx1	4.99826e-20	-0.259101	0.033	0.223	1.18539e-15
PDZRN4	5.01168e-20	-0.440019	0.15	0.443	1.18857e-15
NDUA7	5.08714e-20	-0.495775	0.497	0.78	1.20647e-15
kbrs2	5.09463e-20	-0.326034	0.091	0.338	1.20824e-15
ENSSSAG00000019858.1	5.23872e-20	-0.617856	0.536	0.753	1.24242e-15
plbl1	5.30314e-20	-0.29092	0.067	0.297	1.25769e-15
asb2a.1	5.37018e-20	-0.380544	0.143	0.432	1.27359e-15
memo1	5.50184e-20	-0.312017	0.08	0.324	1.30482e-15
RPAB4	5.59485e-20	-0.536226	0.776	0.878	1.32688e-15
pura2	6.03854e-20	-0.469647	0.227	0.551	1.4321e-15
csk21	6.0658e-20	-0.389285	0.18	0.486	1.43856e-15
mot9	6.33333e-20	-0.473912	0.165	0.459	1.50201e-15
ARL9	6.38572e-20	-0.378296	0.191	0.507	1.51444e-15
psmb9-a	6.4169e-20	-0.460643	0.961	0.99	1.52183e-15
park7	6.87883e-20	-0.303114	0.078	0.318	1.63138e-15
CP014	7.22959e-20	-0.491024	0.45	0.74	1.71457e-15
calr3b	7.38752e-20	0.47679	1	1	1.75202e-15
rn138	7.51517e-20	-0.390865	0.05	0.26	1.7823e-15
cisd2a	7.71873e-20	-0.357237	0.174	0.49	1.83057e-15
ENSSSAG00000044507.1	8.02501e-20	-0.354725	0.019	0.182	1.90321e-15
ruxe	8.10568e-20	-0.559418	0.817	0.882	1.92234e-15
SLC6A6	8.21826e-20	-0.590494	0.185	0.476	1.94904e-15
eps8l1a	8.29652e-20	-0.400338	0.091	0.334	1.9676e-15
exoc3l4	8.37286e-20	-0.381382	0.114	0.368	1.98571e-15
ptger1b	8.9562e-20	-0.408485	0.111	0.368	2.12405e-15
clint1a	9.15023e-20	0.596021	0.928	0.747	2.17007e-15
ENSSSAG00000002561.1	9.36785e-20	-0.28121	0.042	0.24	2.22168e-15
crb1	9.55557e-20	-0.47329	0.152	0.432	2.2662e-15
polr2h	9.57939e-20	-0.380798	0.172	0.48	2.27185e-15
ENSSSAG00000042005.1	1.02889e-19	-0.3767	0.111	0.372	2.44012e-15
rxylt1	1.03232e-19	-0.614593	0.243	0.547	2.44824e-15
galns	1.06016e-19	-0.546584	0.404	0.703	2.51428e-15
josd1	1.07538e-19	-0.428893	0.194	0.507	2.55038e-15
taldo1	1.10135e-19	-0.607383	1	1	2.61196e-15
SLC4A7	1.12992e-19	-0.363798	0.105	0.358	2.67972e-15
fhl1	1.15698e-19	0.570727	1	0.993	2.7439e-15
dnajc16	1.25003e-19	-0.327272	0.11	0.368	2.96457e-15
ube3c	1.25612e-19	-0.323172	0.125	0.405	2.97902e-15
il-1racp	1.33503e-19	-0.369774	0.144	0.429	3.16615e-15
otud6b	1.38822e-19	-0.404253	0.179	0.48	3.29229e-15
ENSSSAG00000000519.1	1.41953e-19	-0.389347	0.078	0.314	3.36655e-15
ALYREF	1.45001e-19	-0.577328	0.616	0.814	3.43885e-15
ENSSSAG00000000846.1	1.46757e-19	-0.484108	0.092	0.331	3.48049e-15
SGTA	1.51021e-19	-0.461834	0.893	0.949	3.58161e-15
ENSSSAG00000072302.1	1.51167e-19	-0.415262	0.16	0.449	3.58508e-15
rl14	1.51818e-19	0.3434	1	1	3.60052e-15
tnip1	1.58585e-19	0.625443	0.973	0.818	3.761e-15
ENSSSAG00000078556.1	1.66169e-19	-0.277196	0.05	0.26	3.94085e-15
elfn2a	1.68567e-19	-0.262607	0.022	0.189	3.99773e-15
tdg.2	1.92778e-19	-0.265788	0.061	0.28	4.57192e-15
lsm2	1.95555e-19	-0.484121	0.793	0.899	4.63779e-15
NCK2	2.06364e-19	-0.344875	0.071	0.294	4.89412e-15
ga45g	2.07118e-19	-0.741578	0.082	0.311	4.91201e-15
ENSSSAG00000042947.1	2.08217e-19	-0.337922	0.072	0.297	4.93807e-15
ENSSSAG00000057777.1	2.20975e-19	-0.446598	0.144	0.422	5.24064e-15
ENSSSAG00000043685.1	2.2112e-19	-0.484869	0.183	0.486	5.24409e-15
cetn4	2.28221e-19	-0.393619	0.082	0.314	5.41249e-15
max	2.34378e-19	-0.478478	0.436	0.73	5.55851e-15
rps6ka5	2.37985e-19	-0.46781	0.166	0.446	5.64405e-15
nhsa	2.38339e-19	-0.416082	0.127	0.392	5.65244e-15
nampt	2.48915e-19	-0.378508	0.114	0.375	5.90326e-15
WSCD1	2.53272e-19	-0.395885	0.114	0.368	6.00659e-15
gria1b	2.57552e-19	-0.380978	0.125	0.395	6.10809e-15
GALR2	2.65563e-19	-0.2791	0.024	0.193	6.29808e-15
h3f3a	2.65777e-19	-0.453888	0.997	0.997	6.30317e-15
ttc41	2.66112e-19	-0.351922	0.146	0.443	6.31111e-15
ENSSSAG00000008919.1	2.76269e-19	-0.296163	0.094	0.345	6.552e-15
ENSSSAG00000065128.1	2.78893e-19	-0.332143	0.053	0.26	6.61423e-15
unc50	2.79577e-19	-0.362061	0.152	0.443	6.63045e-15
ENSSSAG00000063287.1	2.87279e-19	-0.584651	0.071	0.291	6.81312e-15
mrpl54	2.88881e-19	-0.321317	0.127	0.405	6.8511e-15
5nt1a	2.89573e-19	-0.416849	0.183	0.49	6.86752e-15
ENSSSAG00000008657.1	3.05472e-19	-0.348683	0.125	0.392	7.24457e-15
si:ch211-232m10.6	3.23745e-19	-0.83461	0.956	0.963	7.67793e-15
pigq	3.34961e-19	-0.385106	0.118	0.372	7.94393e-15
cntnap3	3.43733e-19	-0.300075	0.045	0.243	8.15197e-15
sec13	3.53101e-19	-0.469663	0.555	0.791	8.37415e-15
s10ag	3.57973e-19	-0.423402	1	1	8.48968e-15
clk4	3.64337e-19	-0.384799	0.235	0.564	8.64061e-15
adra1d	3.71496e-19	-0.275739	0.036	0.223	8.81039e-15
HAPLN3	3.85397e-19	-0.251619	0.028	0.203	9.14007e-15
ENSSSAG00000074179.1	3.8855e-19	-0.305899	0.045	0.243	9.21486e-15
zn503	3.88552e-19	-0.571206	0.227	0.524	9.2149e-15
ENSSSAG00000076082.1	3.95024e-19	-0.309022	0.116	0.382	9.36839e-15
gas8	4.00178e-19	-0.35803	0.075	0.301	9.49062e-15
ggh	4.02275e-19	-0.326415	0.094	0.338	9.54036e-15
zgc:154093	4.03123e-19	-0.425786	0.135	0.399	9.56046e-15
eif3s6ip	4.16616e-19	-0.351002	0.19	0.503	9.88046e-15
ENSSSAG00000071474.1	4.21026e-19	-0.479215	0.215	0.527	9.98505e-15
tmem18	4.30428e-19	-0.337726	0.212	0.547	1.0208e-14
ENSSSAG00000000936.1	4.6987e-19	-0.596207	0.036	0.223	1.11434e-14
ift22	4.73382e-19	-0.2692	0.053	0.26	1.12267e-14
sdha	4.77644e-19	-0.384477	0.232	0.561	1.13278e-14
GALNT9	4.89113e-19	-0.609645	0.252	0.551	1.15998e-14
ssh2a	4.91996e-19	-0.273781	0.033	0.213	1.16682e-14
RM52	5.0151e-19	-0.314279	0.092	0.334	1.18938e-14
ENSSSAG00000042829.1	5.32834e-19	-0.380544	0.147	0.426	1.26367e-14
ENSSSAG00000077641.1	5.3461e-19	-0.30162	0.078	0.307	1.26788e-14
atg3	5.41544e-19	-0.382265	0.183	0.486	1.28432e-14
meaf6	5.44623e-19	-0.311201	0.133	0.412	1.29163e-14
ENSSSAG00000073384.1	5.61803e-19	-0.52206	0.136	0.389	1.33237e-14
krit1	5.62459e-19	-0.348967	0.107	0.358	1.33393e-14
ub2r1	5.68345e-19	-0.287593	0.072	0.301	1.34789e-14
ENSSSAG00000075102.1	5.77369e-19	-0.40937	0.114	0.372	1.36929e-14
ENSSSAG00000056496.1	5.80017e-19	-0.300604	0.075	0.304	1.37557e-14
rpl19	6.15182e-19	0.513329	0.998	0.949	1.45897e-14
cssa26h16orf46	6.207e-19	-0.285996	0.034	0.216	1.47205e-14
143B1	6.28309e-19	0.552999	1	0.976	1.4901e-14
mctp1a	6.29142e-19	-0.270409	0.052	0.257	1.49207e-14
ENSSSAG00000071058.1	6.31038e-19	-0.294635	0.033	0.213	1.49657e-14
nub1	6.44256e-19	-0.343772	0.102	0.351	1.52792e-14
ENSSSAG00000004818.1	6.50203e-19	-0.26774	0.033	0.213	1.54202e-14
galnt12	6.69383e-19	-0.613195	0.171	0.446	1.58751e-14
klhl31	7.04501e-19	-0.469378	0.18	0.459	1.67079e-14
CDK17	7.06408e-19	-0.398301	0.144	0.419	1.67532e-14
ENSSSAG00000004367.1	7.20499e-19	-0.295275	0.047	0.243	1.70873e-14
ENSSSAG00000071388.1	7.34757e-19	-0.359161	0.143	0.426	1.74255e-14
cxl10	7.40785e-19	-1.49985	0.005	0.135	1.75685e-14
GID4	7.41039e-19	-0.343772	0.103	0.351	1.75745e-14
hpdb	7.45033e-19	-0.599132	0.204	0.493	1.76692e-14
cbx7a	7.58435e-19	-0.468304	0.133	0.402	1.7987e-14
eif2b2	7.61353e-19	-0.280091	0.086	0.328	1.80562e-14
PDXK	7.68748e-19	-0.288905	0.049	0.247	1.82316e-14
ENSSSAG00000000853.1	8.0654e-19	-0.951369	0.18	0.432	1.91279e-14
tmem258	8.16102e-19	0.394686	1	1	1.93547e-14
ENSSSAG00000064268.1	8.47463e-19	-0.251732	0.031	0.209	2.00984e-14
ENSSSAG00000067622.1	8.64601e-19	-0.497095	0.176	0.456	2.05049e-14
RUXF	8.79362e-19	-0.555811	0.922	0.949	2.08549e-14
pkhb2	8.81963e-19	-0.349349	0.194	0.51	2.09166e-14
mfsd11	9.36125e-19	-0.282457	0.066	0.284	2.22012e-14
rb11a	9.36172e-19	-0.36657	0.212	0.527	2.22023e-14
surf2	9.90262e-19	-0.316337	0.15	0.436	2.34851e-14
phla2	1.01787e-18	-0.680918	0.983	0.97	2.41399e-14
TPC6B	1.02874e-18	-0.32486	0.113	0.368	2.43975e-14
sc11a	1.07836e-18	-0.451598	0.909	0.953	2.55744e-14
ENSSSAG00000075518.1	1.08346e-18	-0.260834	0.025	0.193	2.56953e-14
ENSSSAG00000037957.1	1.08442e-18	0.528279	0.998	0.98	2.57182e-14
kdelc1	1.10338e-18	-0.313757	0.102	0.345	2.61678e-14
ENSSSAG00000079672.1	1.13033e-18	-0.288019	0.03	0.203	2.68068e-14
ENSSSAG00000009263.1	1.14258e-18	-0.482639	0.216	0.524	2.70975e-14
glra2	1.15459e-18	-0.407738	0.171	0.449	2.73822e-14
ENSSSAG00000041857.1	1.17512e-18	-0.333761	0.141	0.416	2.78692e-14
rpl17	1.17696e-18	0.407162	1	1	2.79129e-14
djb12	1.23141e-18	-0.264132	0.058	0.267	2.92041e-14
VAMP8	1.255e-18	-0.30833	0.097	0.345	2.97637e-14
tshz3b	1.37177e-18	-0.345329	0.129	0.402	3.25328e-14
ENSSSAG00000041431.1	1.40152e-18	-0.254869	0.047	0.243	3.32384e-14
myclb	1.43317e-18	-0.314818	0.069	0.287	3.39891e-14
CDN2B	1.43765e-18	-0.615707	0.298	0.595	3.40954e-14
tapbp	1.48486e-18	-0.548806	0.157	0.436	3.52149e-14
ENSSSAG00000051489.1	1.49822e-18	-0.675066	0.884	0.929	3.55317e-14
cops3	1.51833e-18	-0.360386	0.238	0.564	3.60087e-14
cssa12h1orf50	1.52735e-18	-0.354765	0.096	0.338	3.62225e-14
znf385d	1.52783e-18	-0.387853	0.152	0.426	3.62341e-14
PFD6	1.55672e-18	-0.436862	0.953	0.98	3.69193e-14
exoc7	1.5979e-18	-0.257909	0.071	0.291	3.78959e-14
ENSSSAG00000078932.1	1.60251e-18	-0.460056	0.237	0.551	3.80052e-14
RPS27	1.61576e-18	0.39111	1	1	3.83194e-14
dnpep	1.63412e-18	-0.276041	0.066	0.28	3.87547e-14
st6galnac4	1.65455e-18	-0.298037	0.075	0.297	3.92394e-14
rgp1	1.67395e-18	-0.304418	0.176	0.48	3.96993e-14
ppp1cc	1.67634e-18	-0.340267	0.18	0.486	3.97561e-14
if2b	1.69633e-18	-0.444994	0.154	0.436	4.02301e-14
actr2a	1.74065e-18	-0.300604	0.113	0.368	4.12813e-14
lyrm7	1.74908e-18	-0.279071	0.047	0.24	4.14811e-14
cln3	1.84795e-18	-0.272164	0.088	0.328	4.3826e-14
ENSSSAG00000074079.1	1.91317e-18	-0.32001	0.075	0.301	4.53728e-14
MOL2A	1.93009e-18	-0.466459	0.564	0.814	4.57739e-14
rasgef1bb	1.93819e-18	-0.53823	0.212	0.5	4.59662e-14
lsm8	1.95107e-18	0.460566	0.969	0.797	4.62715e-14
crip3	1.9569e-18	-0.323465	0.085	0.314	4.641e-14
nedd4l	1.98031e-18	-0.28121	0.044	0.233	4.6965e-14
ENSSSAG00000045512.1	2.00006e-18	-0.323127	0.08	0.304	4.74335e-14
ENSSSAG00000001400.1	2.02227e-18	-0.283574	0.067	0.284	4.79601e-14
ENSSSAG00000048608.1	2.03646e-18	-0.290537	0.082	0.311	4.82966e-14
sae1	2.11097e-18	-0.310971	0.096	0.334	5.00637e-14
rplp1	2.17146e-18	0.418375	1	1	5.14984e-14
wu:fj29h11	2.18665e-18	-1.28051	0.708	0.753	5.18585e-14
npffr2b	2.27207e-18	-0.395979	0.077	0.294	5.38844e-14
lnpb	2.29995e-18	-0.289545	0.103	0.355	5.45455e-14
ifngr1l2	2.37767e-18	-0.302088	0.097	0.338	5.63889e-14
ENSSSAG00000002792.1	2.38758e-18	0.634743	0.981	0.811	5.66239e-14
UBA	2.47551e-18	-0.52354	1	1	5.87091e-14
anapc16	2.57901e-18	-0.44622	0.854	0.936	6.11637e-14
psmg1	2.61161e-18	-0.284519	0.067	0.28	6.19369e-14
thap1	2.77755e-18	-0.363216	0.045	0.236	6.58724e-14
ENSSSAG00000055472.1	2.85634e-18	-0.410694	0.052	0.243	6.77409e-14
zgc:56235	2.89394e-18	-0.375706	0.235	0.554	6.86328e-14
ENSSSAG00000069712.1	2.93242e-18	-0.603435	0.592	0.784	6.95452e-14
LYRM5	2.94179e-18	-0.313489	0.174	0.476	6.97675e-14
tpbgl	2.95321e-18	-0.281607	0.055	0.257	7.00382e-14
tmem199	3.02076e-18	-0.278533	0.091	0.334	7.16403e-14
mtrex	3.05248e-18	-0.327504	0.146	0.422	7.23926e-14
ENSSSAG00000048854.1	3.07926e-18	-0.287509	0.033	0.206	7.30277e-14
ENSSSAG00000031724.1	3.08422e-18	-2.42527	0.792	0.75	7.31454e-14
nat9	3.10239e-18	-0.315952	0.119	0.375	7.35763e-14
ube2d2	3.22932e-18	-0.402788	0.453	0.743	7.65865e-14
hnrpm	3.28389e-18	-0.335047	0.105	0.348	7.78808e-14
HECTD4	3.3988e-18	-0.35427	0.121	0.372	8.0606e-14
rorcb	3.49505e-18	-0.408881	0.23	0.541	8.28886e-14
aqp3a	3.49796e-18	-0.346287	0.099	0.341	8.29577e-14
plecb	3.52732e-18	0.572332	1	0.986	8.36538e-14
mul1a	3.58801e-18	-0.334831	0.138	0.409	8.50933e-14
pdrg1	3.64359e-18	-0.338483	0.094	0.328	8.64114e-14
srgap2	3.77237e-18	-0.386899	0.196	0.497	8.94656e-14
RS19	3.83891e-18	0.302792	1	1	9.10435e-14
b3galt6	3.98803e-18	-0.302626	0.071	0.287	9.458e-14
rgs4	3.999e-18	-0.361716	0.094	0.321	9.48402e-14
nt5c3	4.03536e-18	-0.292848	0.113	0.365	9.57026e-14
ENSSSAG00000081460.1	4.12964e-18	-0.311816	0.072	0.287	9.79386e-14
rgs5b	4.14232e-18	-0.466166	0.045	0.233	9.82393e-14
elk3	4.17589e-18	-0.371544	0.183	0.483	9.90354e-14
NFYB	4.19568e-18	-0.362915	0.138	0.402	9.95048e-14
rs11	4.28374e-18	0.354444	1	1	1.01593e-13
dnajb1b	4.33483e-18	-0.794335	1	1	1.02805e-13
ENSSSAG00000073449.1	4.35189e-18	-0.594284	0.205	0.483	1.03209e-13
hspbp1	4.37555e-18	-0.321363	0.108	0.358	1.03771e-13
ENSSSAG00000040120.1	4.45045e-18	-0.294032	0.099	0.348	1.05547e-13
emc7	4.55706e-18	-0.44172	0.616	0.848	1.08075e-13
ENSSSAG00000039415.1	4.56415e-18	-0.567523	0.248	0.551	1.08243e-13
ENSSSAG00000053165.1	4.6122e-18	-0.516599	0.036	0.213	1.09383e-13
ENSSSAG00000078326.1	4.63301e-18	-0.525491	0.199	0.493	1.09876e-13
ube2j1	4.7394e-18	-0.276858	0.124	0.395	1.124e-13
ENSSSAG00000081177.1	4.7717e-18	-0.390661	0.19	0.48	1.13166e-13
rbx1	4.7811e-18	-0.386604	0.951	0.983	1.13389e-13
ENSSSAG00000065757.1	4.82665e-18	-0.316626	0.064	0.27	1.14469e-13
cacnb3a	5.01216e-18	-0.263856	0.031	0.203	1.18868e-13
capns1	5.67621e-18	0.508122	0.992	0.926	1.34617e-13
ARGI2	5.77228e-18	0.656898	0.991	0.899	1.36895e-13
wnt8b	5.99298e-18	-0.311609	0.014	0.159	1.4213e-13
BAX	6.09141e-18	-0.279846	0.097	0.338	1.44464e-13
ENSSSAG00000040767.1	6.11881e-18	-0.811799	0.933	0.926	1.45114e-13
ENSSSAG00000043426.1	6.1435e-18	-0.297985	0.05	0.243	1.45699e-13
pgdh	6.34173e-18	-0.285627	0.066	0.277	1.50401e-13
CKLF3	6.4723e-18	-0.429887	0.218	0.52	1.53497e-13
kank1b	6.56557e-18	-0.590171	0.393	0.672	1.55709e-13
gspt1	6.59015e-18	0.619961	0.643	0.432	1.56292e-13
hs1bp3	6.64966e-18	-0.317806	0.147	0.422	1.57703e-13
cdca4	7.30864e-18	-0.323033	0.092	0.328	1.73332e-13
ctbp1	7.37946e-18	-0.46221	0.677	0.848	1.75011e-13
ENSSSAG00000006153.1	7.64532e-18	-0.34029	0.105	0.348	1.81316e-13
ankfy1	7.72142e-18	-0.341185	0.16	0.446	1.83121e-13
ENSSSAG00000004259.1	7.82816e-18	-0.303114	0.085	0.307	1.85653e-13
ube2n	8.00694e-18	-0.271602	0.077	0.301	1.89892e-13
gpr156	8.46304e-18	-0.497833	0.334	0.639	2.0071e-13
unm-sa1261	8.47876e-18	-0.444401	0.15	0.416	2.01082e-13
bbc3	8.67871e-18	-0.350429	0.041	0.223	2.05824e-13
ENSSSAG00000020083.1	8.71402e-18	-0.266476	0.025	0.186	2.06662e-13
map1lc3a	8.99354e-18	-0.322872	0.205	0.527	2.13291e-13
ENSSSAG00000022558.1	9.01949e-18	-0.330352	0.122	0.375	2.13906e-13
DNAJB9	9.29394e-18	0.594283	0.854	0.574	2.20415e-13
cdkn2aip	9.3306e-18	-0.29187	0.124	0.385	2.21285e-13
ENSSSAG00000043134.1	9.46333e-18	-0.262222	0	0.111	2.24432e-13
ENSSSAG00000006486.1	9.58492e-18	-0.267095	0.06	0.26	2.27316e-13
TTC32	1.00124e-17	-0.308991	0.099	0.334	2.37453e-13
NUPR1	1.00175e-17	0.649845	0.992	0.892	2.37574e-13
atp5md	1.02072e-17	-0.424593	0.97	0.976	2.42074e-13
si:dkey-85k7.12	1.05355e-17	-0.50898	0.06	0.26	2.49859e-13
ENSSSAG00000077228.1	1.05907e-17	-0.258226	0.028	0.193	2.51168e-13
tef	1.08941e-17	-0.319463	0.066	0.274	2.58365e-13
slc6a11a	1.11162e-17	-0.3266	0.082	0.301	2.63632e-13
ENSSSAG00000006001.1	1.14137e-17	-0.28991	0.047	0.233	2.70688e-13
SCMC1	1.14298e-17	-0.293391	0.146	0.426	2.7107e-13
ENSSSAG00000000666.1	1.19457e-17	-0.257827	0.05	0.24	2.83304e-13
arhgap35a	1.20228e-17	-0.353072	0.139	0.405	2.85132e-13
fam13b	1.20434e-17	-0.275134	0.061	0.267	2.85622e-13
RS5	1.20458e-17	0.307099	1	1	2.85679e-13
sdc2	1.20553e-17	-0.501014	0.292	0.601	2.85904e-13
ENSSSAG00000001578.1	1.24913e-17	-0.613333	0.795	0.868	2.96243e-13
fau	1.26813e-17	-0.260123	1	1	3.00749e-13
stap2a	1.31163e-17	-0.297844	0.022	0.176	3.11066e-13
ovca2	1.46368e-17	-0.28421	0.069	0.28	3.47126e-13
frg1	1.48445e-17	-0.269826	0.114	0.368	3.52052e-13
chmp3	1.50603e-17	-0.284564	0.147	0.429	3.57169e-13
rtkn2b	1.57628e-17	-0.421482	0.268	0.588	3.7383e-13
ENSSSAG00000000271.1	1.63989e-17	-0.268872	0.042	0.223	3.88917e-13
tpd52	1.64923e-17	0.582825	0.956	0.824	3.91132e-13
ENSSSAG00000076481.1	1.67803e-17	-0.277163	0.03	0.196	3.97961e-13
th2	1.74031e-17	-0.318526	0.066	0.27	4.12731e-13
SEC61A1	1.76537e-17	-0.532121	0.556	0.757	4.18674e-13
rabx5	1.77789e-17	-0.59214	0.572	0.794	4.21644e-13
snai1a	1.80794e-17	-0.47825	0.069	0.27	4.28771e-13
gsna	1.83235e-17	0.500764	0.997	0.976	4.3456e-13
pou6f1	1.87129e-17	-0.341471	0.113	0.355	4.43795e-13
ruxg	1.89711e-17	-0.443708	0.904	0.939	4.49919e-13
sox5	1.90996e-17	-0.366595	0.193	0.486	4.52966e-13
daam2	1.9307e-17	-0.387462	0.169	0.449	4.57885e-13
cnpy4	1.95465e-17	-0.308968	0.221	0.547	4.63564e-13
ENSSSAG00000003684.1	1.9758e-17	0.592646	0.862	0.655	4.6858e-13
CH040	2.02245e-17	-0.385059	0.696	0.889	4.79643e-13
golgb1	2.03121e-17	0.615127	0.755	0.497	4.81723e-13
rhpn1	2.06951e-17	-0.295329	0.056	0.25	4.90805e-13
ENSSSAG00000042185.1	2.06992e-17	-0.447123	0.594	0.814	4.90902e-13
FKB10	2.08212e-17	-0.359649	0.124	0.372	4.93796e-13
ENSSSAG00000045378.1	2.08576e-17	-0.259524	0.03	0.193	4.94659e-13
ENSSSAG00000077355.1	2.09737e-17	-0.364953	0.08	0.294	4.97412e-13
vps28	2.11918e-17	-0.304162	0.146	0.422	5.02585e-13
dtwd2	2.14333e-17	-0.348539	0.133	0.389	5.08311e-13
ENSSSAG00000081714.1	2.19803e-17	-0.385985	0.074	0.284	5.21286e-13
enpp1	2.20137e-17	-0.321363	0.172	0.459	5.22077e-13
nagab	2.25863e-17	-0.307524	0.085	0.307	5.35657e-13
PIK3R6	2.27763e-17	-0.26328	0.06	0.26	5.40163e-13
vta1	2.30041e-17	-0.252173	0.13	0.399	5.45566e-13
ldlrap1a	2.33029e-17	-0.515414	0.118	0.355	5.52653e-13
ENSSSAG00000046365.1	2.37779e-17	-0.535442	0.52	0.743	5.63916e-13
B3GNT4	2.47268e-17	-0.355985	0.122	0.368	5.86421e-13
fsip1	2.50516e-17	-0.352854	0.157	0.429	5.94125e-13
tmm85	2.58721e-17	-0.678111	0.089	0.301	6.13583e-13
NFATC1	2.62063e-17	-0.42691	0.138	0.385	6.21509e-13
ENSSSAG00000003484.1	2.69982e-17	-0.294891	0.116	0.365	6.40288e-13
zgpat	2.81006e-17	-0.322015	0.089	0.311	6.66435e-13
ENSSSAG00000009636.1	2.9293e-17	-0.353307	0.114	0.355	6.94713e-13
cenpv	2.93066e-17	0.630501	0.749	0.483	6.95035e-13
ENSSSAG00000015247.1	2.93449e-17	-0.299619	0.092	0.321	6.95943e-13
si:ch73-206p6.1	2.97762e-17	-0.325713	0.074	0.287	7.06172e-13
ccdc174	3.00687e-17	-0.34349	0.157	0.426	7.13108e-13
rbfox2	3.02782e-17	-0.398341	0.113	0.348	7.18079e-13
TERF2	3.06473e-17	-0.353734	0.24	0.561	7.26832e-13
TRA2B	3.09625e-17	-0.510243	0.886	0.963	7.34306e-13
slitrk6	3.21763e-17	-0.312722	0.108	0.345	7.63094e-13
nrp2a	3.24458e-17	-0.482149	0.293	0.598	7.69484e-13
rexo2	3.27647e-17	-0.280043	0.092	0.324	7.77048e-13
LRRC9	3.29003e-17	-0.655809	0.472	0.706	7.80263e-13
GID8	3.30643e-17	-0.293453	0.15	0.426	7.84154e-13
RNPS1	3.32124e-17	-0.389262	0.342	0.639	7.87665e-13
ENSSSAG00000066191.1	3.35918e-17	-0.331503	0.078	0.291	7.96664e-13
GPS2	3.38424e-17	-0.33089	0.136	0.389	8.02607e-13
si:dkey-238d18.4	3.43317e-17	-0.40776	0.092	0.318	8.14211e-13
TSN8	3.45774e-17	-0.494044	0.944	0.959	8.20038e-13
ENSSSAG00000070903.1	3.51918e-17	-0.604117	0.683	0.851	8.3461e-13
tmem81	3.60678e-17	-0.337547	0.147	0.409	8.55384e-13
ENSSSAG00000001774.1	3.61268e-17	0.525541	0.832	0.659	8.56784e-13
galr1a	3.63866e-17	-0.28639	0.077	0.291	8.62943e-13
ENSSSAG00000081052.1	3.6399e-17	-0.291952	0.039	0.213	8.63239e-13
aldoa	3.64971e-17	-0.459631	0.82	0.905	8.65565e-13
lrit3b	3.68559e-17	-0.557067	0.13	0.378	8.74074e-13
atf4a	3.73411e-17	-0.380441	1	1	8.85581e-13
ENSSSAG00000000448.1	3.74621e-17	-0.462979	0.329	0.649	8.88451e-13
kat8	3.76759e-17	-0.364827	0.312	0.652	8.93522e-13
GPM6B	3.77717e-17	-0.387697	0.045	0.226	8.95793e-13
evpla	3.80415e-17	-0.381821	0.196	0.486	9.02193e-13
ENSSSAG00000058721.1	3.80977e-17	-0.442285	0.307	0.635	9.03526e-13
gcat	4.2832e-17	-0.351841	0.103	0.331	1.0158e-12
ENSSSAG00000053048.1	4.38168e-17	-0.335529	0.121	0.361	1.03916e-12
cebpb	4.43001e-17	0.722973	0.865	0.618	1.05062e-12
CYBR1	4.43991e-17	-0.457705	0.44	0.73	1.05297e-12
eif3m	4.50547e-17	0.447334	1	0.99	1.06852e-12
adhx	4.75755e-17	0.422621	1	0.99	1.1283e-12
si:ch211-120k19.1	4.79075e-17	-0.352166	0.147	0.409	1.13617e-12
ENSSSAG00000003028.1	4.81542e-17	-0.308574	0.05	0.233	1.14202e-12
fads2	4.8464e-17	-0.317148	0.096	0.324	1.14937e-12
zbtb8os	4.88849e-17	-0.302851	0.152	0.419	1.15935e-12
smox	4.95576e-17	-0.494668	0.343	0.649	1.17531e-12
ENSSSAG00000039599.1	5.07909e-17	-0.396416	0.092	0.318	1.20456e-12
ENSSSAG00000069657.1	5.10522e-17	-0.405091	0.045	0.22	1.21075e-12
ENSSSAG00000076850.1	5.13768e-17	-0.383739	0.187	0.466	1.21845e-12
ENSSSAG00000039896.1	5.36519e-17	-0.339523	0.21	0.507	1.27241e-12
tbr1	5.40031e-17	-0.279363	0.016	0.155	1.28074e-12
ENSSSAG00000071682.1	5.45808e-17	-0.255516	0.016	0.155	1.29444e-12
FBXO48	5.51304e-17	-0.275739	0.036	0.206	1.30747e-12
kank2	5.56207e-17	-0.540627	0.679	0.834	1.3191e-12
RPB11	5.5743e-17	-0.282953	0.199	0.503	1.322e-12
dctn3	5.71051e-17	-0.270712	0.147	0.422	1.35431e-12
usp6nl	5.72381e-17	-0.452821	0.263	0.584	1.35746e-12
saraf	5.90751e-17	-0.34619	0.21	0.517	1.40103e-12
arpc3	6.0709e-17	0.529866	0.991	0.953	1.43977e-12
ccdc30	6.21173e-17	-0.385313	0.161	0.426	1.47317e-12
rnf144aa	6.40575e-17	-0.28828	0.049	0.23	1.51919e-12
ENSSSAG00000003390.1	6.47624e-17	-0.372971	0.1	0.324	1.5359e-12
EBF3	6.63624e-17	-0.502691	0.423	0.696	1.57385e-12
rdh5	6.65177e-17	-0.30162	0.074	0.28	1.57753e-12
tdp2a	6.70048e-17	-0.26908	0.058	0.253	1.58909e-12
polr3d	6.82121e-17	-0.269651	0.102	0.334	1.61772e-12
foxj1b	6.86283e-17	-0.297132	0.086	0.307	1.62759e-12
furina	7.06859e-17	-0.376298	0.218	0.52	1.67639e-12
tent4a	7.17191e-17	-0.319815	0.102	0.334	1.70089e-12
ervk-19	7.50691e-17	-0.483468	0.158	0.412	1.78034e-12
itfg1	7.54015e-17	-0.287429	0.118	0.365	1.78822e-12
sfrs9	7.57932e-17	-0.416082	0.508	0.77	1.79751e-12
ivd	7.63704e-17	-0.420301	0.934	0.983	1.8112e-12
ENSSSAG00000042522.1	7.68482e-17	-0.295383	0.056	0.247	1.82253e-12
CA108	7.74265e-17	-0.285693	0.127	0.382	1.83625e-12
TSHZ1	8.17637e-17	-0.445163	0.078	0.284	1.93911e-12
fbn2a	8.50219e-17	-0.385013	0.108	0.338	2.01638e-12
lnx1	8.52286e-17	-0.575767	0.102	0.321	2.02128e-12
cramp1	8.56372e-17	-0.34883	0.146	0.412	2.03097e-12
pin4	8.7679e-17	-0.458062	0.809	0.882	2.07939e-12
pacsin1a	8.92247e-17	-0.579913	0.843	0.912	2.11605e-12
ENSSSAG00000078052.1	9.32706e-17	-0.498749	0.234	0.514	2.212e-12
nubp2	1.0184e-16	-0.276814	0.107	0.345	2.41523e-12
ENSSSAG00000004782.1	1.03383e-16	-0.479122	0.008	0.132	2.45184e-12
stat1	1.0483e-16	-0.288151	0.022	0.172	2.48614e-12
CDKA2	1.10847e-16	-0.275069	0.143	0.412	2.62885e-12
btg2	1.1401e-16	-1.06989	0.97	0.949	2.70387e-12
F2RL3	1.14378e-16	-0.36804	0.136	0.385	2.71259e-12
ENSSSAG00000058129.1	1.14807e-16	-0.31243	0.089	0.307	2.72276e-12
ENSSSAG00000049533.1	1.15177e-16	-0.35996	0.187	0.47	2.73155e-12
si:ch211-250m6.7	1.19219e-16	-0.308492	0.045	0.223	2.82739e-12
rnaseh1	1.20336e-16	-0.26977	0.102	0.331	2.85388e-12
appl2	1.20883e-16	-0.33453	0.141	0.395	2.86686e-12
cyp27b1	1.26398e-16	-0.288417	0.099	0.328	2.99766e-12
si:ch211-218g4.2	1.31236e-16	-0.559985	0.652	0.814	3.1124e-12
chmp4bb	1.31477e-16	-0.337071	0.224	0.537	3.11811e-12
egr1	1.32307e-16	-0.713574	0.951	0.926	3.13778e-12
elvol5a	1.32656e-16	-0.25076	0.055	0.243	3.14607e-12
ENSSSAG00000076324.1	1.37302e-16	-0.290823	0.074	0.277	3.25626e-12
CTDSP2	1.41918e-16	-0.462788	0.729	0.872	3.36573e-12
pdlim1	1.43634e-16	-0.284837	0.052	0.236	3.40641e-12
clstn2	1.45066e-16	-0.285888	0.097	0.324	3.44038e-12
immt	1.47778e-16	0.547457	0.892	0.726	3.50469e-12
KPNA2	1.4914e-16	-0.66707	0.234	0.503	3.53701e-12
ENSSSAG00000074747.1	1.4929e-16	-0.266405	0.077	0.287	3.54057e-12
ENSSSAG00000004267.1	1.49653e-16	-0.27743	0.082	0.291	3.54917e-12
ubl3a	1.51902e-16	-0.426896	0.201	0.483	3.60251e-12
ENSSSAG00000055456.1	1.53131e-16	-1.4429	0.702	0.764	3.63166e-12
ENSSSAG00000056281.1	1.53131e-16	-1.4429	0.702	0.764	3.63166e-12
ENSSSAG00000004977.1	1.54281e-16	-0.361775	0.144	0.389	3.65892e-12
cplx4c	1.56114e-16	-0.324353	0.097	0.314	3.70239e-12
triqk	1.56277e-16	-0.269398	0.069	0.27	3.70628e-12
plekhg2	1.61017e-16	-0.502553	0.295	0.595	3.81868e-12
cept1b	1.63918e-16	-0.305038	0.086	0.301	3.88749e-12
grtp1b	1.64118e-16	-0.369019	0.094	0.311	3.89222e-12
ENSSSAG00000074330.1	1.65343e-16	-0.302514	0.11	0.348	3.92127e-12
ifngr2a	1.66029e-16	-0.377777	0.124	0.365	3.93754e-12
ENSSSAG00000000621.1	1.6868e-16	-0.278115	0.063	0.257	4.00042e-12
bub3	1.73948e-16	-0.354715	0.061	0.253	4.12536e-12
ENSSSAG00000078933.1	1.79509e-16	-0.378296	0.129	0.375	4.25724e-12
nid1a	1.88872e-16	-0.279173	0.105	0.338	4.47929e-12
slc17a9b	1.94336e-16	-0.26119	0.061	0.257	4.60888e-12
ccdc85a	1.95365e-16	-0.278821	0.055	0.24	4.63328e-12
ENSSSAG00000071961.1	1.97094e-16	-0.314818	0.086	0.294	4.67427e-12
CBX8	1.9753e-16	-0.28421	0.075	0.28	4.68463e-12
NR4A1	2.04491e-16	-1.16552	0.926	0.895	4.84971e-12
ENSSSAG00000000914.1	2.08939e-16	-0.263414	0.039	0.206	4.95521e-12
tgfb3	2.12454e-16	-0.415798	0.132	0.375	5.03856e-12
tmem168b	2.13826e-16	-0.455883	0.47	0.726	5.07109e-12
msna	2.1606e-16	0.487395	0.986	0.916	5.12408e-12
coa3a	2.1776e-16	-0.25591	0.075	0.284	5.16439e-12
fkb1b	2.18009e-16	-0.318389	1	1	5.17031e-12
pkp1b	2.18668e-16	-0.297562	0.058	0.247	5.18594e-12
ptpa	2.23999e-16	-0.272016	0.097	0.324	5.31236e-12
RTN3	2.29335e-16	-0.377446	0.155	0.416	5.4389e-12
cntnap2b	2.59994e-16	-0.259542	0.055	0.24	6.16603e-12
prim2	2.63342e-16	-0.476604	0.13	0.365	6.24541e-12
rpl7	2.63695e-16	0.385112	1	1	6.2538e-12
ENSSSAG00000044730.1	2.64205e-16	-0.317882	0.108	0.338	6.26589e-12
crybb1l3	2.6461e-16	-0.335285	0.082	0.287	6.27549e-12
TSPAN5	2.64658e-16	-0.295794	0.045	0.22	6.27663e-12
fgf16	2.66366e-16	-0.269588	0.074	0.28	6.31713e-12
ABHD5	2.68456e-16	-0.353072	0.191	0.476	6.36671e-12
irx3a	2.70986e-16	-0.288041	0.052	0.233	6.4267e-12
si:ch211-282j22.3	2.71937e-16	-0.264445	0.082	0.291	6.44925e-12
sp3a	2.73294e-16	-0.299664	0.124	0.361	6.48145e-12
ENSSSAG00000017038.1	2.79074e-16	-0.604129	0.582	0.77	6.61853e-12
kirrel1a	2.79279e-16	-0.363142	0.299	0.625	6.62338e-12
slirp	2.79906e-16	-0.30371	0.146	0.405	6.63825e-12
GAPR1	2.89543e-16	-0.566839	0.643	0.801	6.8668e-12
dapk3	3.00406e-16	-0.447031	0.426	0.703	7.12443e-12
sdf2l	3.01649e-16	0.580774	0.953	0.814	7.1539e-12
ENSSSAG00000046974.1	3.2155e-16	-0.255401	0.061	0.253	7.62587e-12
ENSSSAG00000074112.1	3.31969e-16	-0.252655	0.042	0.213	7.87297e-12
fa2h	3.32031e-16	-0.448733	0.18	0.436	7.87444e-12
ENSSSAG00000044937.1	3.40206e-16	-0.405311	0.158	0.409	8.06832e-12
rx1	3.54881e-16	-0.542721	0.357	0.625	8.41635e-12
cmtr1	3.55803e-16	-0.273349	0.072	0.274	8.43823e-12
ENSSSAG00000068602.1	3.61129e-16	-0.338352	0.1	0.321	8.56453e-12
EIF1B	3.73673e-16	-0.30961	1	1	8.86202e-12
uts2b	3.88469e-16	-0.270095	0.055	0.236	9.21292e-12
ENSSSAG00000063475.1	3.89598e-16	-0.296162	1	1	9.23971e-12
fhdc4	3.90408e-16	-0.265865	0.049	0.226	9.25891e-12
ZBTB26	3.98014e-16	-0.457363	0.429	0.699	9.4393e-12
ENSSSAG00000067304.1	3.9804e-16	-0.279017	0.077	0.28	9.43992e-12
lerl1	4.08405e-16	-0.281496	0.144	0.405	9.68573e-12
ENSSSAG00000055136.1	4.18558e-16	-0.336375	0.086	0.294	9.92652e-12
ENSSSAG00000009597.1	4.59296e-16	-0.304136	0.072	0.274	1.08927e-11
PLEKHG3	4.6293e-16	-0.430589	0.171	0.422	1.09789e-11
emg1	4.63707e-16	-0.31168	0.147	0.399	1.09973e-11
rnf213b	4.90297e-16	-0.666588	0.746	0.828	1.16279e-11
cdc42se1	4.97138e-16	0.53916	0.824	0.611	1.17901e-11
rbbp7	5.04176e-16	-0.346119	0.124	0.365	1.1957e-11
ENSSSAG00000079256.1	5.08412e-16	-0.434948	0.56	0.784	1.20575e-11
rnf113a	5.16547e-16	-0.373137	0.21	0.497	1.22504e-11
ivns1abp	5.21299e-16	-0.337342	0.185	0.463	1.23631e-11
prkag1	5.21375e-16	-0.310835	0.154	0.416	1.23649e-11
ENSSSAG00000053858.1	5.29344e-16	-0.613564	0.315	0.581	1.25539e-11
ENSSSAG00000005233.1	5.37216e-16	-0.377471	0.945	0.973	1.27406e-11
tradd	5.37231e-16	-0.306453	0.138	0.392	1.2741e-11
ENSSSAG00000005315.1	5.42314e-16	-0.376249	0.165	0.419	1.28615e-11
ENSSSAG00000068620.1	5.44571e-16	-0.452999	0.006	0.122	1.2915e-11
pigp	5.47656e-16	-0.316738	0.202	0.493	1.29882e-11
ENSSSAG00000028461.1	5.57637e-16	-0.35193	0.058	0.24	1.32249e-11
ftsj3	5.69481e-16	0.579723	0.708	0.47	1.35058e-11
ENSSSAG00000005284.1	5.85429e-16	-0.578024	0.991	1	1.3884e-11
ENSSSAG00000056102.1	5.93459e-16	-0.31686	0.064	0.253	1.40745e-11
snrpa	5.96134e-16	-0.32596	0.191	0.473	1.41379e-11
rit1	6.12184e-16	-0.250112	0.045	0.216	1.45185e-11
mex3b	6.35077e-16	-0.310603	0.044	0.213	1.50615e-11
nme1	6.42728e-16	0.485377	0.991	0.929	1.52429e-11
si:ch211-241f5.3	6.48748e-16	-0.310374	0.194	0.48	1.53857e-11
MED13L	6.49478e-16	-0.28014	0.078	0.28	1.5403e-11
USP53	6.86362e-16	-0.333814	0.122	0.358	1.62778e-11
cipcb	6.94385e-16	-0.315216	0.165	0.429	1.6468e-11
ENSSSAG00000073944.1	7.0285e-16	-0.352846	0.152	0.405	1.66688e-11
wrn	7.27769e-16	-0.302975	0.108	0.334	1.72598e-11
dmrt2a	7.28557e-16	-0.613727	0.246	0.517	1.72785e-11
ENSSSAG00000078002.1	7.44955e-16	-0.306449	0.1	0.321	1.76674e-11
srsf7	7.60123e-16	-0.387199	0.708	0.858	1.80271e-11
CD83	7.70037e-16	-0.789946	0.219	0.48	1.82622e-11
i14k	7.72551e-16	-0.660337	0.989	0.986	1.83218e-11
cog7	7.79121e-16	-0.250106	0.074	0.274	1.84776e-11
ENSSSAG00000064568.1	7.79137e-16	-0.547191	0.031	0.186	1.8478e-11
ENSSSAG00000073524.1	7.87137e-16	-0.307215	0.141	0.409	1.86677e-11
dvl2	7.90098e-16	-0.454795	0.361	0.649	1.8738e-11
sema3c	7.93551e-16	-0.330627	0.113	0.338	1.88199e-11
in35	7.94831e-16	-0.4329	0.503	0.723	1.88502e-11
ENSSSAG00000075938.1	7.96358e-16	-0.253893	0.033	0.189	1.88864e-11
fbln1	8.0362e-16	0.556656	0.975	0.834	1.90587e-11
hoxc8	8.0797e-16	-0.449077	0.252	0.53	1.91618e-11
ddx3xa	8.19574e-16	-0.313278	0.125	0.361	1.9437e-11
ENSSSAG00000009335.1	8.2658e-16	-0.376649	0.42	0.693	1.96032e-11
bl1s2	8.46224e-16	-0.382248	0.29	0.601	2.0069e-11
chm1b	8.59285e-16	-0.447521	0.571	0.774	2.03788e-11
ubp5	8.87932e-16	-0.296936	0.21	0.503	2.10582e-11
shq1	8.9083e-16	-0.262715	0.099	0.318	2.11269e-11
LIN52	8.96344e-16	-0.361213	0.105	0.321	2.12577e-11
setdb1a	9.04499e-16	-0.251125	0.132	0.385	2.14511e-11
BLVRB	9.10584e-16	-0.387301	0.257	0.554	2.15954e-11
fadd	9.29734e-16	-0.331451	0.232	0.534	2.20496e-11
prodha	9.30126e-16	-0.363749	0.094	0.304	2.20589e-11
plrg1	9.38358e-16	-0.284412	0.129	0.375	2.22541e-11
btbd11b	9.52367e-16	-0.302267	0.171	0.449	2.25863e-11
atp6ap2	9.53401e-16	-0.328445	0.129	0.358	2.26109e-11
meox1	1.00883e-15	-0.403849	0.091	0.301	2.39255e-11
bnip3lb	1.02592e-15	-0.29092	0.088	0.294	2.43308e-11
gata2a	1.03104e-15	-0.260403	0.02	0.159	2.44523e-11
mgat2	1.04188e-15	-0.354218	0.204	0.48	2.47093e-11
si:dkey-260j18.2	1.04378e-15	-0.519963	0.621	0.807	2.47542e-11
PHF5A	1.04482e-15	-0.278533	0.099	0.321	2.4779e-11
atf4b	1.14271e-15	-0.282533	0.089	0.301	2.71004e-11
ENSSSAG00000065745.1	1.16908e-15	-0.271917	0.047	0.216	2.77258e-11
emp3	1.19357e-15	-0.438919	0.306	0.591	2.83067e-11
lmna	1.22132e-15	0.582672	0.715	0.459	2.89649e-11
lin54	1.2406e-15	-0.262019	0.066	0.257	2.9422e-11
znf516	1.24482e-15	-0.51262	0.404	0.703	2.95222e-11
CUG2	1.24749e-15	-0.661895	0.226	0.48	2.95855e-11
ndufaf4	1.27629e-15	-0.26506	0.049	0.22	3.02685e-11
supv3l1	1.30516e-15	-0.305405	0.102	0.324	3.09532e-11
QPRT	1.31894e-15	-0.356674	0.038	0.199	3.12799e-11
pick1	1.32705e-15	-1.20484	0.365	0.557	3.14722e-11
btbd10a	1.32756e-15	-0.485326	0.958	0.946	3.14844e-11
TOB1	1.33325e-15	-0.451676	0.094	0.304	3.16194e-11
si:ch211-28p3.4	1.33653e-15	-0.552016	0.428	0.699	3.16971e-11
ENSSSAG00000001890.1	1.33925e-15	-0.402878	0.216	0.493	3.17616e-11
RLP24	1.36252e-15	0.380815	1	0.986	3.23136e-11
cby1	1.38529e-15	-0.270016	0.077	0.277	3.28535e-11
ndub4	1.39763e-15	-0.285264	0.135	0.378	3.31462e-11
rl10	1.42633e-15	-0.32402	1	1	3.38269e-11
oat	1.47924e-15	-0.465916	0.342	0.625	3.50816e-11
rps5	1.48381e-15	0.393961	1	0.997	3.519e-11
cpne5b	1.51911e-15	-0.253363	0.102	0.324	3.60273e-11
syt13	1.52954e-15	-0.353411	0.144	0.389	3.62747e-11
GIMA7	1.54664e-15	-0.355608	0.149	0.402	3.66802e-11
cep350	1.55027e-15	-0.326449	0.224	0.514	3.67661e-11
ENSSSAG00000063499.1	1.55701e-15	-0.550408	0.47	0.713	3.6926e-11
p4k2a	1.56214e-15	-0.287593	0.091	0.301	3.70477e-11
ENSSSAG00000032566.1	1.56252e-15	-1.00218	0.053	0.223	3.70568e-11
nupr1b	1.57587e-15	-0.70721	0.966	0.973	3.73733e-11
arhgap1	1.63461e-15	-0.288221	0.165	0.426	3.87665e-11
si:ch211-149e23.4	1.63775e-15	-0.446914	0.194	0.456	3.88408e-11
fosl1a	1.66168e-15	0.511662	0.969	0.807	3.94085e-11
crebbpa	1.66585e-15	-0.339467	0.204	0.49	3.95072e-11
ENSSSAG00000055530.1	1.66817e-15	-0.305999	0.086	0.294	3.95623e-11
ENSSSAG00000040228.1	1.67397e-15	0.404004	1	0.983	3.96998e-11
si:ch73-380n15.2	1.71688e-15	-0.573087	0.851	0.912	4.07175e-11
tcf7l2	1.72719e-15	-0.331924	0.301	0.628	4.09621e-11
hdc	1.75813e-15	-0.251438	0.05	0.223	4.16957e-11
NR3C1	1.79348e-15	-0.273018	0.138	0.389	4.25341e-11
ENSSSAG00000004249.1	1.85478e-15	-0.403886	0.152	0.385	4.3988e-11
usf1	1.93975e-15	-0.255805	0.061	0.247	4.60032e-11
zgc:101583	1.96037e-15	-0.420193	0.406	0.689	4.64922e-11
per1a	1.9624e-15	-0.377226	0.114	0.338	4.65403e-11
znf687b	1.97756e-15	-0.350219	0.205	0.48	4.68998e-11
ENSSSAG00000035036.1	2.0009e-15	-0.893013	0.052	0.22	4.74533e-11
adprh	2.01178e-15	-0.327446	0.183	0.456	4.77114e-11
stau1	2.04108e-15	0.530443	0.875	0.733	4.84061e-11
ENSSSAG00000074013.1	2.07389e-15	-0.514013	0.21	0.466	4.91843e-11
scyb7	2.09626e-15	-1.29463	0.011	0.132	4.97149e-11
ENSSSAG00000080386.1	2.17148e-15	-0.259175	0.1	0.321	5.14988e-11
synpo2lb	2.20281e-15	-0.302667	0.071	0.26	5.22417e-11
ENSSSAG00000050440.1	2.22241e-15	-0.342621	0.06	0.24	5.27067e-11
ddx5	2.22859e-15	0.618334	0.632	0.395	5.28531e-11
tmed8	2.28501e-15	-0.300176	0.171	0.432	5.41912e-11
duox2	2.29707e-15	-0.363753	0.158	0.405	5.44772e-11
ASB12	2.40574e-15	-0.257566	0.082	0.284	5.70544e-11
snu13a	2.5192e-15	-0.296785	0.179	0.453	5.97454e-11
ENSSSAG00000077778.1	2.55388e-15	-0.365182	0.234	0.517	6.05678e-11
acvr2aa	2.59131e-15	-0.449318	0.268	0.534	6.14556e-11
ccnd2b	2.65756e-15	-0.451749	0.141	0.372	6.30268e-11
COX81	2.66541e-15	-0.394998	1	1	6.32128e-11
zdhhc6	2.71652e-15	-0.343389	0.223	0.507	6.4425e-11
dkk3b	2.74242e-15	-0.286929	0.1	0.318	6.50393e-11
hpf1	2.75605e-15	-0.343772	0.182	0.443	6.53625e-11
ENSSSAG00000054576.1	2.83339e-15	-3.34785	0.335	0.51	6.71967e-11
spon1b	2.86944e-15	-0.258551	0.149	0.405	6.80516e-11
serf2	2.88747e-15	-0.370994	1	0.997	6.84792e-11
ENSSSAG00000081624.1	3.01665e-15	-0.337674	0.08	0.277	7.15428e-11
ENSSSAG00000042189.1	3.02285e-15	-0.30663	0.027	0.169	7.16898e-11
polr2c	3.06794e-15	-0.306256	0.171	0.432	7.27592e-11
celsr1a	3.0937e-15	-0.258723	0.071	0.26	7.33702e-11
ENSSSAG00000054988.1	3.16636e-15	0.603392	0.978	0.834	7.50934e-11
CX6B1	3.24803e-15	0.383847	1	1	7.70302e-11
UBL1	3.26924e-15	-1.79602	0.381	0.527	7.75333e-11
golm1	3.37985e-15	-0.358959	0.257	0.551	8.01566e-11
ENSSSAG00000072572.1	3.422e-15	-0.597291	0.787	0.885	8.11562e-11
vegfaa	3.4493e-15	0.498455	1	0.919	8.18036e-11
ENSSSAG00000008942.1	3.45027e-15	-0.391491	0.998	1	8.18266e-11
ef1b	3.48272e-15	0.419562	1	0.997	8.25961e-11
pycard	3.53735e-15	-0.333483	0.339	0.652	8.38918e-11
ccr7	3.54205e-15	-0.41072	0.133	0.365	8.40032e-11
aaas	3.56158e-15	-0.299234	0.152	0.399	8.44664e-11
COL6A3	3.56284e-15	0.535781	0.937	0.713	8.44963e-11
PAIP2B	3.6052e-15	-0.414104	0.273	0.544	8.55009e-11
cog2	3.75945e-15	-0.314744	0.204	0.486	8.9159e-11
dnajc5ga	3.86668e-15	-0.279406	0.102	0.314	9.17021e-11
ENSSSAG00000042902.1	3.8835e-15	-0.434283	0.08	0.27	9.21012e-11
ENSSSAG00000076640.1	3.91639e-15	-0.274531	0.038	0.193	9.2881e-11
rgcc	3.95724e-15	-0.39682	0.138	0.372	9.38499e-11
ENSSSAG00000075062.1	3.9832e-15	-0.364622	0.18	0.436	9.44656e-11
kmt2e	4.10181e-15	-0.28971	0.187	0.463	9.72785e-11
pp2bc	4.1938e-15	-0.312684	0.215	0.497	9.94602e-11
moes	4.21984e-15	0.412738	1	0.997	1.00078e-10
NDUS7	4.27328e-15	-0.267795	0.188	0.466	1.01345e-10
tmpoa	4.33195e-15	-0.266405	0.067	0.257	1.02736e-10
TRAF7	4.41415e-15	-0.329503	0.096	0.301	1.04686e-10
RWDD1	4.46295e-15	0.556915	0.918	0.797	1.05843e-10
cherp	4.58499e-15	-0.27106	0.138	0.382	1.08738e-10
aup1	4.68228e-15	-0.354397	0.531	0.777	1.11045e-10
rps24	4.73097e-15	-0.253935	1	1	1.122e-10
ACSF2	5.09186e-15	-0.267392	0.097	0.311	1.20759e-10
glyg	5.11284e-15	-0.454588	0.583	0.757	1.21256e-10
tnr14	5.11311e-15	-0.272813	0.114	0.341	1.21263e-10
ENSSSAG00000009728.1	5.29093e-15	-0.400538	0.091	0.287	1.2548e-10
med7	5.42383e-15	-0.25381	0.152	0.402	1.28632e-10
ETS2	5.42978e-15	-0.666966	0.9	0.932	1.28773e-10
tf2b	5.47402e-15	-0.296032	0.141	0.382	1.29822e-10
cd276	5.76543e-15	-0.323779	0.21	0.493	1.36733e-10
fusip	5.87376e-15	-0.355692	0.489	0.747	1.39302e-10
SMD3	5.97021e-15	-0.373565	0.73	0.902	1.4159e-10
ENSSSAG00000050098.1	6.07145e-15	-0.260391	0.039	0.196	1.43991e-10
atf4	6.12297e-15	-0.455356	0.914	0.909	1.45212e-10
ENSSSAG00000007339.1	6.28611e-15	-0.457746	0.248	0.53	1.49081e-10
rnf13	6.52244e-15	-0.366952	0.168	0.419	1.54686e-10
fkbp1b	6.62006e-15	-0.28407	0.088	0.287	1.57001e-10
sqstm1	6.85606e-15	0.640295	0.958	0.76	1.62598e-10
ENSSSAG00000079965.1	6.95419e-15	-0.259112	0.039	0.196	1.64925e-10
ampd2a	7.26177e-15	-0.597489	0.238	0.497	1.7222e-10
TYB12	7.42193e-15	0.51769	1	1	1.76019e-10
dnja1	7.44864e-15	-0.370035	0.296	0.591	1.76652e-10
PDCD7	7.45307e-15	-0.279536	0.13	0.365	1.76757e-10
LEG9	7.53911e-15	-0.421892	0.95	0.963	1.78797e-10
dtx3l	7.58578e-15	-0.431254	0.18	0.429	1.79904e-10
sra1	7.63643e-15	-0.287544	0.194	0.473	1.81106e-10
ENSSSAG00000042757.1	7.76425e-15	-0.751582	0.856	0.872	1.84137e-10
ppct	7.93039e-15	-0.267267	0.147	0.389	1.88077e-10
rad23ab	8.22724e-15	-0.30019	0.188	0.463	1.95117e-10
ubn2a	8.24626e-15	-0.320841	0.124	0.348	1.95568e-10
irf1-2	8.33951e-15	-0.498349	0.135	0.365	1.9778e-10
ENSSSAG00000005328.1	8.43992e-15	-0.409453	0.18	0.432	2.00161e-10
eif4e1a	8.76687e-15	-0.312988	0.152	0.402	2.07915e-10
ACOT9	9.15867e-15	-0.308492	0.204	0.49	2.17207e-10
ENSSSAG00000041679.1	9.63786e-15	-0.313004	0.111	0.331	2.28571e-10
si:ch211-278j3.3	9.98398e-15	-0.39728	0.064	0.243	2.3678e-10
lrfn2b	1.01182e-14	-0.250917	0.044	0.203	2.39963e-10
zgc:174904	1.02721e-14	-0.512046	0.293	0.561	2.43612e-10
pphln	1.0381e-14	-0.263804	0.041	0.199	2.46196e-10
ENSSSAG00000009528.1	1.0391e-14	-0.266171	0.107	0.321	2.46433e-10
elovl6l	1.04994e-14	-0.292384	0.024	0.159	2.49004e-10
ENSSSAG00000038558.1	1.07288e-14	-0.272971	0.152	0.399	2.54445e-10
DVL1	1.08928e-14	-0.318959	0.138	0.372	2.58335e-10
si:ch1073-272o11.3	1.09137e-14	-0.301467	0.19	0.449	2.58829e-10
nt5dc3	1.11367e-14	-0.265631	0.111	0.334	2.64118e-10
ENSSSAG00000040983.1	1.11703e-14	-0.356601	0.936	0.973	2.64916e-10
atg13	1.14166e-14	-0.319989	0.298	0.608	2.70755e-10
ENSSSAG00000007871.1	1.21043e-14	-0.331221	0.088	0.28	2.87066e-10
agpat4	1.21276e-14	-0.288041	0.053	0.223	2.87617e-10
rbbp5	1.23798e-14	-0.273321	0.122	0.351	2.93599e-10
sinhcaf	1.24013e-14	-0.369947	0.201	0.473	2.94109e-10
fbxo4	1.25037e-14	-0.251216	0.089	0.294	2.96538e-10
ENSSSAG00000006883.1	1.26779e-14	-0.420913	0.313	0.598	3.0067e-10
ENSSSAG00000015951.1	1.27495e-14	-0.470529	0.119	0.338	3.02366e-10
ENSSSAG00000078008.1	1.2796e-14	-0.321218	0.107	0.318	3.03471e-10
csnk1a1	1.30023e-14	0.472822	0.843	0.625	3.08361e-10
ENSSSAG00000080547.1	1.33358e-14	-0.419653	0.221	0.49	3.16273e-10
ENSSSAG00000074567.1	1.33508e-14	-0.501464	0.738	0.845	3.16626e-10
emc10	1.33913e-14	-0.411379	0.813	0.885	3.17589e-10
ENSSSAG00000005237.1	1.37397e-14	-0.291712	0.124	0.351	3.2585e-10
slc4a7	1.42447e-14	-0.271886	0.085	0.28	3.37828e-10
ENSSSAG00000058932.1	1.4333e-14	-0.314834	0.041	0.196	3.39922e-10
h2az2a	1.44145e-14	-0.516152	0.472	0.699	3.41855e-10
hspb11	1.48668e-14	-0.376347	0.13	0.361	3.52581e-10
ENSSSAG00000073377.1	1.51274e-14	-0.300101	0.088	0.28	3.5876e-10
alg12	1.56712e-14	-0.281518	0.176	0.436	3.71659e-10
vps4b	1.57596e-14	-0.293863	0.19	0.453	3.73756e-10
CALHM1	1.57904e-14	-0.258272	0.056	0.226	3.74486e-10
tp4a2	1.6151e-14	-0.403779	0.962	0.99	3.83037e-10
ARD1B	1.62647e-14	-0.347786	0.257	0.544	3.85734e-10
cdc14a	1.67211e-14	-0.285305	0.075	0.264	3.96557e-10
ets2	1.76522e-14	-0.36999	0.249	0.537	4.18639e-10
ENSSSAG00000052204.1	1.79209e-14	-0.262857	0.069	0.25	4.25012e-10
vwa1	1.88915e-14	-0.250794	0.025	0.162	4.4803e-10
ENSSSAG00000050572.1	1.95914e-14	-0.253027	0.06	0.236	4.6463e-10
ENSSSAG00000072620.1	1.96817e-14	0.48736	0.862	0.682	4.66771e-10
ENSSSAG00000048032.1	2.03597e-14	-0.595425	0.279	0.547	4.82851e-10
mark2a	2.05993e-14	-0.354355	0.187	0.432	4.88534e-10
ENSSSAG00000008603.1	2.07568e-14	-0.357436	0.105	0.311	4.92268e-10
UBC9B	2.17851e-14	-0.390482	0.58	0.78	5.16655e-10
ENSSSAG00000059339.1	2.19326e-14	-0.314176	0.158	0.402	5.20153e-10
gnai3	2.22387e-14	-0.336778	0.296	0.591	5.27413e-10
ENSSSAG00000049987.1	2.25839e-14	-0.327836	0.025	0.159	5.356e-10
ENSSSAG00000058809.1	2.2991e-14	-0.441355	0.147	0.382	5.45254e-10
CISH	2.40965e-14	-0.304436	0.017	0.142	5.71473e-10
tmem97	2.44511e-14	-0.276389	0.116	0.331	5.79882e-10
ENSSSAG00000001051.1	2.4737e-14	-0.474332	0.433	0.689	5.86663e-10
larp1	2.47842e-14	0.51336	0.829	0.632	5.87782e-10
CCD72	2.66649e-14	-0.468377	0.828	0.905	6.32385e-10
rs3a	2.70695e-14	0.515274	1	1	6.41981e-10
lsmd1	2.71773e-14	0.529471	0.757	0.605	6.44537e-10
tbc1d14	2.76102e-14	-0.250611	0.085	0.277	6.54803e-10
ENSSSAG00000002298.1	2.78248e-14	-0.338331	0.224	0.51	6.59894e-10
CMTD1	2.7985e-14	-0.315034	0.141	0.368	6.63693e-10
etnk1	2.84084e-14	-0.270354	0.102	0.311	6.73733e-10
mcm3ap	2.85117e-14	-0.373923	0.149	0.378	6.76183e-10
rflnb	2.90211e-14	-0.252035	0.025	0.159	6.88265e-10
egfl7	2.92753e-14	-0.260374	0.067	0.247	6.94294e-10
ppan	2.93283e-14	0.574644	0.92	0.736	6.9555e-10
thoc1	2.93848e-14	-0.258414	0.116	0.331	6.9689e-10
sb:cb81	3.01997e-14	-0.330916	0.094	0.291	7.16217e-10
si:ch211-126j24.1	3.02374e-14	-0.264627	0.1	0.307	7.1711e-10
llgl2	3.04397e-14	-0.277267	0.139	0.372	7.21908e-10
notch2	3.04547e-14	-0.355366	0.301	0.595	7.22263e-10
phf23b	3.049e-14	-0.266983	0.096	0.301	7.23101e-10
FIS1	3.06618e-14	-0.372336	0.4	0.682	7.27175e-10
RS13	3.09454e-14	0.455434	0.998	0.99	7.339e-10
ppef1	3.16316e-14	-0.360346	0.179	0.409	7.50175e-10
atf7ip	3.1652e-14	-0.254053	0.06	0.23	7.50658e-10
EIF3C	3.17388e-14	0.498046	0.97	0.868	7.52718e-10
commd7	3.21594e-14	-0.282638	0.157	0.402	7.62693e-10
dennd6aa	3.29095e-14	-0.25796	0.089	0.287	7.80482e-10
ENSSSAG00000026466.1	3.40541e-14	-0.262749	0.08	0.27	8.07627e-10
ENSSSAG00000054990.1	3.40707e-14	-0.412257	0.235	0.517	8.08022e-10
CSK21	3.41588e-14	-0.3433	0.796	0.902	8.10111e-10
anxa3	3.50382e-14	-0.359337	0.356	0.639	8.30965e-10
ENSSSAG00000074085.1	3.52671e-14	-0.485409	0.165	0.395	8.36395e-10
brd7	3.56531e-14	-0.284116	0.229	0.524	8.45548e-10
ENSSSAG00000039712.1	3.72016e-14	-0.423206	0.522	0.733	8.82272e-10
si:ch211-171h4.3	3.75502e-14	-0.292227	0.089	0.287	8.90541e-10
ip6k2b	3.86651e-14	-0.409415	0.212	0.476	9.16981e-10
ENSSSAG00000064965.1	3.90622e-14	-0.352693	0.259	0.534	9.26399e-10
ENSSSAG00000072505.1	4.02128e-14	-0.296366	0.121	0.341	9.53686e-10
ENSSSAG00000054136.1	4.04845e-14	-0.269964	0.061	0.233	9.60131e-10
RNF144A	4.12545e-14	-0.254386	0.041	0.193	9.78392e-10
tm199	4.29569e-14	-0.28145	0.188	0.453	1.01876e-09
plxna1a	4.50872e-14	-0.342066	0.155	0.389	1.06929e-09
THBS1	4.55023e-14	0.600238	0.857	0.601	1.07913e-09
ENSSSAG00000060259.1	4.73029e-14	-0.350276	0.045	0.199	1.12184e-09
gran	4.88479e-14	0.447321	0.995	0.966	1.15848e-09
ENSSSAG00000040723.1	4.96566e-14	-0.288531	0.154	0.389	1.17766e-09
ENSSSAG00000078337.1	5.05575e-14	-0.270153	0.139	0.375	1.19902e-09
ak7	5.08274e-14	-0.25596	0.092	0.291	1.20542e-09
prdm1b	5.1337e-14	-0.490849	0.019	0.142	1.21751e-09
ENSSSAG00000042034.1	5.19466e-14	-0.309781	0.03	0.169	1.23197e-09
rpf2	5.20144e-14	-0.265699	0.113	0.328	1.23357e-09
slc8a4a	5.22867e-14	-0.311801	0.08	0.267	1.24003e-09
UBE2H	5.26265e-14	-0.350337	0.216	0.483	1.24809e-09
FKB1A	5.56699e-14	-0.347104	0.983	0.993	1.32027e-09
ackr3	5.69503e-14	-0.32024	0.036	0.182	1.35063e-09
igsf5	6.04843e-14	-0.292465	0.088	0.277	1.43445e-09
nxf1	6.22965e-14	-0.293737	0.23	0.507	1.47742e-09
HNRPR	6.25868e-14	0.313369	1	1	1.48431e-09
il18	6.32012e-14	-0.381228	0.139	0.361	1.49888e-09
NCSTN	6.32159e-14	-0.330673	0.575	0.821	1.49923e-09
rps12	6.40752e-14	0.26043	1	1	1.51961e-09
tango2	6.42123e-14	-0.337965	0.243	0.527	1.52286e-09
tm9sf5	6.62654e-14	-0.26769	0.241	0.534	1.57155e-09
CD302	6.67014e-14	-0.543683	0.304	0.574	1.58189e-09
sat1	6.70957e-14	-0.99205	0.842	0.845	1.59124e-09
ptprea	6.81373e-14	-0.254736	0.083	0.274	1.61594e-09
ago4	6.88525e-14	-0.255064	0.071	0.25	1.63291e-09
tsn7	6.90936e-14	-0.385493	0.655	0.828	1.63862e-09
rbm8a	6.97409e-14	-0.370133	0.793	0.899	1.65397e-09
fut8a	7.05589e-14	-0.271871	0.114	0.324	1.67338e-09
sh3bg	7.60342e-14	-0.307591	0.08	0.267	1.80323e-09
vapa	7.65178e-14	-0.277884	0.259	0.564	1.8147e-09
dctn6	7.70922e-14	-0.256058	0.213	0.493	1.82832e-09
si:ch211-214j24.10	7.76159e-14	-0.341004	0.423	0.703	1.84074e-09
SPTBN1	7.84785e-14	0.532008	0.906	0.736	1.8612e-09
tada3l	8.02056e-14	-0.277521	0.199	0.47	1.90216e-09
RT36	8.03253e-14	-0.40752	0.367	0.632	1.905e-09
psmb10	8.1547e-14	-0.463488	0.353	0.595	1.93397e-09
fkbp10b	8.16402e-14	-0.322946	0.202	0.463	1.93618e-09
NRK2	8.20586e-14	0.445455	1	1	1.9461e-09
fkbp8	8.33701e-14	-0.381651	0.313	0.595	1.97721e-09
haus2	8.33975e-14	-0.279294	0.049	0.206	1.97786e-09
ENSSSAG00000044334.1	8.39354e-14	-0.277196	0.045	0.203	1.99061e-09
kiaa1549lb	8.41005e-14	-0.526494	0.555	0.75	1.99453e-09
si:ch1073-90m23.1	8.46141e-14	-0.290272	0.809	0.916	2.00671e-09
PTMA	8.52731e-14	-0.506132	0.834	0.882	2.02234e-09
acox1	8.83091e-14	-0.251022	0.129	0.355	2.09434e-09
tex264a	8.88087e-14	-0.350661	0.158	0.385	2.10619e-09
ENSSSAG00000078489.1	9.04962e-14	-0.50277	0.158	0.392	2.14621e-09
grl1	9.17567e-14	-0.326396	0.208	0.473	2.1761e-09
IF4EA	9.28829e-14	-0.334845	0.24	0.51	2.20281e-09
bcas2	9.40016e-14	-0.260655	0.16	0.405	2.22934e-09
C1orf198	9.41377e-14	-0.433828	0.545	0.736	2.23257e-09
snai2	9.62994e-14	-0.309593	0.067	0.243	2.28384e-09
TIMP2	9.63197e-14	-0.341963	0.234	0.507	2.28432e-09
srsf9	1.00365e-13	-0.368901	0.491	0.716	2.38027e-09
stt3a	1.00661e-13	-0.385397	0.917	0.922	2.38727e-09
ENSSSAG00000044215.1	1.01068e-13	-0.760891	0.067	0.24	2.39693e-09
RPL5	1.01519e-13	0.320713	1	1	2.40763e-09
ppa6	1.01906e-13	-0.294263	0.16	0.395	2.4168e-09
gsk3aa	1.02313e-13	-0.268328	0.152	0.389	2.42645e-09
add1	1.02908e-13	-0.412993	0.425	0.689	2.44057e-09
ccnl1a	1.0293e-13	-0.541529	0.95	0.963	2.44109e-09
ZBTB21	1.06304e-13	-0.26213	0.224	0.507	2.5211e-09
NEO1	1.06958e-13	-0.45464	0.748	0.892	2.53663e-09
slc26a2	1.08576e-13	-0.419406	0.248	0.524	2.57498e-09
SAP18	1.12151e-13	-0.375281	0.458	0.713	2.65978e-09
ENSSSAG00000004715.1	1.12802e-13	-0.342425	0.179	0.412	2.67522e-09
vps29	1.1442e-13	-0.357088	0.66	0.831	2.71358e-09
colgalt1	1.14977e-13	-0.323272	0.271	0.561	2.7268e-09
vhl	1.14984e-13	-0.274577	0.158	0.402	2.72697e-09
GLRX	1.15111e-13	-0.263275	0.139	0.365	2.72998e-09
LEG	1.15235e-13	-0.477605	0.182	0.409	2.73292e-09
cbx2	1.16453e-13	-0.315901	0.135	0.351	2.7618e-09
tsn14	1.17346e-13	-0.259962	0.11	0.318	2.78297e-09
ENSSSAG00000015803.1	1.17406e-13	-0.301101	0.088	0.277	2.78439e-09
ENSSSAG00000057459.1	1.17486e-13	-0.259962	0.077	0.26	2.7863e-09
ENSSSAG00000063304.1	1.21804e-13	-0.324771	0.266	0.551	2.8887e-09
ENSSSAG00000043167.1	1.22135e-13	-0.282079	0.088	0.277	2.89656e-09
nup54	1.24237e-13	-0.298516	0.208	0.47	2.9464e-09
SMARCE1	1.26118e-13	-0.551261	0.144	0.368	2.99101e-09
rapgef2	1.26673e-13	-0.323987	0.287	0.605	3.00418e-09
abhd12	1.32348e-13	-0.268342	0.235	0.52	3.13877e-09
zgc:153867	1.3408e-13	-0.447918	1	0.997	3.17984e-09
ENSSSAG00000001289.1	1.41407e-13	-0.748281	0.967	0.946	3.35361e-09
RT15	1.47246e-13	-0.267437	0.18	0.432	3.49209e-09
tpi1a	1.47462e-13	0.491287	0.727	0.544	3.4972e-09
ENSSSAG00000006866.1	1.50918e-13	-0.314661	0.083	0.27	3.57918e-09
ctbl1	1.51283e-13	-0.298798	0.149	0.378	3.58784e-09
plpp7a	1.53584e-13	-0.255464	0.127	0.345	3.64239e-09
ENSSSAG00000056219.1	1.56742e-13	-0.379919	0.108	0.304	3.7173e-09
acty	1.57507e-13	-0.261486	0.124	0.338	3.73544e-09
atp6v0a1	1.59266e-13	-0.789227	0.837	0.841	3.77715e-09
SSRD	1.59682e-13	0.526457	0.887	0.716	3.78701e-09
fkbp7	1.65098e-13	0.452887	0.989	0.916	3.91547e-09
arxa	1.65303e-13	-0.784744	0.843	0.834	3.92032e-09
ds22a	1.6569e-13	-0.555525	0.201	0.439	3.92951e-09
VWA5B1	1.73492e-13	-0.410028	0.161	0.378	4.11455e-09
chrna1	1.7355e-13	-0.514869	0.053	0.213	4.11591e-09
aamp	1.78801e-13	-0.31223	0.224	0.49	4.24043e-09
polr2m	1.80209e-13	-0.41024	0.687	0.851	4.27385e-09
yoy6	1.84095e-13	-0.258946	0.187	0.449	4.36599e-09
fgd4a	1.85596e-13	0.529172	0.997	0.899	4.40159e-09
pdli4	1.89441e-13	-0.488781	0.238	0.49	4.49279e-09
lrrc34	1.90458e-13	-0.252154	0.075	0.253	4.51691e-09
ism1	1.96927e-13	-0.299672	0.125	0.338	4.67033e-09
zc3hf	1.99513e-13	0.485243	0.947	0.811	4.73166e-09
TMED7	2.1302e-13	-0.333608	0.781	0.889	5.05199e-09
mybl2	2.14748e-13	-0.257827	0.031	0.169	5.09297e-09
stx3	2.16663e-13	-0.312551	0.226	0.5	5.13838e-09
slc6a14	2.21701e-13	-0.258272	0.056	0.216	5.25785e-09
stx5	2.22862e-13	-0.261102	0.113	0.321	5.28541e-09
csf1	2.24931e-13	-0.340427	0.129	0.341	5.33447e-09
erf	2.31783e-13	-0.864664	0.48	0.686	5.49697e-09
cxxc5a	2.32381e-13	-0.295586	0.147	0.372	5.51115e-09
ND3	2.40407e-13	-0.707392	0.997	0.997	5.7015e-09
cnep1r1	2.44949e-13	-0.408602	0.166	0.395	5.80921e-09
ptk2ab	2.51679e-13	-0.292384	0.135	0.355	5.96882e-09
ENSSSAG00000043513.1	2.53719e-13	-0.274675	0.174	0.405	6.0172e-09
dynlrb2	2.55052e-13	-0.353442	0.688	0.848	6.04882e-09
prdx5	2.5967e-13	0.425151	0.986	0.956	6.15834e-09
si:rp71-79p20.2	2.65502e-13	-0.292227	0.094	0.287	6.29664e-09
crata	2.7214e-13	-0.308322	0.185	0.432	6.45408e-09
unc93a	2.7261e-13	-0.304959	0.136	0.355	6.46522e-09
z3h7a	2.97367e-13	-0.251106	0.085	0.27	7.05235e-09
acin1b	2.99194e-13	0.535676	0.683	0.48	7.09568e-09
GBRAP	3.01447e-13	-0.440503	0.936	0.963	7.14911e-09
asxl2	3.01985e-13	-0.250843	0.086	0.274	7.16187e-09
ENSSSAG00000078746.1	3.08694e-13	-0.321398	0.301	0.605	7.32098e-09
CJ084	3.10753e-13	-0.25596	0.089	0.277	7.36981e-09
ENSSSAG00000078754.1	3.12911e-13	-0.284837	0.067	0.236	7.421e-09
ENSSSAG00000040276.1	3.19167e-13	-0.258376	0.102	0.297	7.56937e-09
cetn3	3.21777e-13	-0.415049	0.187	0.416	7.63126e-09
cnksr3	3.29966e-13	-0.25578	0.119	0.328	7.82547e-09
zgc:123107	3.44659e-13	-0.327616	0.103	0.301	8.17392e-09
kdf1b	3.4784e-13	-0.263975	0.086	0.27	8.24937e-09
gnb2	3.53437e-13	-0.270132	0.246	0.53	8.3821e-09
taf15	3.86095e-13	-0.384366	0.873	0.889	9.15662e-09
ubap2a	3.9658e-13	-0.295892	0.235	0.507	9.4053e-09
LIN7C	4.00804e-13	-0.272933	0.218	0.49	9.50546e-09
romo1	4.15442e-13	0.404811	0.995	0.99	9.85263e-09
pkhf1	4.25652e-13	-0.801183	0.027	0.152	1.00948e-08
actb	4.51653e-13	0.325744	1	1	1.07114e-08
ENSSSAG00000064486.1	4.54379e-13	-0.547682	0.945	0.949	1.07761e-08
otud5	4.62578e-13	-0.257254	0.187	0.446	1.09705e-08
dhx15	4.66422e-13	-0.291514	0.296	0.578	1.10617e-08
SODM	4.77396e-13	-0.371904	0.382	0.639	1.13219e-08
C2orf76	4.87933e-13	-0.370035	0.295	0.564	1.15718e-08
HSP70	4.89807e-13	-0.43915	0.909	0.932	1.16163e-08
ENSSSAG00000002252.1	5.05281e-13	-0.345672	0.185	0.416	1.19832e-08
lsm7	5.08742e-13	-0.408864	0.633	0.787	1.20653e-08
GBB1	5.10203e-13	-0.334193	0.912	0.959	1.21e-08
myo1ca	5.18539e-13	-0.378771	0.232	0.483	1.22977e-08
flvcr1	5.20876e-13	-0.302281	0.183	0.432	1.23531e-08
tnk2	5.21964e-13	-0.572507	0.646	0.777	1.23789e-08
rbl2	5.30948e-13	-0.473941	0.489	0.716	1.2592e-08
TCPA	5.39218e-13	-0.344527	1	0.997	1.27881e-08
ENSSSAG00000011610.1	5.81659e-13	-1.38996	0.687	0.726	1.37946e-08
ENSSSAG00000002123.1	5.92821e-13	0.547559	0.705	0.503	1.40593e-08
va0e2	6.12315e-13	-0.293643	0.141	0.355	1.45217e-08
eif3g	6.14744e-13	0.500612	0.973	0.939	1.45793e-08
dusp5	6.31342e-13	0.51087	0.969	0.851	1.49729e-08
b3gnt4	6.59467e-13	-0.419619	0.182	0.405	1.56399e-08
cavin2b	6.87243e-13	0.506082	0.718	0.527	1.62987e-08
nop53	6.87598e-13	0.441581	0.708	0.52	1.63071e-08
actr10	7.08708e-13	-0.252518	0.161	0.402	1.68077e-08
gnai2	7.15458e-13	-0.383017	0.732	0.868	1.69678e-08
exosc10	7.17798e-13	-0.304625	0.356	0.645	1.70233e-08
dnajb6b	7.25266e-13	-0.343954	0.096	0.284	1.72004e-08
zgc:92429	7.38073e-13	-0.669565	0.155	0.361	1.75041e-08
vps33b	7.44226e-13	-0.25339	0.147	0.372	1.76501e-08
plcd4	7.54106e-13	-0.297024	0.15	0.372	1.78844e-08
SFRS3	7.58196e-13	-0.297653	0.889	0.97	1.79814e-08
epsti1	7.82989e-13	-0.286205	0.075	0.25	1.85694e-08
ENSSSAG00000038288.1	7.94973e-13	-0.390916	0.176	0.405	1.88536e-08
ENSSSAG00000064389.1	8.14136e-13	-0.306993	0.03	0.159	1.93081e-08
eif3bb	8.58649e-13	0.46807	0.915	0.753	2.03637e-08
lrrc59	8.93211e-13	0.51993	0.76	0.574	2.11834e-08
psmb7	8.93841e-13	0.365651	1	0.993	2.11983e-08
wdr82	9.26819e-13	-0.356038	0.282	0.551	2.19804e-08
ENSSSAG00000071229.1	9.30729e-13	-0.607026	0.092	0.267	2.20732e-08
mef2ca	9.70811e-13	-0.297649	0.092	0.277	2.30238e-08
cdc27	9.76959e-13	-0.259599	0.15	0.372	2.31696e-08
nat10	9.83054e-13	0.465321	0.909	0.686	2.33141e-08
nlk	9.84624e-13	-0.501917	0.433	0.669	2.33513e-08
smtnl1	1.01942e-12	-0.658625	0.351	0.554	2.41765e-08
rnf169	1.04783e-12	-0.268522	0.124	0.328	2.48504e-08
u2af2	1.05333e-12	0.413783	0.976	0.872	2.49808e-08
ptpn9a	1.0902e-12	-0.335784	0.202	0.449	2.58553e-08
dnajb9a	1.10262e-12	-0.355887	0.157	0.365	2.61498e-08
actr8	1.11719e-12	-0.260354	0.105	0.297	2.64953e-08
capn1a	1.14371e-12	-0.333561	0.212	0.456	2.71243e-08
ENSSSAG00000002392.1	1.16086e-12	-0.315089	0.29	0.564	2.7531e-08
CA078	1.17039e-12	-0.356795	0.229	0.483	2.77569e-08
CPNS1	1.19447e-12	-0.421459	0.992	0.99	2.83282e-08
leg3	1.2004e-12	-0.405012	0.973	0.997	2.84688e-08
rbm39b	1.24645e-12	-0.267651	0.135	0.345	2.95608e-08
ENSSSAG00000068082.1	1.2581e-12	-0.254616	0.121	0.324	2.98372e-08
si:dkeyp-69e1.8	1.26673e-12	-0.273228	0.237	0.5	3.00417e-08
rsad2	1.31663e-12	-0.289447	0.009	0.108	3.12251e-08
lzic	1.38552e-12	-0.378802	0.487	0.723	3.2859e-08
rfx2	1.38843e-12	-0.544124	0.229	0.473	3.29279e-08
nr13	1.42531e-12	-0.781932	0.699	0.801	3.38028e-08
eif2ak1	1.43358e-12	-0.272467	0.235	0.5	3.39988e-08
tmcc3	1.4602e-12	-0.363496	0.179	0.405	3.463e-08
rdm1	1.46042e-12	-0.257174	0.096	0.28	3.46354e-08
rab35	1.48276e-12	-0.314072	0.204	0.443	3.51651e-08
bmp6	1.52091e-12	-0.422646	0.107	0.291	3.607e-08
cep170	1.54248e-12	-0.286428	0.122	0.324	3.65815e-08
fzd6	1.54852e-12	-0.25282	0.089	0.27	3.67248e-08
rtf1	1.59106e-12	0.481545	0.898	0.791	3.77336e-08
ENSSSAG00000057017.1	1.66237e-12	-0.302191	0.243	0.493	3.94247e-08
ENSSSAG00000011115.1	1.66722e-12	0.365129	0.824	0.591	3.95397e-08
ENSSSAG00000055897.1	1.68878e-12	-0.735747	0.928	0.926	4.00511e-08
tspo	1.71331e-12	-0.273321	0.129	0.334	4.06327e-08
ENSSSAG00000075788.1	1.75784e-12	-0.268518	0.152	0.375	4.16889e-08
WWP2	1.82441e-12	-0.291971	0.179	0.416	4.32676e-08
ENSSSAG00000076807.1	1.83525e-12	-0.315764	0.141	0.348	4.35248e-08
zc3h15	1.91194e-12	0.453368	0.898	0.73	4.53435e-08
rask	1.92428e-12	0.466336	0.948	0.774	4.56363e-08
ctnnb1	1.99623e-12	-0.38113	0.983	0.973	4.73425e-08
ap3s1	1.99855e-12	-0.278566	0.259	0.53	4.73975e-08
emx1	2.0535e-12	-0.29615	0.169	0.389	4.87008e-08
ENSSSAG00000061089.1	2.06811e-12	-0.417313	0.284	0.541	4.90473e-08
tdx	2.08938e-12	-0.444664	1	1	4.95517e-08
ENSSSAG00000070175.1	2.11036e-12	-0.291289	0.11	0.301	5.00492e-08
stk38	2.13852e-12	-0.277279	0.155	0.375	5.07172e-08
RAN	2.17912e-12	0.277114	1	1	5.16801e-08
rb11b	2.18403e-12	-0.261369	0.323	0.618	5.17966e-08
LYPA3	2.20563e-12	-0.279571	0.121	0.318	5.23087e-08
ENSSSAG00000004950.1	2.23405e-12	-0.284094	0.1	0.287	5.29827e-08
[truncated: 608 more rows]

## Sheet: control vs 96h uninfected
	p_val	avg_log2FC	pct.1	pct.2	p_val_adj
ENSSSAG00000049790.1	2.907e-133	-2.21779	0.053	0.836	6.89425e-129
bafb	3.01707e-123	-2.39646	0.998	1	7.15528e-119
cav1	3.23129e-119	3.05452	1	0.91	7.66333e-115
b2m	3.02719e-117	-1.87005	0.998	1	7.17928e-113
i20ra	4.23197e-117	-1.53617	0.028	0.74	1.00365e-112
ENSSSAG00000004068.1	8.25051e-117	-1.70677	0.025	0.724	1.95669e-112
ENSSSAG00000001286.1	9.88384e-117	3.00987	0.909	0.065	2.34405e-112
ENSSSAG00000055456.1	7.87907e-113	-2.79165	0.702	0.972	1.8686e-108
ENSSSAG00000056281.1	7.87907e-113	-2.79165	0.702	0.972	1.8686e-108
ENSSSAG00000059652.1	1.10317e-110	2.58154	1	0.693	2.61629e-106
aste1a	2.64938e-110	-1.86597	0.053	0.749	6.28327e-106
VHSV	4.8698e-107	-1.54581	0.047	0.731	1.15492e-102
ENSSSAG00000015265.1	4.02024e-106	-1.59367	0.412	0.929	9.53439e-102
ptrf	1.56607e-105	2.07318	0.998	0.916	3.71408e-101
ENSSSAG00000008044.1	4.56088e-105	2.11596	0.906	0.146	1.08166e-100
cd9	1.43659e-104	-1.99485	0.629	0.978	3.40703e-100
UBIL	5.13956e-104	-4.03875	0.817	0.972	1.2189e-99
ENSSSAG00000011610.1	1.68997e-103	-2.7822	0.687	0.947	4.00794e-99
DDX39	1.08485e-101	-1.66663	0.514	0.947	2.57283e-97
CD9	3.71523e-101	-2.22231	0.694	0.972	8.81104e-97
irf7	5.51752e-101	-1.59658	0.102	0.78	1.30853e-96
ENSSSAG00000046141.1	1.24328e-100	-1.89527	0.951	0.991	2.94856e-96
ENSSSAG00000079792.1	1.29168e-98	-1.07121	0.047	0.687	3.06335e-94
rpl9	2.17939e-98	-1.84957	1	1	5.16864e-94
ENSSSAG00000057364.1	3.66072e-98	-3.10356	0.417	0.907	8.68177e-94
RPS29	8.26472e-98	-1.14095	1	1	1.96006e-93
pcdh1a	4.2559e-97	-1.60861	0.39	0.92	1.00933e-92
ran1	1.38722e-96	-1.5857	0.97	1	3.28994e-92
magoh	3.06396e-95	-1.40027	0.727	0.985	7.26649e-91
mfap5	4.13953e-95	1.47406	1	0.972	9.8173e-91
ENSSSAG00000008454.1	5.43284e-95	-1.42832	0.997	1	1.28845e-90
anxa1	2.02963e-94	1.52394	1	0.997	4.81348e-90
k2c8	2.59164e-94	1.09884	1	1	6.14633e-90
ENSSSAG00000032036.1	2.99114e-94	-3.14195	0.434	0.898	7.09378e-90
ENSSSAG00000047839.1	4.98206e-94	-2.3776	0.803	0.978	1.18154e-89
ENSSSAG00000072910.1	6.07948e-94	-2.13077	0.55	0.923	1.44181e-89
rpl8	1.92665e-93	1.06936	1	1	4.56924e-89
cnot3a	8.91878e-93	-1.66933	0.962	0.994	2.11518e-88
ENSSSAG00000067593.1	2.38799e-92	1.219	1	1	5.66337e-88
cib1	2.55043e-92	-1.31697	0.296	0.907	6.04861e-88
ENSSSAG00000056596.1	2.68105e-92	-2.19189	0.086	0.703	6.35839e-88
ATP5I	1.27191e-91	-1.3823	0.948	0.997	3.01646e-87
rl15	1.87059e-91	1.00035	1	1	4.4363e-87
ENSSSAG00000049735.1	2.73842e-91	-1.04436	0.061	0.681	6.49444e-87
tina1	5.69386e-91	-1.07405	0.027	0.607	1.35036e-86
rpl38	8.56472e-91	-0.9837	1	1	2.03121e-86
ube2d1a	8.7849e-91	-1.04786	0.105	0.768	2.08343e-86
cr032	2.16354e-90	-1.38711	0.387	0.935	5.13105e-86
ENSSSAG00000015651.1	8.54892e-90	-1.04092	0.058	0.666	2.02746e-85
camkk2	4.76003e-89	-1.73598	0.458	0.923	1.12889e-84
mrps16	1.03805e-88	-1.03532	0.089	0.731	2.46185e-84
oafa	2.46587e-88	1.73676	0.973	0.409	5.84806e-84
ENSSSAG00000014585.1	4.70995e-88	-1.97709	0.056	0.644	1.11701e-83
lsp1a	6.24456e-88	1.71186	0.987	0.579	1.48096e-83
mx2	7.0022e-88	-2.14704	0.674	0.947	1.66064e-83
hsp10	1.07985e-87	-1.60887	0.966	1	2.56098e-83
ENSSSAG00000007335.1	1.99799e-87	-1.64055	0.596	0.91	4.73843e-83
RL7A	3.28177e-87	1.00786	1	0.997	7.78304e-83
ENSSSAG00000003797.1	2.32901e-86	-3.23143	0.658	0.898	5.52348e-82
RPS8	2.6297e-86	1.07674	1	0.991	6.2366e-82
ENSSSAG00000045483.1	3.36267e-86	-1.78973	0.552	0.92	7.97492e-82
atl3	3.82694e-86	1.40416	1	0.944	9.07598e-82
ENSSSAG00000016000.1	4.84554e-86	-1.70199	0.069	0.647	1.14917e-81
ifit8	4.97246e-86	-1.56495	0.056	0.641	1.17927e-81
lrch3	2.84053e-85	1.04982	1	0.997	6.73659e-81
ddx39	3.82437e-85	-1.18222	0.155	0.796	9.06989e-81
hig1a	3.86627e-85	-1.0036	0.083	0.7	9.16926e-81
hsp90aa1.2	4.19575e-85	1.51778	1	0.985	9.95063e-81
helz2	7.95046e-85	-1.62669	0.053	0.635	1.88553e-80
si:dkey-79d12.5	9.05672e-85	1.74115	0.995	0.678	2.14789e-80
rl39	1.06165e-84	-0.980742	1	1	2.5178e-80
krt18b	1.57677e-84	1.68573	1	0.997	3.73947e-80
plecb	3.98989e-84	1.59589	1	0.926	9.46243e-80
cpne1	7.26459e-84	1.50444	0.964	0.412	1.72287e-79
pparda	1.1266e-83	0.798151	1	1	2.67184e-79
ndufs1	2.28079e-83	-0.957317	1	1	5.40912e-79
uqcrc2	3.71571e-83	-1.00292	0.097	0.718	8.81219e-79
ENSSSAG00000008282.1	5.02237e-83	-1.1548	0.088	0.687	1.1911e-78
actb	8.16193e-83	1.03357	1	1	1.93568e-78
rs14	2.18058e-82	0.796295	1	1	5.17147e-78
dram1	2.9539e-82	-1.09263	0.086	0.697	7.00547e-78
rl26	8.16726e-82	1.08097	1	1	1.93695e-77
NDUC1	1.16037e-81	-1.28155	0.933	1	2.75194e-77
ppia	2.36549e-81	-1.26153	0.972	0.997	5.60999e-77
myef2	6.55898e-81	-1.06726	0.163	0.802	1.55553e-76
rpl21	2.20673e-80	0.938655	1	1	5.23348e-76
RPS20	4.30806e-80	-0.745523	0.031	0.567	1.0217e-75
pleca	7.18674e-80	1.70325	0.987	0.628	1.70441e-75
lg3bp	1.13648e-79	-1.58108	0.832	0.975	2.69527e-75
ddx39b	2.46031e-79	-1.04712	0.116	0.728	5.83488e-75
ACBP	5.41854e-79	1.62051	1	0.997	1.28506e-74
cct5	6.36315e-79	-0.982022	0.118	0.721	1.50909e-74
rpl32	1.94888e-78	0.826377	1	1	4.62196e-74
psmd13	2.05129e-78	-1.32711	0.782	0.96	4.86484e-74
ENSSSAG00000004058.1	2.07176e-78	-0.837406	0.019	0.533	4.91339e-74
rtp3	6.75302e-78	-2.42185	0.031	0.548	1.60155e-73
rs8	1.02916e-77	1.00203	1	1	2.44075e-73
anxa1a	2.06297e-77	1.56403	0.992	0.762	4.89254e-73
CX6A1	2.54084e-77	-1.05923	0.992	1	6.02586e-73
cmpk2	3.42453e-77	-1.22109	0.03	0.548	8.12161e-73
TCTP	5.75502e-77	1.07376	1	1	1.36486e-72
jam3a	8.27197e-77	-0.946053	0.085	0.663	1.96178e-72
ENSSSAG00000056643.1	3.42292e-76	-1.22262	0.495	0.892	8.1178e-72
plk3	4.67737e-76	1.61767	0.978	0.536	1.10929e-71
ENSSSAG00000073169.1	8.25772e-76	1.49156	0.994	0.715	1.9584e-71
psmd8	1.12101e-75	-1.16122	0.749	0.972	2.6586e-71
fhl1	1.54318e-75	1.34749	1	0.957	3.65981e-71
fosl1	7.48761e-75	1.51527	0.998	0.693	1.77576e-70
CD63	1.10384e-73	-1.05621	0.997	0.997	2.61786e-69
zgc:175088	1.60616e-73	1.36973	0.94	0.43	3.80918e-69
ef-1g	1.99458e-73	0.876103	1	1	4.73034e-69
ENSSSAG00000008777.1	2.40961e-73	-1.51936	0.075	0.594	5.71464e-69
RS14	3.48099e-73	0.868126	1	0.994	8.25552e-69
ENSSSAG00000054988.1	1.22897e-72	1.51342	0.978	0.523	2.91463e-68
ENSSSAG00000001317.1	2.47137e-72	-0.916306	0.086	0.669	5.86111e-68
ppdpfb	3.13473e-72	-1.29633	0.475	0.889	7.43432e-68
dbn1	6.87049e-72	1.49996	0.998	0.814	1.6294e-67
vrk3	7.65695e-72	-0.987362	0.138	0.737	1.81592e-67
rn128	7.91838e-72	-0.898364	0.064	0.594	1.87792e-67
adar	1.13071e-71	-1.08321	0.097	0.65	2.68158e-67
QCR8	1.34998e-71	-1.12852	0.962	1	3.20162e-67
ENSSSAG00000019193.1	2.10631e-71	-1.77961	0.135	0.659	4.99532e-67
ENSSSAG00000028588.1	2.10631e-71	-1.77961	0.135	0.659	4.99532e-67
ENSSSAG00000031707.1	2.10631e-71	-1.77961	0.135	0.659	4.99532e-67
ENSSSAG00000046004.1	2.10631e-71	-1.77961	0.135	0.659	4.99532e-67
rs6	2.52141e-71	0.846275	1	0.997	5.97978e-67
gpx1b	4.92155e-71	-1.3449	0.882	0.978	1.16719e-66
rsl1d1	5.57039e-71	-1.20399	0.271	0.824	1.32107e-66
irf-3	7.45887e-71	-0.971754	0.047	0.56	1.76895e-66
ENSSSAG00000079074.1	7.61958e-71	-0.761386	0.045	0.551	1.80706e-66
UBL1	1.58601e-70	-2.73968	0.381	0.793	3.76139e-66
RPAB2	6.74654e-70	-0.767975	0.096	0.663	1.60001e-65
celsr2	7.81655e-70	-1.00545	0.138	0.709	1.85377e-65
vat1	9.52055e-70	1.58611	0.976	0.598	2.25789e-65
exosc5	1.29547e-69	-0.853748	0.038	0.517	3.07233e-65
cdkn2aipnl	2.88672e-69	-0.833763	0.077	0.61	6.84615e-65
zgc:112148	2.91914e-69	-0.87661	0.094	0.644	6.92304e-65
sf3b4	3.15868e-69	-1.06825	0.135	0.709	7.49112e-65
B2m	3.8221e-69	-1.88512	0.723	0.889	9.06448e-65
SMD2	4.28142e-69	-1.19196	0.641	0.941	1.01538e-64
snrpd1	5.04026e-69	-1.26526	0.856	0.975	1.19535e-64
rl23	7.79943e-69	0.7252	1	1	1.84971e-64
rpl30	1.4761e-68	0.826741	1	1	3.50072e-64
ENSSSAG00000003977.1	1.49414e-68	-0.87764	0.132	0.706	3.54351e-64
pcbp2	1.77829e-68	-1.20753	0.895	0.985	4.21739e-64
tcpb	2.00142e-68	-0.981521	0.998	1	4.74658e-64
NACA	2.27242e-68	0.875519	1	0.991	5.38927e-64
slc35e3	2.75603e-68	-0.682957	0.036	0.517	6.53619e-64
moes	2.78036e-68	1.1128	1	0.95	6.59391e-64
hsp30	5.05805e-68	-3.65697	0.92	0.938	1.19957e-63
ENSSSAG00000048938.1	5.29785e-68	-1.19811	0.13	0.663	1.25644e-63
RS25	5.962e-68	0.781509	1	1	1.41395e-63
BAF	8.24804e-68	-2.00848	0.837	0.96	1.95611e-63
CYSP2	2.39568e-67	1.41735	0.981	0.604	5.6816e-63
ENSSSAG00000003622.1	2.64134e-67	1.44954	0.875	0.322	6.26419e-63
NAMPT	2.65249e-67	-0.918888	0.072	0.591	6.29063e-63
sugt1	8.28449e-67	-1.0725	0.815	0.975	1.96475e-62
dhx58	1.06978e-66	-2.02253	0.064	0.554	2.53709e-62
gsta	1.27823e-66	-1.34295	0.983	0.997	3.03145e-62
H2AV	1.31351e-66	-1.3427	0.865	0.975	3.11512e-62
rl19	2.93804e-66	0.795353	1	1	6.96786e-62
RUXF	3.39414e-66	-1.31132	0.922	0.978	8.04955e-62
palld	6.84388e-66	1.4012	0.984	0.56	1.62309e-61
slc6a6	2.18543e-65	1.68174	0.994	0.845	5.18297e-61
rl28	4.87302e-65	0.708586	1	1	1.15569e-60
rps10	5.43925e-65	0.605814	1	1	1.28997e-60
THOC4	1.55096e-64	-1.09167	0.804	0.963	3.67825e-60
RS29	2.30272e-64	-0.7242	1	1	5.46114e-60
fgd4a	2.31829e-64	1.52671	0.997	0.718	5.49806e-60
junba	3.59981e-64	-1.28235	1	0.994	8.53731e-60
lass2	6.63947e-64	1.08064	0.997	0.889	1.57462e-59
NDUB6	1.05868e-63	-1.06259	0.35	0.833	2.51076e-59
rpl35a	1.25817e-63	0.801569	1	1	2.98388e-59
ARP2A	2.60396e-63	-0.868812	0.138	0.681	6.17554e-59
ralbb	2.81231e-63	1.29074	0.981	0.653	6.66967e-59
rsad2	5.5882e-63	-0.988676	0.009	0.415	1.3253e-58
NH2L1	6.90935e-63	-1.62476	0.923	0.972	1.63862e-58
ub2v1	8.26913e-63	-1.06798	0.331	0.811	1.96111e-58
TBB5	1.01484e-62	1.25847	0.991	0.752	2.4068e-58
keap1b	3.1371e-62	-0.877053	0.135	0.681	7.43994e-58
DCOR1	4.27176e-62	-1.45673	0.994	0.994	1.01309e-57
ENSSSAG00000008304.1	4.41801e-62	-0.557229	0.006	0.399	1.04778e-57
crema	4.71085e-62	1.15146	0.936	0.427	1.11722e-57
hsp90b1	6.89897e-62	1.41631	0.998	0.898	1.63616e-57
trad1	8.49429e-62	-1.20143	0.107	0.598	2.01451e-57
canx	9.11099e-62	1.25401	0.928	0.495	2.16076e-57
fbli1	1.20142e-61	-1.47454	0.483	0.867	2.8493e-57
abcf2a	1.20277e-61	-0.918236	0.1	0.607	2.85249e-57
ENSSSAG00000045034.1	1.26854e-61	-0.927574	0.139	0.675	3.00846e-57
ENSSSAG00000054587.1	1.33215e-61	-0.943605	0.044	0.495	3.15933e-57
ENSSSAG00000007892.1	2.16862e-61	1.19314	0.953	0.517	5.1431e-57
RL24	3.63394e-61	0.653703	1	1	8.61825e-57
ca108	5.28342e-61	-0.773258	0.071	0.557	1.25302e-56
krt18a.1	5.76615e-61	1.24229	0.992	0.842	1.3675e-56
loxl2a	6.48984e-61	1.2704	0.84	0.341	1.53913e-56
arpc5	1.00292e-60	-0.765814	0.124	0.656	2.37854e-56
sptssa	1.14975e-60	-0.787865	0.149	0.706	2.72675e-56
pdxkb	1.60818e-60	-0.803685	0.086	0.579	3.81397e-56
srgn	1.92461e-60	-1.031	0.107	0.604	4.56441e-56
rps4x	2.86256e-60	0.687376	1	1	6.78885e-56
nduc2	5.50544e-60	-0.857477	0.221	0.793	1.30567e-55
RL7	5.91344e-60	0.834371	1	1	1.40243e-55
THIO	5.9574e-60	-0.813082	1	1	1.41286e-55
ENSSSAG00000041074.1	6.43593e-60	-1.3248	1	1	1.52635e-55
snrpg	6.70036e-60	-1.25521	0.801	0.941	1.58906e-55
ruxe	7.57065e-60	-1.10654	0.817	0.963	1.79545e-55
plak	8.48831e-60	-0.858707	0.124	0.638	2.01309e-55
mare1	1.61761e-59	-0.854698	0.129	0.656	3.83632e-55
TCPA	2.04942e-59	-1.00433	1	1	4.86039e-55
slc39a7	2.69201e-59	1.22994	0.82	0.307	6.38436e-55
ENSSSAG00000038811.1	4.14426e-59	-1.05572	0.072	0.529	9.82854e-55
ENSSSAG00000051489.1	4.95892e-59	-1.41096	0.884	0.972	1.17606e-54
baz2ba	5.09666e-59	1.13822	0.85	0.325	1.20872e-54
ruxg	5.66794e-59	-1.04307	0.904	0.981	1.34421e-54
ppib	5.68301e-59	0.836336	1	1	1.34778e-54
jpt1b	1.0521e-58	-0.702061	0.067	0.533	2.49515e-54
ERH	1.08532e-58	-0.900081	0.749	0.954	2.57395e-54
sept7b	1.37754e-58	1.02434	0.984	0.817	3.26697e-54
cef10	2.40207e-58	-2.00575	0.262	0.743	5.69674e-54
DYL1	2.4716e-58	-1.24167	0.842	0.947	5.86164e-54
rps7	2.69291e-58	0.570381	1	1	6.38652e-54
ENSSSAG00000001466.1	3.16532e-58	-0.793474	0.022	0.418	7.50687e-54
mtdha	4.42061e-58	1.10514	0.998	0.842	1.04839e-53
MRT4	4.53435e-58	-1.02514	0.141	0.65	1.07537e-53
RS9	7.24294e-58	0.624862	1	1	1.71774e-53
ENSSSAG00000000595.1	7.86352e-58	-0.677299	0.006	0.378	1.86491e-53
col5a2a	8.24208e-58	1.23002	0.978	0.622	1.95469e-53
fosab	1.56532e-57	-1.86385	0.983	0.991	3.71232e-53
t2ag	1.86704e-57	-0.928218	0.462	0.876	4.42788e-53
oaz1s	2.95676e-57	-0.572837	0.02	0.415	7.01224e-53
NUPR1	3.01324e-57	1.25723	0.992	0.777	7.1462e-53
gapdhs	3.06001e-57	-0.881182	0.978	0.994	7.25711e-53
si:ch73-141c7.1	5.60223e-57	-1.23955	0.163	0.675	1.32862e-52
wdr26b	6.44405e-57	1.12434	0.851	0.365	1.52827e-52
nampt	7.38241e-57	-0.87858	0.114	0.604	1.75081e-52
ENSSSAG00000014989.1	2.10719e-56	-0.655762	0.038	0.449	4.99742e-52
ENSSSAG00000041159.1	2.10719e-56	-0.655762	0.038	0.449	4.99742e-52
ENSSSAG00000015815.1	2.1849e-56	-0.745049	0.122	0.628	5.18172e-52
msna	3.26473e-56	1.09598	0.986	0.731	7.74264e-52
srk2	3.47694e-56	-1.35111	0.544	0.876	8.24592e-52
RL14	8.74837e-56	0.690505	1	1	2.07476e-51
puf60b	1.29102e-55	-0.851753	0.223	0.759	3.06179e-51
ENSSSAG00000074079.1	1.30392e-55	-0.726183	0.075	0.536	3.09239e-51
T2AG	1.44538e-55	-0.624713	0.105	0.601	3.42785e-51
RL32	1.92977e-55	-0.902415	1	1	4.57664e-51
elov1	2.04461e-55	-0.949997	0.219	0.752	4.84901e-51
ENSSSAG00000074825.1	2.47781e-55	-0.999755	0.505	0.885	5.87637e-51
sv2ca	2.62468e-55	-1.14181	0.699	0.895	6.2247e-51
PRP12	3.04457e-55	-1.56227	0.531	0.854	7.22051e-51
lrp1aa	5.15453e-55	1.1835	0.958	0.554	1.22245e-50
api5	9.04595e-55	-0.897933	0.461	0.873	2.14534e-50
pcsk5a	1.02871e-54	-1.06885	0.544	0.867	2.43969e-50
tnip1	1.07839e-54	1.18561	0.973	0.576	2.5575e-50
EF1D	1.11265e-54	0.873977	0.997	0.96	2.63875e-50
rpl7a	1.11632e-54	0.67817	1	1	2.64747e-50
myc2	1.1323e-54	-1.11608	0.207	0.721	2.68536e-50
smarcc1a	1.45245e-54	-1.01312	0.823	0.941	3.44464e-50
ENSSSAG00000008438.1	2.18128e-54	-0.646419	0.091	0.567	5.17313e-50
gnb2l1	3.07005e-54	0.676027	1	1	7.28093e-50
rsmb	4.0653e-54	-1.04515	0.97	0.997	9.64125e-50
mcm10	4.59187e-54	-0.821558	0.075	0.52	1.08901e-49
ENSSSAG00000039936.1	5.21222e-54	-0.773671	0.161	0.672	1.23613e-49
ENSSSAG00000066771.1	6.31264e-54	-1.78622	0.594	0.836	1.49711e-49
ifit9	9.72352e-54	-2.76825	0.596	0.824	2.30603e-49
ENSSSAG00000072756.1	1.07271e-53	-1.02628	0.578	0.882	2.54404e-49
isk1	1.14247e-53	-0.896562	0.1	0.573	2.70949e-49
zgc:64106	1.1657e-53	-0.599061	0.044	0.455	2.76458e-49
ubc12	1.68703e-53	-0.782153	0.19	0.715	4.00096e-49
rl13	2.09273e-53	0.666641	1	0.997	4.96312e-49
RPS18	2.51405e-53	0.683747	1	1	5.96232e-49
eif4e1a	2.58541e-53	-0.888439	0.152	0.641	6.13156e-49
RL36	2.63556e-53	-0.573293	1	1	6.25051e-49
rssa	2.87068e-53	0.685706	1	1	6.80811e-49
tppc3	3.88668e-53	-0.760808	0.155	0.663	9.21764e-49
pdrg1	3.98002e-53	-0.644262	0.094	0.557	9.43902e-49
grb2	4.12023e-53	-0.735032	0.125	0.61	9.77154e-49
dusp5	5.44302e-53	1.14201	0.969	0.616	1.29087e-48
polr2h	5.81056e-53	-0.864518	0.172	0.672	1.37803e-48
ENSSSAG00000004863.1	6.29992e-53	-0.726509	0.092	0.545	1.49409e-48
sil1	8.89512e-53	1.208	0.807	0.313	2.10957e-48
OST4	1.12482e-52	-0.770428	0.188	0.7	2.66762e-48
xirp2a	1.2298e-52	1.22109	0.991	0.712	2.91659e-48
tmem258	1.31205e-52	0.739826	1	1	3.11165e-48
lsm2	1.77412e-52	-0.897958	0.793	0.941	4.20749e-48
LEG9	2.65963e-52	-0.868142	0.95	0.997	6.30757e-48
LDHB	2.73365e-52	-0.948683	0.842	0.957	6.48312e-48
RL23	2.87036e-52	0.631634	1	1	6.80735e-48
RBX1	3.345e-52	-0.712696	0.983	0.991	7.933e-48
chchd2	4.46175e-52	-0.616664	0.036	0.421	1.05815e-47
myh9b	5.18468e-52	1.44802	0.958	0.548	1.2296e-47
marcksl1a	6.13559e-52	1.13569	0.936	0.529	1.45512e-47
rpl26	6.64278e-52	0.689768	1	1	1.5754e-47
pcolce2b	6.89113e-52	-0.899769	0.147	0.635	1.6343e-47
ENSSSAG00000005655.1	7.23925e-52	-0.92434	0.199	0.687	1.71686e-47
vegfaa	7.79002e-52	1.24	1	0.833	1.84748e-47
KPNA2	7.87782e-52	-1.12006	0.234	0.721	1.8683e-47
rnf115	8.04422e-52	-0.727382	0.111	0.579	1.90777e-47
ENSSSAG00000002172.1	8.36902e-52	-0.98694	1	1	1.9848e-47
LSM7	1.17313e-51	-0.826259	0.152	0.635	2.78219e-47
ENSSSAG00000043265.1	1.21047e-51	-0.726908	0.009	0.353	2.87076e-47
atp5md	1.24555e-51	-0.868106	0.97	0.988	2.95394e-47
LSM6	1.81271e-51	-0.963897	0.746	0.929	4.29903e-47
ccl19a.1	3.13816e-51	-1.13007	0.041	0.427	7.44247e-47
hspa8b	3.25722e-51	-0.919858	0.997	0.997	7.72482e-47
atp5mf	3.40378e-51	-0.609123	1	1	8.0724e-47
si:ch211-219a4.3	3.59379e-51	-1.09441	0.158	0.619	8.52304e-47
TWF1	4.40728e-51	-0.656252	0.16	0.684	1.04523e-46
ENSSSAG00000072393.1	4.45907e-51	-0.837229	0.13	0.579	1.05751e-46
gale	4.97894e-51	-0.787552	0.226	0.737	1.1808e-46
SMIM7	5.71818e-51	-0.538942	0.024	0.387	1.35612e-46
RNPS1	6.06937e-51	-0.846694	0.342	0.814	1.43941e-46
ENSSSAG00000072620.1	6.42532e-51	0.988694	0.862	0.44	1.52383e-46
rps13	8.6472e-51	0.662485	1	0.997	2.05077e-46
alas1	1.05877e-50	-0.983885	0.108	0.567	2.51098e-46
parp11	1.07345e-50	-1.14357	0.765	0.941	2.54579e-46
hint1	1.11452e-50	0.859141	1	0.994	2.64319e-46
ENSSSAG00000008196.1	1.13334e-50	-0.934161	0.685	0.913	2.68782e-46
akap12	1.197e-50	1.43358	0.735	0.204	2.8388e-46
MST4	1.26957e-50	-0.655765	0.102	0.563	3.01091e-46
fus	1.4558e-50	-0.699214	0.118	0.585	3.45257e-46
nrg1	2.04264e-50	-1.03323	0.176	0.659	4.84432e-46
snrpa	2.29277e-50	-0.714889	0.191	0.706	5.43754e-46
AP2M1	3.07731e-50	0.860163	0.994	0.913	7.29815e-46
ssbp3b	4.71956e-50	-0.602318	0.08	0.517	1.11929e-45
sik3	6.09761e-50	-0.811411	0.135	0.604	1.44611e-45
kdm3b	7.45593e-50	-0.901027	0.853	0.966	1.76825e-45
btg3	8.31095e-50	-1.00337	0.121	0.57	1.97103e-45
ENSSSAG00000039844.1	9.36152e-50	-0.674685	0.141	0.622	2.22018e-45
ENSSSAG00000033097.1	9.66848e-50	-3.4721	0.339	0.675	2.29298e-45
ANR46	1.17959e-49	0.88214	0.995	0.895	2.7975e-45
ror1	1.26819e-49	-0.867872	0.155	0.638	3.00765e-45
ubl1	1.30983e-49	-1.74001	0.025	0.381	3.1064e-45
qdpra	1.35132e-49	1.07852	0.998	0.969	3.20478e-45
ENSSSAG00000057432.1	1.4051e-49	1.25689	0.969	0.625	3.33233e-45
scdb	1.7886e-49	1.19656	0.962	0.644	4.24184e-45
ENSSSAG00000046934.1	2.6899e-49	-1.59796	0.997	0.997	6.37936e-45
RNF145	3.37297e-49	-0.566268	0.034	0.409	7.99934e-45
patl1	3.86753e-49	-0.711588	0.187	0.697	9.17224e-45
lima1a	5.48517e-49	1.06391	0.882	0.427	1.30086e-44
rpl23a	6.78191e-49	-0.657296	1	0.997	1.6084e-44
ENSSSAG00000075931.1	7.74254e-49	-1.1489	0.124	0.576	1.83622e-44
rab32b	8.80395e-49	-0.87838	0.141	0.598	2.08795e-44
trmt112	1.0145e-48	-0.518455	0.022	0.368	2.40599e-44
cdc42se1	1.03338e-48	0.97798	0.824	0.378	2.45078e-44
TIM14	1.04124e-48	-0.665995	0.174	0.678	2.4694e-44
COL6A3	1.05951e-48	1.12496	0.937	0.52	2.51273e-44
psmb9-a	1.06969e-48	-0.740742	0.961	0.997	2.53689e-44
ENSSSAG00000063205.1	1.10882e-48	-0.924751	0.933	0.966	2.62968e-44
pkig	1.81883e-48	-0.683941	0.105	0.551	4.31353e-44
ovol1	2.65671e-48	-0.579696	0.034	0.402	6.30066e-44
tbcb	3.01198e-48	-0.934315	0.918	0.981	7.14322e-44
ccn1	3.18747e-48	-1.81313	0.086	0.495	7.55939e-44
ENSSSAG00000058451.1	4.08813e-48	1.1028	0.998	0.796	9.6954e-44
phf5a	4.82707e-48	-1.0975	0.56	0.858	1.14479e-43
CASP1	5.73491e-48	-0.506053	0.034	0.399	1.36009e-43
gmppb	6.6825e-48	-0.623831	0.058	0.458	1.58482e-43
tuba8l2	6.85643e-48	-0.898647	0.138	0.591	1.62607e-43
ENSSSAG00000044725.1	7.55984e-48	-0.942007	0.296	0.743	1.79289e-43
RPAB4	7.91717e-48	-0.889279	0.776	0.923	1.87764e-43
cssa12h1orf50	8.51266e-48	-0.721696	0.096	0.529	2.01886e-43
ENSSSAG00000065910.1	9.97825e-48	-0.643514	0.077	0.495	2.36644e-43
MRPL49	1.07748e-47	-0.558165	0.077	0.492	2.55535e-43
ENSSSAG00000039709.1	1.1457e-47	-0.958445	0.154	0.588	2.71714e-43
bub3	1.19426e-47	-0.72101	0.061	0.458	2.8323e-43
CN166	1.4237e-47	-0.7063	0.204	0.697	3.37646e-43
bcas2	1.65757e-47	-0.652715	0.16	0.65	3.93108e-43
gdf7	1.67705e-47	-0.860716	0.152	0.604	3.9773e-43
ankrd11	2.88858e-47	0.875121	0.992	0.805	6.85055e-43
btf3	3.2175e-47	0.562022	1	1	7.63062e-43
nfyc	3.22426e-47	-0.653572	0.116	0.573	7.64665e-43
ENSSSAG00000067284.1	3.75246e-47	-0.714675	0.146	0.613	8.89933e-43
sc11a	3.80431e-47	-0.781918	0.909	0.969	9.0223e-43
IKBA	5.25552e-47	-1.98182	0.922	0.935	1.2464e-42
psmb6	5.52964e-47	-0.74831	0.144	0.598	1.31141e-42
fam222bb	6.50625e-47	-0.674741	0.088	0.511	1.54302e-42
TFAP4	9.8181e-47	-0.771908	0.157	0.613	2.32846e-42
HMGB1	1.02413e-46	-0.705027	0.201	0.697	2.42882e-42
ppil2	1.1897e-46	-0.509748	0.039	0.406	2.82149e-42
PPIL3	1.30156e-46	-0.615685	0.114	0.567	3.08677e-42
supt4h1	1.34685e-46	-0.743365	0.191	0.687	3.19419e-42
mrpl54	1.36135e-46	-0.607215	0.127	0.588	3.22857e-42
dcps	1.56797e-46	-0.653776	0.141	0.607	3.7186e-42
tvp23b	1.6417e-46	-0.603703	0.1	0.539	3.89346e-42
rps25	2.21231e-46	0.762785	0.998	0.997	5.24671e-42
RPAB5	2.25759e-46	-0.876943	0.911	0.954	5.35409e-42
slirp	2.27151e-46	-0.67863	0.146	0.61	5.38712e-42
mrpl32	3.2214e-46	-0.512537	0.061	0.458	7.63987e-42
exosc3	3.43543e-46	-0.622733	0.105	0.539	8.14747e-42
TM128	3.48888e-46	-0.632344	0.1	0.533	8.27422e-42
UB2D4	3.81961e-46	-0.853927	0.356	0.805	9.0586e-42
mrps17	3.88705e-46	-0.464964	0.025	0.368	9.21854e-42
ENSSSAG00000073449.1	4.26889e-46	-1.08804	0.205	0.656	1.01241e-41
ARD1H	4.47046e-46	-0.640861	0.116	0.56	1.06021e-41
HMOX	6.04396e-46	-1.19979	0.268	0.712	1.43339e-41
RAC1	7.07755e-46	-0.759086	0.948	0.991	1.67851e-41
ARGI2	9.53947e-46	1.10285	0.991	0.799	2.26238e-41
ENSSSAG00000039712.1	9.83253e-46	-0.880955	0.522	0.839	2.33188e-41
adamts12	1.93442e-45	-0.633777	0.147	0.616	4.58767e-41
dck	2.34478e-45	-1.09643	0.466	0.802	5.56087e-41
hsp90ab1	2.7708e-45	0.512805	1	1	6.57124e-41
CWC15	3.18377e-45	-0.677543	0.224	0.724	7.55062e-41
TOM20	3.38685e-45	-0.803989	0.567	0.873	8.03226e-41
zgc:91890	3.5511e-45	-0.68489	0.16	0.625	8.4218e-41
RAP2C	4.63177e-45	-0.549582	0.061	0.443	1.09847e-40
rgs5b	4.81177e-45	-0.825195	0.045	0.406	1.14116e-40
NDUS5	5.37298e-45	-0.514833	0.042	0.399	1.27425e-40
ENSSSAG00000065098.1	5.39455e-45	-0.960928	0.873	0.966	1.27937e-40
arbp	6.24541e-45	0.798374	1	0.997	1.48116e-40
ZPR1	7.78184e-45	-0.651513	0.135	0.591	1.84554e-40
srr35	8.01153e-45	-0.551562	0.088	0.498	1.90001e-40
ENSSSAG00000043782.1	8.60654e-45	-0.904068	0.755	0.926	2.04113e-40
TYB12	8.71798e-45	1.05579	1	0.997	2.06756e-40
carm1	8.74848e-45	-0.768095	0.194	0.663	2.07479e-40
TMED7	8.79948e-45	-0.827858	0.781	0.947	2.08689e-40
HNRNPA0	1.07015e-44	0.951511	0.978	0.721	2.53797e-40
SC61G	1.07346e-44	-0.882057	0.983	0.994	2.54581e-40
rpb4	1.1037e-44	-0.687975	0.197	0.687	2.61753e-40
ENSSSAG00000046434.1	1.20774e-44	-0.785295	0.19	0.663	2.86427e-40
srp72	1.22683e-44	0.929462	0.978	0.724	2.90956e-40
csk22	1.38341e-44	-0.561571	0.077	0.471	3.2809e-40
ENSSSAG00000037957.1	1.7768e-44	0.854801	0.998	0.966	4.21385e-40
ub2l3	2.07792e-44	-0.811579	0.641	0.882	4.928e-40
slc1a6	2.34004e-44	-0.66839	0.103	0.514	5.54963e-40
ARF1	2.92726e-44	-0.660812	0.986	1	6.94228e-40
RS21	3.00232e-44	-0.587473	1	1	7.12029e-40
capns1	3.29237e-44	0.859601	0.992	0.848	7.80819e-40
foxj2	3.35638e-44	-0.683009	0.157	0.619	7.96e-40
rpac2	4.78443e-44	-0.831032	0.768	0.916	1.13468e-39
SLC43A3	5.88148e-44	-0.670141	0.132	0.573	1.39485e-39
mot9	8.54044e-44	-0.860181	0.165	0.619	2.02545e-39
ecm1	1.02416e-43	-1.05592	0.997	1	2.42889e-39
otub1	2.08337e-43	-0.469261	0.047	0.406	4.94092e-39
ENSSSAG00000063144.1	2.09192e-43	-0.787819	0.136	0.563	4.9612e-39
PREB	2.13248e-43	-0.468701	0.024	0.344	5.05738e-39
txnl1	2.27718e-43	-0.569527	0.108	0.533	5.40057e-39
hnrnpl2	3.00639e-43	-0.919021	0.719	0.882	7.12996e-39
I10R2	3.50543e-43	-0.526969	0.02	0.334	8.31348e-39
mrpl52	3.84677e-43	-0.48977	0.042	0.39	9.12299e-39
xip	3.87979e-43	-0.462139	0.03	0.356	9.20131e-39
uqcrfs1	3.95273e-43	-0.705972	0.246	0.721	9.3743e-39
brix1	4.02756e-43	-0.823855	0.196	0.644	9.55177e-39
cdn2b	5.75155e-43	-0.892176	0.138	0.56	1.36404e-38
ENSSSAG00000002123.1	6.17837e-43	0.997385	0.705	0.269	1.46526e-38
fosl1a	6.70352e-43	0.970582	0.969	0.607	1.58981e-38
ssu72	6.81984e-43	-0.743128	0.157	0.594	1.61739e-38
SFRS7	7.10488e-43	-0.684833	0.976	0.988	1.68499e-38
ALYREF	7.69606e-43	-0.905876	0.616	0.885	1.8252e-38
ENSSSAG00000004588.1	1.04451e-42	-0.935739	0.671	0.892	2.47717e-38
cnep1r1	1.0758e-42	-0.822881	0.166	0.61	2.55136e-38
rps2	1.45985e-42	0.571907	1	1	3.46218e-38
ENSSSAG00000031724.1	1.51488e-42	-2.65912	0.792	0.839	3.59269e-38
ENSSSAG00000032566.1	1.55884e-42	-1.97831	0.053	0.393	3.69693e-38
JUN	1.79395e-42	-1.46777	0.997	0.988	4.25452e-38
if4a3	1.92024e-42	-0.939853	0.671	0.873	4.55404e-38
fn1a	2.41971e-42	0.971382	0.981	0.746	5.73858e-38
ENSSSAG00000040039.1	2.51129e-42	-0.807897	0.53	0.836	5.95577e-38
DCTN6	2.65137e-42	-0.700755	0.406	0.833	6.288e-38
tm14c	2.98327e-42	-0.722877	0.152	0.588	7.07513e-38
c25ha	3.16567e-42	-3.09114	0.053	0.393	7.50771e-38
ENSSSAG00000067445.1	3.227e-42	-0.488656	0.016	0.316	7.65314e-38
rpl10	3.45723e-42	0.568787	1	1	8.19915e-38
DNAJB9	3.58945e-42	0.976027	0.854	0.437	8.51273e-38
nsfl1c	4.08896e-42	-0.591232	0.107	0.523	9.69738e-38
pef1	4.2956e-42	-0.581159	0.072	0.446	1.01874e-37
u2af1	4.53221e-42	-0.643567	0.177	0.635	1.07486e-37
si:ch211-175f12.2	4.57777e-42	-0.741014	0.129	0.548	1.08566e-37
ub2r1	4.77007e-42	-0.642048	0.072	0.452	1.13127e-37
ap3d1	5.40124e-42	0.934172	0.748	0.325	1.28096e-37
rae1	7.06154e-42	-0.551898	0.094	0.492	1.67471e-37
TAP2a	7.2245e-42	-0.828097	0.092	0.486	1.71336e-37
npm	8.38285e-42	-1.05412	0.527	0.833	1.98808e-37
DLRB2	1.0574e-41	-0.706668	0.978	0.985	2.50773e-37
rps6	1.25491e-41	0.556607	1	1	2.97613e-37
atp5f1e	1.49192e-41	-0.408132	0.016	0.31	3.53823e-37
cebpb	1.52251e-41	1.13964	0.865	0.471	3.61079e-37
CCL19	1.5981e-41	-1.53891	0.187	0.591	3.79005e-37
cf191	1.64208e-41	-2.40148	0.702	0.851	3.89436e-37
calr	1.71208e-41	0.966345	0.939	0.656	4.06037e-37
ftr66	1.85661e-41	-0.886474	0.025	0.334	4.40314e-37
h2afv	1.91546e-41	-0.773043	0.966	0.988	4.54271e-37
RU2B	1.98048e-41	-0.579793	0.136	0.57	4.6969e-37
zdhhc4	2.06281e-41	-0.634099	0.161	0.604	4.89216e-37
ENSSSAG00000009805.1	2.38096e-41	-1.46745	0.03	0.341	5.6467e-37
tf2b	2.42481e-41	-0.755057	0.141	0.56	5.75068e-37
psmc1	3.75786e-41	-0.58737	0.13	0.551	8.91215e-37
znf410	3.99441e-41	-1.3332	0.03	0.341	9.47315e-37
wtap	4.72006e-41	-0.61644	0.16	0.61	1.11941e-36
tm179	4.82873e-41	-0.989421	0.121	0.52	1.14518e-36
4EBP2	5.16048e-41	-0.673596	0.21	0.681	1.22386e-36
GBRL2	5.26323e-41	-0.803383	0.882	0.96	1.24823e-36
MIF4GD	5.45383e-41	-0.495283	0.022	0.325	1.29343e-36
nubp2	5.58678e-41	-0.600618	0.107	0.511	1.32496e-36
pcid2	7.33944e-41	-0.437343	0.038	0.365	1.74062e-36
tufm	7.76357e-41	-0.729042	0.317	0.768	1.84121e-36
anapc16	7.92102e-41	-0.739605	0.854	0.947	1.87855e-36
HSPA8	8.9307e-41	-0.848508	0.215	0.656	2.118e-36
ENSSSAG00000050048.1	9.46929e-41	-0.59102	0.107	0.511	2.24574e-36
tnfaip3	1.0205e-40	-1.00563	0.215	0.641	2.42022e-36
srpk1b	1.07216e-40	0.890837	0.765	0.337	2.54273e-36
RPL23A	1.08009e-40	0.472168	1	1	2.56154e-36
ENSSSAG00000003985.1	1.17183e-40	-0.591622	0.025	0.328	2.77911e-36
exos4	1.34418e-40	-0.553474	0.111	0.514	3.18785e-36
si:ch211-183d21.1	1.38784e-40	-0.674152	0.155	0.591	3.29141e-36
ATP5E	1.62568e-40	-0.881763	0.987	0.994	3.85546e-36
COX1	1.64679e-40	-0.980878	1	1	3.90553e-36
dyl1	1.89476e-40	-0.811459	0.995	1	4.49361e-36
gsna	2.06516e-40	0.789145	0.997	0.941	4.89774e-36
mapre2	2.14874e-40	-0.580405	0.102	0.502	5.09595e-36
stat2	2.28565e-40	-0.963968	0.779	0.898	5.42066e-36
med9	2.76817e-40	-0.577688	0.119	0.526	6.56499e-36
rn167	2.91265e-40	-0.653031	0.16	0.594	6.90765e-36
ENSSSAG00000008332.1	2.99581e-40	-0.780279	0.017	0.307	7.10487e-36
ENSSSAG00000047398.1	3.13907e-40	-0.640772	0.208	0.678	7.44461e-36
prmt1	3.22926e-40	-1.0131	0.901	0.954	7.65852e-36
pigr	3.34798e-40	-0.739701	0.218	0.666	7.94008e-36
ENSSSAG00000051987.1	3.62664e-40	-0.462295	0.042	0.375	8.60095e-36
S39A1	4.15864e-40	-0.705885	0.218	0.675	9.86263e-36
cmtr1	4.22695e-40	-0.566985	0.072	0.433	1.00246e-35
tpd52	5.41862e-40	0.912535	0.956	0.709	1.28508e-35
TXN4A	6.12129e-40	-0.753157	0.298	0.74	1.45172e-35
cd99l2	7.26826e-40	-0.866014	0.24	0.666	1.72374e-35
ptbp2	7.50868e-40	-0.518005	0.067	0.43	1.78076e-35
lmod1b	7.84607e-40	1.16137	0.937	0.545	1.86077e-35
ENSSSAG00000004114.1	8.22541e-40	0.963617	0.735	0.291	1.95074e-35
rtf1	9.24871e-40	0.853461	0.898	0.548	2.19343e-35
SEC61A1	9.37494e-40	-1.12875	0.556	0.833	2.22336e-35
ENSSSAG00000020083.1	9.48535e-40	-0.51905	0.025	0.325	2.24954e-35
eif2b2	1.02613e-39	-0.546975	0.086	0.464	2.43356e-35
PDCD4	1.18058e-39	-0.72101	0.069	0.427	2.79985e-35
cbll1	1.30926e-39	-0.580493	0.152	0.588	3.10503e-35
rpl3	1.31482e-39	0.789341	1	0.991	3.11824e-35
in35	1.37904e-39	-0.795826	0.503	0.82	3.27052e-35
rbm8a	1.51795e-39	-0.814248	0.793	0.892	3.59997e-35
ENSSSAG00000067448.1	2.06041e-39	0.963719	0.951	0.598	4.88646e-35
FA49B	2.29522e-39	-0.544662	0.036	0.35	5.44334e-35
ENSSSAG00000035036.1	2.31718e-39	-2.01705	0.052	0.372	5.49543e-35
map7d1a	2.35031e-39	0.930338	0.77	0.347	5.57399e-35
RU1C	2.35903e-39	-0.725911	0.734	0.941	5.59468e-35
ARD1B	2.66326e-39	-0.665838	0.257	0.721	6.31618e-35
ENSSSAG00000000939.1	2.67359e-39	-0.556318	0.08	0.446	6.34069e-35
med20	2.74656e-39	-0.557471	0.072	0.43	6.51375e-35
fzd6	2.75864e-39	-0.549063	0.089	0.467	6.54238e-35
ENSSSAG00000040767.1	2.78763e-39	-1.20647	0.933	0.963	6.61113e-35
ndua6	2.9745e-39	-0.758057	0.259	0.681	7.05432e-35
shisa8b	3.22651e-39	-0.654183	0.188	0.628	7.652e-35
scd	3.43989e-39	1.19033	0.981	0.811	8.15804e-35
plcg	3.74653e-39	-0.473411	0.056	0.399	8.88526e-35
pigh	4.43059e-39	-0.428601	0.02	0.31	1.05076e-34
utp15	4.78345e-39	-0.70527	0.26	0.706	1.13444e-34
csnk1a1	4.92962e-39	0.853881	0.843	0.474	1.16911e-34
celf3a	5.73258e-39	-0.434534	0.052	0.387	1.35954e-34
kpnb1	5.91433e-39	-0.603511	0.174	0.619	1.40264e-34
rexo2	6.09191e-39	-0.550035	0.092	0.474	1.44476e-34
fbxw11a	6.65086e-39	-0.647533	0.215	0.663	1.57732e-34
ENSSSAG00000047008.1	7.13707e-39	-0.515681	0.146	0.582	1.69263e-34
ruvb1	7.17442e-39	-0.792752	0.26	0.697	1.70149e-34
atp5g2	7.62933e-39	-0.854427	0.89	0.929	1.80937e-34
RAB15	8.06066e-39	-0.598618	0.152	0.579	1.91167e-34
hspbp1	8.36239e-39	-0.5356	0.108	0.505	1.98322e-34
etv4	9.03214e-39	-0.482074	0.024	0.316	2.14206e-34
ef1g	1.0581e-38	0.701562	1	0.991	2.50938e-34
ppp1r3db	1.3576e-38	-0.728903	0.129	0.523	3.21969e-34
acot13	1.47843e-38	-0.443505	0.066	0.421	3.50625e-34
RANG	1.85489e-38	-0.729521	0.223	0.663	4.39905e-34
ENSSSAG00000064745.1	2.07051e-38	0.893287	0.966	0.709	4.91041e-34
ENSSSAG00000016770.1	3.42088e-38	-3.52724	0.527	0.703	8.11295e-34
exosc7	3.7294e-38	-0.573249	0.116	0.508	8.84464e-34
cops3	4.17396e-38	-0.68173	0.238	0.675	9.89897e-34
mrpl12	4.24763e-38	-0.558768	0.108	0.498	1.00737e-33
pawr	4.30738e-38	0.883811	0.958	0.669	1.02154e-33
si:ch211-191j22.3	4.58333e-38	-0.498505	0.103	0.495	1.08698e-33
mrpl45	5.00112e-38	-0.445654	0.052	0.381	1.18606e-33
roa1	5.38599e-38	-0.798651	0.945	0.975	1.27734e-33
ccdc6a	5.56061e-38	0.856697	0.842	0.495	1.31875e-33
PHF5A	5.64689e-38	-0.525508	0.099	0.48	1.33922e-33
uba7	5.6753e-38	-0.481593	0.05	0.381	1.34596e-33
oxa1l	5.83202e-38	-0.450325	0.042	0.359	1.38312e-33
fbln1	5.90926e-38	0.902374	0.975	0.755	1.40144e-33
dcaf12	6.01946e-38	-0.510013	0.129	0.536	1.42758e-33
rpl12	8.55504e-38	0.479904	1	1	2.02891e-33
PCDHAC2	1.07896e-37	0.939328	0.951	0.656	2.55885e-33
nola2	1.09449e-37	-0.693777	0.207	0.638	2.59569e-33
irf7b	1.12571e-37	-0.829546	0.039	0.341	2.66973e-33
tra2a	1.15994e-37	-0.692516	0.459	0.827	2.75091e-33
ppid	1.204e-37	-0.630311	0.166	0.585	2.85541e-33
ENSSSAG00000071692.1	1.27429e-37	-0.636455	0.089	0.446	3.02211e-33
rpl7l1	1.29519e-37	-0.861943	0.776	0.901	3.07167e-33
CH10	1.78758e-37	-0.842171	0.594	0.848	4.23943e-33
ENSSSAG00000078548.1	2.293e-37	-0.667149	0.202	0.632	5.43808e-33
rpl27a	2.51695e-37	0.43764	1	1	5.96921e-33
ENSSSAG00000054169.1	2.56419e-37	-0.718988	0.041	0.356	6.08123e-33
polr3f	2.66654e-37	-0.423263	0.042	0.359	6.32398e-33
adr1	3.63885e-37	-0.512969	0.125	0.526	8.6299e-33
PSME3	3.66816e-37	-0.801792	0.456	0.78	8.69941e-33
calr3b	3.93329e-37	0.668851	1	1	9.32819e-33
ENSSSAG00000065840.1	4.01673e-37	-0.517645	0.034	0.337	9.52607e-33
ints7	4.56521e-37	-0.944964	0.571	0.839	1.08269e-32
csn8	4.70346e-37	-0.471707	0.083	0.446	1.11547e-32
ENSSSAG00000015175.1	4.9123e-37	-1.03014	1	1	1.165e-32
ENSSSAG00000064303.1	5.21247e-37	-0.356226	0.005	0.251	1.23619e-32
pcmt	5.47716e-37	-0.550764	0.143	0.56	1.29896e-32
pip4p1a	5.90511e-37	-0.468331	0.067	0.409	1.40046e-32
TAGL	6.11866e-37	0.737187	1	1	1.4511e-32
SSB	6.18986e-37	-0.446075	0.049	0.365	1.46799e-32
fut11	6.43306e-37	-0.684207	0.201	0.622	1.52567e-32
RM52	6.90694e-37	-0.571557	0.092	0.452	1.63805e-32
atad3	8.30519e-37	-0.516061	0.056	0.381	1.96966e-32
ENSSSAG00000009917.1	8.50452e-37	0.810503	0.958	0.585	2.01693e-32
RL39	8.9579e-37	-0.468281	1	1	2.12446e-32
zgc:193801	8.9611e-37	-0.47653	0.082	0.44	2.12522e-32
zn330	9.03248e-37	-0.416253	0.039	0.344	2.14214e-32
cpsf3	1.03208e-36	-0.48144	0.053	0.375	2.44767e-32
bmp2	1.08819e-36	-0.624672	0.028	0.316	2.58076e-32
sc61b	1.09825e-36	0.594946	1	0.997	2.60461e-32
dhx15	1.10686e-36	-0.672726	0.296	0.728	2.62503e-32
ENSSSAG00000021704.1	1.4705e-36	-0.749589	0.163	0.536	3.48744e-32
ENSSSAG00000013599.1	1.72326e-36	-0.659547	0.019	0.288	4.08689e-32
atp5f1c	1.7569e-36	-0.640078	0.995	0.988	4.16666e-32
PDXK	2.14555e-36	-0.474393	0.049	0.362	5.08838e-32
dlg3	2.22177e-36	0.915104	0.632	0.229	5.26916e-32
crtap	2.31277e-36	0.851258	0.961	0.712	5.48496e-32
WDR68	2.90424e-36	-0.524977	0.105	0.477	6.88769e-32
RT36	3.18682e-36	-0.698818	0.367	0.786	7.55786e-32
ENSSSAG00000000379.1	3.54156e-36	-0.463378	0.025	0.303	8.39917e-32
cavin2b	3.59124e-36	0.881521	0.718	0.322	8.51698e-32
PAIP2	3.59737e-36	-0.695679	0.235	0.653	8.53153e-32
TMEDA	3.60635e-36	-0.601533	0.26	0.703	8.55282e-32
ENSSSAG00000003665.1	3.74355e-36	-0.620185	0.187	0.601	8.8782e-32
tmem134	3.90628e-36	-0.523916	0.139	0.554	9.26414e-32
coa3a	4.53898e-36	-0.432042	0.075	0.424	1.07647e-31
mtrex	4.77305e-36	-0.577206	0.146	0.545	1.13198e-31
ENSSSAG00000051309.1	4.97135e-36	-0.522345	0.096	0.458	1.17901e-31
lamtor5	5.17924e-36	-0.489335	0.107	0.486	1.22831e-31
rnf139	6.00449e-36	-0.545923	0.056	0.375	1.42402e-31
NUCL	6.25624e-36	-0.571738	0.152	0.554	1.48373e-31
ARPC4	6.34111e-36	-0.589405	0.992	0.997	1.50386e-31
wu:fj29h11	7.05885e-36	-1.62682	0.708	0.83	1.67408e-31
SUMO1	7.49601e-36	-0.586513	0.215	0.663	1.77775e-31
ENSSSAG00000046216.1	7.51085e-36	-0.698963	0.108	0.471	1.78127e-31
drg1	7.73384e-36	-0.858957	0.619	0.836	1.83416e-31
usmg5	8.737e-36	-0.741852	0.901	0.929	2.07207e-31
ISCA2	9.10708e-36	-0.623682	0.268	0.718	2.15983e-31
tlr3	9.38899e-36	-0.56052	0.03	0.313	2.22669e-31
lin54	9.54898e-36	-0.491648	0.066	0.396	2.26464e-31
si:dkey-40g16.6	9.63887e-36	-0.347604	0	0.226	2.28595e-31
SLC9A3R2	1.02537e-35	-0.526028	0.121	0.511	2.43176e-31
nup205	1.02538e-35	-0.990278	0.55	0.82	2.43178e-31
ENSSSAG00000017119.1	1.05449e-35	-1.48479	0	0.226	2.50084e-31
ENSSSAG00000001111.1	1.07229e-35	-0.424866	0.036	0.328	2.54303e-31
ENSSSAG00000059436.1	1.10832e-35	-0.431749	0.041	0.344	2.6285e-31
actr2a	1.1328e-35	-0.493946	0.113	0.489	2.68655e-31
CX7A2	1.20799e-35	-0.684681	0.853	0.954	2.86486e-31
fkb1b	1.2339e-35	-0.481085	1	1	2.92633e-31
lyrm7	1.26301e-35	-0.413001	0.047	0.353	2.99534e-31
wbp2	1.34422e-35	-0.390517	0.024	0.3	3.18795e-31
dnajc5ga	1.38865e-35	-0.519897	0.102	0.461	3.29331e-31
loxl5a	1.52608e-35	-0.670134	0.219	0.647	3.61926e-31
c2ail	1.56236e-35	-0.579039	0.183	0.61	3.70529e-31
ENSSSAG00000042809.1	1.60094e-35	-0.465105	0.063	0.393	3.7968e-31
SGTA	1.73078e-35	-0.69358	0.893	0.972	4.10472e-31
scyb7	1.74985e-35	-1.08242	0.011	0.26	4.14994e-31
tbl3	1.81822e-35	-0.380572	0.025	0.3	4.31209e-31
rbbp7	1.96761e-35	-0.534563	0.124	0.511	4.66638e-31
snrnp40	1.97753e-35	-0.461632	0.075	0.415	4.68992e-31
msl3	2.39977e-35	-0.527382	0.071	0.406	5.69128e-31
ENSSSAG00000005966.1	2.52663e-35	-0.695295	0.091	0.443	5.99216e-31
1433z	2.52857e-35	0.888348	0.998	0.913	5.99675e-31
SMN1	2.56388e-35	-0.641989	0.193	0.604	6.08051e-31
ENSSSAG00000007207.1	2.56579e-35	-0.464926	0.013	0.266	6.08503e-31
stat4	2.79351e-35	-0.59386	0.127	0.502	6.6251e-31
golgb1	2.89612e-35	0.828047	0.755	0.341	6.86844e-31
RS28	3.0532e-35	-0.449326	1	1	7.24098e-31
brp16	3.21941e-35	-0.555598	0.182	0.604	7.63515e-31
PPP1R1A	3.35412e-35	0.931503	0.766	0.331	7.95464e-31
ctbp1	3.89853e-35	-0.746963	0.677	0.892	9.24576e-31
dhys	4.89685e-35	-0.503838	0.127	0.502	1.16134e-30
hivep1	4.91148e-35	0.928335	0.931	0.601	1.16481e-30
SAP18	4.91895e-35	-0.679288	0.458	0.824	1.16658e-30
RUXE	5.02693e-35	-0.952011	0.922	0.944	1.19219e-30
ub7i3	5.20441e-35	-0.648204	0.086	0.427	1.23428e-30
nol10	5.4249e-35	-0.458077	0.072	0.402	1.28657e-30
gnaia	5.43606e-35	-0.75756	0.647	0.879	1.28922e-30
taf15	5.4545e-35	-0.749003	0.873	0.938	1.29359e-30
JAK1	5.74748e-35	0.815924	0.951	0.65	1.36307e-30
ENSSSAG00000063992.1	5.76928e-35	-0.761455	0.132	0.505	1.36824e-30
foxp1b	5.82141e-35	0.826911	0.763	0.356	1.38061e-30
armc4	5.93623e-35	-0.539048	0.067	0.396	1.40784e-30
apoeb	5.96688e-35	1.9146	0.705	0.257	1.4151e-30
nt5c3	6.6747e-35	-0.455799	0.113	0.486	1.58297e-30
g3bp1	6.87343e-35	-0.8601	0.955	0.963	1.6301e-30
clint1a	7.03232e-35	0.838174	0.928	0.647	1.66778e-30
ENSSSAG00000010487.1	7.6123e-35	-0.622901	0.139	0.514	1.80533e-30
SUMO2	8.92665e-35	-0.70793	0.986	0.991	2.11704e-30
TERF2	9.25906e-35	-0.599417	0.24	0.69	2.19588e-30
mul1b	1.09196e-34	-0.375067	0.022	0.288	2.58969e-30
tpsnr	1.11762e-34	-0.477365	0.082	0.424	2.65056e-30
i13r2	1.1402e-34	0.944659	0.984	0.768	2.70411e-30
actr1	1.25035e-34	-0.500937	0.086	0.43	2.96534e-30
serpine1	1.39056e-34	0.935804	0.991	0.879	3.29786e-30
stat1	1.44776e-34	-0.523938	0.022	0.288	3.43351e-30
cdc37	1.57892e-34	0.732162	0.995	0.827	3.74457e-30
taldo1	1.61828e-34	-0.72393	1	0.997	3.83791e-30
sec13	1.78592e-34	-0.728094	0.555	0.827	4.23548e-30
MLRN	2.15162e-34	0.706142	1	1	5.10278e-30
trub2	2.36006e-34	-0.455204	0.058	0.372	5.59712e-30
psmb1	2.39928e-34	-0.699787	0.995	0.994	5.69012e-30
max	3.62151e-34	-0.652101	0.436	0.802	8.58878e-30
lap2	3.744e-34	-0.401458	0.02	0.279	8.87928e-30
prmt5	3.75196e-34	-0.597358	0.172	0.57	8.89814e-30
RPLP2	4.64037e-34	-0.551131	0.987	1	1.10051e-29
cox6b2	4.75966e-34	-0.334398	0.009	0.248	1.1288e-29
THBS1	4.76072e-34	1.02885	0.857	0.44	1.12905e-29
crtac1a	4.76241e-34	-0.467449	0.071	0.396	1.12945e-29
ubp5	4.80037e-34	-0.64207	0.21	0.619	1.13846e-29
ppp1cc	4.86099e-34	-0.550306	0.18	0.598	1.15283e-29
rbx1	5.0434e-34	-0.563277	0.951	0.981	1.19609e-29
mtss1lb	5.99219e-34	0.875678	0.903	0.576	1.42111e-29
top3b	6.72571e-34	-0.568233	0.122	0.495	1.59507e-29
RMD5B	6.87039e-34	-0.540114	0.187	0.604	1.62938e-29
cetn1	7.71272e-34	-0.691958	0.182	0.582	1.82915e-29
ENSSSAG00000058410.1	7.98065e-34	-0.451721	0.107	0.471	1.89269e-29
tal1	8.17127e-34	-0.79819	0.194	0.582	1.9379e-29
foxp4	8.38442e-34	0.857054	0.922	0.641	1.98845e-29
trnau1apb	8.5011e-34	-0.531742	0.197	0.625	2.01612e-29
znf687b	8.5167e-34	-0.615026	0.205	0.61	2.01982e-29
DDX5	8.69696e-34	-0.626217	0.177	0.579	2.06257e-29
bop1	9.99924e-34	-0.598975	0.205	0.628	2.37142e-29
sumo1	1.00451e-33	-0.468283	0.099	0.452	2.38228e-29
zgc:100920	1.00555e-33	-0.683606	0.127	0.489	2.38476e-29
tex30	1.10625e-33	-0.440128	0.058	0.368	2.62357e-29
dcun1d1	1.16366e-33	-0.42196	0.08	0.418	2.75973e-29
PSA1	1.37394e-33	-0.58809	0.983	0.991	3.25844e-29
rnf114	1.40988e-33	-0.377251	0.024	0.285	3.34367e-29
taf12	1.46632e-33	-0.52535	0.234	0.669	3.47751e-29
ENSSSAG00000009240.1	1.56808e-33	-0.458328	0.044	0.334	3.71886e-29
mpped1	1.67634e-33	-0.728495	0.086	0.412	3.97561e-29
wdr74	1.75088e-33	-0.503838	0.103	0.458	4.15239e-29
slc35a4	1.9267e-33	-0.404445	0.064	0.372	4.56935e-29
ENSSSAG00000047409.1	1.9267e-33	-0.404445	0.064	0.372	4.56935e-29
RS3A	2.04975e-33	0.616489	1	1	4.86118e-29
tecr	2.13775e-33	-0.558811	0.16	0.557	5.06988e-29
RL11	2.28909e-33	0.400315	1	1	5.42881e-29
srsf9	2.45477e-33	-0.607394	0.491	0.842	5.82173e-29
hipk3a	2.6933e-33	-0.646458	0.205	0.607	6.38743e-29
mrpl20	3.15756e-33	-0.596153	0.193	0.598	7.48846e-29
glb1l	3.21597e-33	0.778608	0.76	0.39	7.62699e-29
RL13A	3.37776e-33	0.492868	1	1	8.01069e-29
STAT1	3.68751e-33	-0.84122	0.806	0.904	8.7453e-29
maffl	3.89458e-33	-0.733249	0.804	0.954	9.23639e-29
psmb10	4.10366e-33	-0.715894	0.353	0.721	9.73224e-29
ier3ip1	4.7869e-33	-0.447024	0.1	0.455	1.13526e-28
ifngr2b	4.87846e-33	-0.472694	0.069	0.387	1.15698e-28
ENSSSAG00000069127.1	4.9874e-33	-0.767352	0.879	0.954	1.18281e-28
hspa8	5.58056e-33	0.473626	1	1	1.32349e-28
zcchc4	5.73407e-33	-0.551141	0.125	0.48	1.35989e-28
gnl3l	6.4324e-33	-0.545923	0.169	0.57	1.52551e-28
RS23	6.53976e-33	0.592823	1	0.997	1.55097e-28
dcam	6.81401e-33	-0.445467	0.08	0.409	1.61601e-28
MOL2A	7.21955e-33	-0.609784	0.564	0.87	1.71219e-28
prmt3	8.09369e-33	-0.46517	0.071	0.39	1.9195e-28
RS27	8.31664e-33	-0.496369	1	1	1.97237e-28
tprkb	8.46301e-33	-0.464543	0.077	0.396	2.00709e-28
CUG2	8.60878e-33	-0.865393	0.226	0.613	2.04166e-28
ima2	8.72673e-33	-0.648496	0.154	0.536	2.06963e-28
pfd1	8.98456e-33	-0.579198	0.961	0.988	2.13078e-28
ENSSSAG00000080220.1	9.11111e-33	-0.671885	0.18	0.57	2.16079e-28
csrp1b	9.12992e-33	-0.842044	0.936	0.935	2.16525e-28
si:dkey-85k7.12	9.43306e-33	-0.718191	0.06	0.362	2.23715e-28
CCD72	1.02154e-32	-0.769029	0.828	0.904	2.4227e-28
ENSSSAG00000034249.1	1.12223e-32	-0.694924	0.165	0.523	2.66149e-28
RM41	1.12534e-32	-0.649813	0.306	0.734	2.66886e-28
sat1	1.12552e-32	-1.19476	0.842	0.882	2.66928e-28
lsm3	1.14922e-32	-0.745201	0.873	0.935	2.7255e-28
ENSSSAG00000073138.1	1.18667e-32	-0.36224	0.011	0.245	2.81431e-28
lerl1	1.3466e-32	-0.468482	0.144	0.533	3.19359e-28
sfrs9	1.40572e-32	-0.62872	0.508	0.833	3.33381e-28
mphosph6	1.54273e-32	-0.467164	0.089	0.421	3.65874e-28
capza1	1.83904e-32	0.763631	0.976	0.799	4.36147e-28
ENSSSAG00000048468.1	1.87745e-32	-1.31539	0.133	0.446	4.45256e-28
ELAV1	2.13054e-32	-0.692397	0.61	0.861	5.05278e-28
ENSSSAG00000054257.1	2.14515e-32	-0.537459	0.086	0.409	5.08743e-28
ENSSSAG00000040783.1	2.16867e-32	0.775516	0.716	0.285	5.14322e-28
ENSSSAG00000044975.1	2.50024e-32	-0.423911	0.045	0.331	5.92957e-28
cc032	2.54665e-32	-0.47111	0.088	0.421	6.03964e-28
atg3	2.57305e-32	-0.556765	0.183	0.582	6.10225e-28
FABPH	2.629e-32	0.698655	1	0.994	6.23493e-28
frg1	2.80917e-32	-0.47396	0.114	0.471	6.66223e-28
ndufa6	2.87132e-32	-0.58263	0.204	0.594	6.80962e-28
ENSSSAG00000080522.1	3.04175e-32	-0.312068	0	0.204	7.21382e-28
cnpy1	3.22182e-32	-0.58162	0.169	0.56	7.64086e-28
riox1	3.26002e-32	-0.497372	0.096	0.433	7.73146e-28
ttc9c	3.57046e-32	-0.516769	0.168	0.56	8.46771e-28
cc001	3.58289e-32	-0.347478	0.031	0.297	8.49718e-28
RT34	3.66537e-32	-0.518596	0.185	0.591	8.69279e-28
ENSSSAG00000007787.1	3.71738e-32	-0.358171	0.024	0.276	8.81613e-28
hacd3	3.93682e-32	-0.755652	0.487	0.802	9.33656e-28
mrpl13	4.15551e-32	-0.336915	0.013	0.245	9.85521e-28
ID2	5.03803e-32	-1.26066	0.528	0.768	1.19482e-27
marcs	5.16693e-32	0.725534	0.992	0.861	1.22539e-27
tm205	5.41943e-32	-0.519288	0.16	0.548	1.28527e-27
utp3	5.79919e-32	-0.46517	0.088	0.415	1.37534e-27
ippk	5.85707e-32	-0.610263	0.152	0.523	1.38906e-27
zgc:63972	5.9774e-32	-0.507113	0.097	0.43	1.4176e-27
rxylt1	6.17721e-32	-0.77591	0.243	0.635	1.46499e-27
npepl1	6.18908e-32	-0.714432	0.929	0.978	1.4678e-27
ENSSSAG00000069657.1	6.26555e-32	-0.529851	0.045	0.319	1.48594e-27
anxa2a	7.33789e-32	0.551527	1	0.997	1.74025e-27
s35b1	7.73336e-32	-0.755524	0.657	0.842	1.83404e-27
ptpa	8.10758e-32	-0.449771	0.097	0.437	1.92279e-27
RS17	8.60202e-32	0.330908	1	1	2.04006e-27
ENSSSAG00000005837.1	8.75972e-32	-0.328374	0.024	0.272	2.07746e-27
psme2	9.35955e-32	-0.590865	0.989	0.991	2.21971e-27
si:ch211-120k19.1	9.44581e-32	-0.562755	0.147	0.511	2.24017e-27
ENSSSAG00000010023.1	9.62584e-32	-0.39706	0.034	0.3	2.28286e-27
snai2	9.82209e-32	-0.548161	0.067	0.375	2.32941e-27
ENSSSAG00000009697.1	1.05881e-31	-0.430862	0.064	0.365	2.51108e-27
FKB1A	1.07736e-31	-0.570292	0.983	0.997	2.55508e-27
cdk9	1.17185e-31	-0.572026	0.191	0.588	2.77915e-27
CHM1B	1.19332e-31	-0.655394	0.397	0.759	2.83009e-27
ENSSSAG00000072135.1	1.22973e-31	-0.469943	0.102	0.443	2.91643e-27
emg1	1.24191e-31	-0.488389	0.147	0.517	2.9453e-27
ccr6b	1.36299e-31	-0.479845	0.102	0.44	3.23247e-27
ENSSSAG00000009484.1	1.44111e-31	-2.52922	0.006	0.22	3.41774e-27
nup62	1.47474e-31	-0.473085	0.094	0.421	3.49749e-27
ENSSSAG00000004805.1	1.49563e-31	-0.588775	0.058	0.341	3.54703e-27
mfsd10	1.53732e-31	-0.442797	0.038	0.31	3.6459e-27
elov7	1.571e-31	-0.494206	0.08	0.399	3.72578e-27
cdkn2aip	1.57664e-31	-0.467711	0.124	0.486	3.73916e-27
dtwd2	1.61871e-31	-0.488776	0.133	0.495	3.83894e-27
sc61a	1.61907e-31	-0.645973	0.241	0.647	3.83979e-27
chmp3	1.62315e-31	-0.462884	0.147	0.533	3.84946e-27
gucy1b1	1.69437e-31	-0.520225	0.108	0.455	4.01837e-27
ENSSSAG00000000936.1	1.69523e-31	-0.753358	0.036	0.307	4.02042e-27
mettl16	1.69607e-31	-0.423236	0.071	0.381	4.02241e-27
ENSSSAG00000009110.1	1.78572e-31	-0.805579	0.092	0.399	4.23502e-27
apex1	1.81573e-31	-0.59244	0.263	0.669	4.30618e-27
HNRPR	2.00578e-31	0.514785	1	0.997	4.7569e-27
ENSSSAG00000044425.1	2.12803e-31	-1.26778	0.127	0.424	5.04683e-27
namptb	2.14189e-31	-0.400305	0.031	0.291	5.07971e-27
MB211	2.22737e-31	-0.464747	0.055	0.341	5.28242e-27
ddx26b	2.30876e-31	-0.506423	0.034	0.297	5.47546e-27
dbr1	2.36744e-31	-0.353991	0.045	0.325	5.61462e-27
NCBP1	2.4722e-31	-0.508189	0.16	0.536	5.86306e-27
bag3	2.64611e-31	-1.09715	0.994	0.978	6.27551e-27
pebp1	2.68254e-31	-0.69308	0.423	0.78	6.36192e-27
chst11	2.71001e-31	0.757111	0.937	0.675	6.42705e-27
junbb	2.76738e-31	0.829889	0.751	0.399	6.56311e-27
cenpv	3.10608e-31	0.835825	0.749	0.384	7.36639e-27
oaz1b	3.23345e-31	-0.683794	0.918	0.944	7.66846e-27
RM45	3.27111e-31	-0.330575	0.019	0.257	7.75776e-27
ppa6	3.74979e-31	-0.54145	0.16	0.529	8.89301e-27
RPC10	4.01009e-31	-0.416425	0.11	0.452	9.51034e-27
surf2	4.11904e-31	-0.481329	0.15	0.523	9.76872e-27
ATP8	4.16409e-31	-0.322362	0.02	0.26	9.87557e-27
TSN8	4.27462e-31	-0.685909	0.944	0.985	1.01377e-26
ENSSSAG00000068327.1	4.29952e-31	-0.802044	0.455	0.749	1.01967e-26
ENSSSAG00000072968.1	4.49961e-31	0.896572	0.68	0.279	1.06713e-26
CP014	4.5996e-31	-0.695879	0.45	0.796	1.09084e-26
PKNOX1	4.64588e-31	-0.687746	0.516	0.799	1.10182e-26
psmg1	4.81362e-31	-0.393961	0.067	0.368	1.1416e-26
CA108	5.21233e-31	-0.492138	0.127	0.483	1.23616e-26
ENSSSAG00000003684.1	5.28155e-31	0.77113	0.862	0.557	1.25257e-26
EIF1B	5.31145e-31	-0.494191	1	1	1.25966e-26
siah1	6.68376e-31	-0.81007	0.223	0.585	1.58512e-26
ENSSSAG00000052768.1	6.78848e-31	-0.554274	0.119	0.458	1.60996e-26
tisd	6.9354e-31	-0.673436	0.182	0.563	1.6448e-26
cetn3	7.07606e-31	-0.61104	0.187	0.563	1.67816e-26
mapre1	8.79114e-31	-0.526293	0.165	0.542	2.08491e-26
ppp2r3c	9.47113e-31	-0.410452	0.061	0.356	2.24617e-26
ENSSSAG00000004437.1	9.76733e-31	-0.741425	0	0.195	2.31642e-26
SPY1	1.08871e-30	-0.845279	0.461	0.752	2.58198e-26
zn410	1.26689e-30	-0.436861	0.077	0.387	3.00455e-26
ENSSSAG00000040983.1	1.27983e-30	-0.583473	0.936	0.981	3.03525e-26
ENSSSAG00000042934.1	1.33926e-30	-0.740746	0.995	1	3.1762e-26
lars2	1.35064e-30	-0.393934	0.058	0.347	3.20319e-26
ENSSSAG00000072240.1	1.37932e-30	-0.790616	0.356	0.7	3.2712e-26
otud6b	1.45179e-30	-0.541823	0.179	0.557	3.44307e-26
atg9a	1.50694e-30	-0.420245	0.034	0.294	3.57385e-26
emc7	1.54665e-30	-0.576852	0.616	0.889	3.66804e-26
ifngr2a	1.69068e-30	-0.578068	0.124	0.467	4.00961e-26
ENSSSAG00000044215.1	1.69247e-30	-0.866545	0.067	0.362	4.01386e-26
anc13	1.77243e-30	-0.316289	0.017	0.248	4.20349e-26
osgn1	2.02024e-30	-0.447686	0.077	0.384	4.7912e-26
ENSSSAG00000076481.1	2.10769e-30	-0.375266	0.03	0.282	4.99859e-26
ipo4	2.12386e-30	-0.42238	0.071	0.372	5.03695e-26
pmp22a	2.15506e-30	0.834945	0.796	0.44	5.11095e-26
UBC9B	2.21039e-30	-0.687323	0.58	0.839	5.24215e-26
tmlhe	2.26761e-30	-0.371214	0.069	0.372	5.37787e-26
cog8	2.26983e-30	-0.432589	0.1	0.43	5.38312e-26
prelid3b	2.30486e-30	-0.458216	0.1	0.43	5.46622e-26
snu13a	2.48121e-30	-0.56189	0.179	0.557	5.88444e-26
ovca2	2.68173e-30	-0.409234	0.069	0.372	6.36e-26
si:ch211-197h24.6	2.9627e-30	-0.422689	0.157	0.539	7.02634e-26
PRS4	3.14625e-30	-0.612727	0.865	0.941	7.46164e-26
ENSSSAG00000063475.1	3.30961e-30	-0.436803	1	1	7.84908e-26
nadk	3.42655e-30	-0.363495	0.041	0.307	8.12641e-26
chchd4b	3.47111e-30	-0.409715	0.053	0.328	8.23209e-26
hs90a	3.47295e-30	0.635397	1	1	8.23644e-26
qars	3.77492e-30	-0.58524	0.221	0.604	8.95259e-26
SBDS	3.92424e-30	-0.357711	0.034	0.291	9.30673e-26
ENSSSAG00000015951.1	3.95231e-30	-0.714642	0.119	0.452	9.3733e-26
CDN2B	5.11341e-30	-0.921177	0.298	0.656	1.2127e-25
CU051	5.28606e-30	-0.969802	0.998	0.997	1.25364e-25
mrpl44	6.02958e-30	-0.410322	0.111	0.452	1.42997e-25
tifa	6.05733e-30	-0.964545	0.779	0.913	1.43656e-25
nktr	6.15342e-30	-0.550104	0.176	0.539	1.45934e-25
cebpa	6.20013e-30	-1.12507	0.15	0.486	1.47042e-25
ENSSSAG00000062001.1	6.2605e-30	-0.404349	0.06	0.344	1.48474e-25
ENSSSAG00000060484.1	6.47388e-30	-0.334694	0.014	0.235	1.53535e-25
cln3	6.78632e-30	-0.430272	0.088	0.406	1.60944e-25
aup1	7.27383e-30	-0.602685	0.531	0.842	1.72506e-25
sf3b3	7.51824e-30	-0.530273	0.15	0.502	1.78303e-25
psmb3	7.66215e-30	-0.633319	0.986	0.991	1.81715e-25
inhbb	7.9276e-30	0.95398	0.959	0.712	1.88011e-25
shq1	8.35682e-30	-0.415638	0.099	0.421	1.9819e-25
si:dkey-261l7.2	8.52074e-30	-0.595858	0.124	0.464	2.02078e-25
ppa1	8.72853e-30	-0.535145	0.205	0.598	2.07006e-25
mtx2	8.96107e-30	-0.544101	0.245	0.641	2.12521e-25
ENSSSAG00000030178.1	8.9904e-30	-0.364344	0.034	0.288	2.13216e-25
ENSSSAG00000051373.1	9.26073e-30	-0.366913	0.044	0.31	2.19627e-25
ENSSSAG00000066447.1	9.31274e-30	-0.445969	0	0.189	2.20861e-25
rn138	9.47174e-30	-0.605786	0.05	0.325	2.24632e-25
exos2	9.72145e-30	-0.327557	0.052	0.331	2.30554e-25
ga45g	1.05939e-29	-0.903808	0.082	0.384	2.51244e-25
hs6st1b	1.20851e-29	0.808816	0.715	0.372	2.86609e-25
LSM1	1.22795e-29	-0.507736	0.215	0.613	2.91221e-25
emc10	1.23566e-29	-0.627798	0.813	0.92	2.93048e-25
bbc3	1.29517e-29	-0.585871	0.041	0.3	3.07162e-25
exosc2	1.35778e-29	-0.388756	0.066	0.356	3.2201e-25
ENSSSAG00000080338.1	1.3735e-29	-0.563879	0.241	0.635	3.2574e-25
BT3L4	1.43648e-29	-0.538371	0.987	0.994	3.40675e-25
smug1	1.46452e-29	-0.767505	0.204	0.563	3.47325e-25
143B1	1.61197e-29	0.702458	1	0.941	3.82294e-25
pea15	1.61388e-29	0.721093	0.967	0.74	3.82747e-25
if2a	1.63003e-29	-0.490397	0.143	0.498	3.86578e-25
pgp	1.63859e-29	-0.580803	0.127	0.458	3.88609e-25
TM127	1.6852e-29	-0.465792	0.196	0.601	3.99662e-25
dis3	1.69472e-29	-0.324175	0.045	0.316	4.0192e-25
mta2	1.85968e-29	-0.449228	0.114	0.455	4.41041e-25
ddi2	1.86334e-29	-0.384515	0.06	0.344	4.41909e-25
dmrt2a	1.90102e-29	-0.83424	0.246	0.613	4.50845e-25
foxo3b	1.92691e-29	-0.868434	0.704	0.87	4.56985e-25
diexf	1.98357e-29	-0.331172	0.033	0.285	4.70423e-25
COX81	2.09295e-29	-0.535997	1	1	4.96365e-25
mknk2b	2.10436e-29	0.876975	0.991	0.777	4.99069e-25
fbxl8	2.43338e-29	-0.574884	0.194	0.56	5.771e-25
dnpep	2.47685e-29	-0.400166	0.066	0.353	5.87409e-25
ENSSSAG00000055485.1	2.55108e-29	-0.354183	0.052	0.325	6.05013e-25
ENSSSAG00000064731.1	2.64741e-29	0.692102	0.989	0.824	6.27859e-25
ENSSSAG00000078334.1	2.6962e-29	-0.538708	0.135	0.48	6.3943e-25
unc50	2.78033e-29	-0.426153	0.152	0.523	6.59383e-25
rl10a	2.90455e-29	0.637859	0.998	0.994	6.88842e-25
ENSSSAG00000055051.1	2.9294e-29	-1.13425	0	0.186	6.94737e-25
KAPCB	3.15296e-29	-0.5387	0.351	0.728	7.47755e-25
tent4b	3.34501e-29	0.642562	0.925	0.619	7.93303e-25
imp3	3.5649e-29	-0.758434	0.749	0.882	8.45451e-25
tlcd4a	3.77117e-29	-0.54145	0.215	0.594	8.94371e-25
nsmce4a	4.07114e-29	-0.530085	0.144	0.489	9.6551e-25
pin4	4.13964e-29	-0.577396	0.809	0.92	9.81758e-25
nek10	4.15679e-29	-0.500628	0.135	0.48	9.85824e-25
PFD6	4.96807e-29	-0.726338	0.953	0.935	1.17823e-24
reck	5.17412e-29	0.874087	0.737	0.402	1.2271e-24
dnajc2	5.19168e-29	-0.517641	0.138	0.489	1.23126e-24
RPL19	5.48506e-29	0.488527	1	1	1.30084e-24
hoxd10ab	5.55876e-29	-0.289295	0.016	0.235	1.31832e-24
pcolcea	5.59145e-29	-0.698662	1	0.997	1.32607e-24
ETS2	5.59464e-29	-0.873792	0.9	0.96	1.32683e-24
atxn2l	5.63069e-29	-0.364802	0.072	0.365	1.33537e-24
ndub4	5.73869e-29	-0.467449	0.135	0.477	1.36099e-24
ENSSSAG00000059008.1	5.75316e-29	-0.422286	0.1	0.421	1.36442e-24
chd6	6.48186e-29	0.700278	0.724	0.384	1.53724e-24
plcl2	6.6171e-29	-0.560014	0.219	0.604	1.56931e-24
rps5	7.04397e-29	0.552451	1	1	1.67055e-24
cldn10b	7.24154e-29	-0.481012	0.086	0.39	1.7174e-24
ENSSSAG00000001382.1	7.41229e-29	-0.515454	0.248	0.632	1.7579e-24
ssu72l	7.47524e-29	-0.704898	0.484	0.783	1.77283e-24
meaf6	7.68276e-29	-0.498813	0.133	0.474	1.82204e-24
DEFM	7.71225e-29	-0.354768	0.042	0.3	1.82904e-24
ENSSSAG00000041857.1	7.88114e-29	-0.458231	0.141	0.489	1.86909e-24
larp1	8.24004e-29	0.710927	0.829	0.498	1.95421e-24
si:ch211-153b23.5	8.5006e-29	-0.678097	0.401	0.728	2.016e-24
ENSSSAG00000036790.1	8.94882e-29	-0.325506	0.013	0.223	2.1223e-24
DAD1	9.14252e-29	-0.466136	0.132	0.477	2.16824e-24
ncln	9.41482e-29	-0.458028	0.155	0.526	2.23282e-24
rgp1	9.42184e-29	-0.493877	0.176	0.542	2.23448e-24
UBIQ	9.72966e-29	0.284593	1	1	2.30749e-24
tap1	1.00228e-28	-0.87459	0.423	0.718	2.377e-24
ddx3xa	1.07273e-28	-0.503369	0.125	0.455	2.54409e-24
timp2	1.12395e-28	0.541408	1	1	2.66556e-24
myclb	1.1506e-28	-0.541595	0.069	0.353	2.72877e-24
si:dkey-238d18.4	1.16879e-28	-0.635324	0.092	0.396	2.77191e-24
pfdn5	1.30712e-28	-0.613009	0.735	0.904	3.09997e-24
e2f6	1.31055e-28	-0.314855	0.024	0.254	3.1081e-24
pelo	1.31868e-28	-0.433959	0.124	0.461	3.12738e-24
pbx1a	1.37204e-28	-0.512145	0.177	0.545	3.25394e-24
FAIM2	1.38631e-28	-0.942884	0.092	0.393	3.28778e-24
hspd1	1.43229e-28	-0.702311	0.966	0.978	3.39683e-24
ENSSSAG00000054745.1	1.46693e-28	-0.440472	0.136	0.483	3.47897e-24
ENSSSAG00000040808.1	1.47055e-28	-0.450805	0.052	0.316	3.48757e-24
zn503	1.5164e-28	-0.662815	0.227	0.604	3.59629e-24
lmo4b	1.53316e-28	-0.4081	0.08	0.378	3.63604e-24
cdca4	1.59943e-28	-0.459565	0.092	0.402	3.79321e-24
rdh12	1.89598e-28	-0.639801	0.368	0.721	4.49652e-24
thop1	1.98031e-28	-0.377708	0.078	0.375	4.6965e-24
nip7	2.00264e-28	-0.664919	0.721	0.873	4.74946e-24
DENR	2.15954e-28	-0.505086	0.196	0.576	5.12158e-24
rpl13	2.23316e-28	0.464976	1	1	5.29617e-24
ENSSSAG00000008942.1	2.36994e-28	-0.61942	0.998	1	5.62055e-24
gosr1	2.38335e-28	-0.35593	0.038	0.288	5.65236e-24
zmp:0000001267	2.38473e-28	-0.394194	0.11	0.44	5.65563e-24
hgh1	2.51074e-28	-0.413045	0.086	0.387	5.95447e-24
ck046	2.61124e-28	-0.547492	0.232	0.622	6.19282e-24
ENSSSAG00000006075.1	2.67851e-28	-0.337035	0	0.18	6.35236e-24
FAM20A	2.74408e-28	-0.281025	0.008	0.207	6.50785e-24
pycard	2.83454e-28	-0.565155	0.339	0.731	6.7224e-24
epn1	2.87051e-28	-0.471455	0.171	0.533	6.80771e-24
ENSSSAG00000001774.1	2.90542e-28	0.670714	0.832	0.536	6.89051e-24
gar1	3.06485e-28	-0.742743	0.925	0.935	7.2686e-24
mrpl35	3.23332e-28	-0.584569	0.48	0.808	7.66814e-24
ku70	3.23472e-28	-0.377289	0.064	0.344	7.67146e-24
set	3.24944e-28	-0.729146	0.619	0.827	7.70638e-24
rl10	3.55477e-28	-0.47036	1	1	8.4305e-24
tmpoa	3.74401e-28	-0.539142	0.067	0.347	8.87929e-24
cops9	3.95545e-28	-0.421655	0.082	0.381	9.38073e-24
ENSSSAG00000038558.1	4.45804e-28	-0.490224	0.152	0.502	1.05727e-23
CA119	4.57482e-28	-0.400001	0.092	0.406	1.08496e-23
sdha	4.76073e-28	-0.585106	0.232	0.619	1.12905e-23
ENSSSAG00000001897.1	4.79393e-28	-0.522591	0.122	0.446	1.13693e-23
rrbp1a	5.31832e-28	0.703477	0.947	0.706	1.26129e-23
thoc6	5.32759e-28	-0.425397	0.091	0.396	1.26349e-23
ENSSSAG00000006247.1	5.47338e-28	-0.292723	0.008	0.204	1.29807e-23
csf1	5.54458e-28	-0.611654	0.129	0.452	1.31495e-23
ENSSSAG00000060007.1	5.56917e-28	-2.35928	0.835	0.858	1.32078e-23
smim12	5.61599e-28	-0.374043	0.053	0.322	1.33189e-23
plrg1	5.72043e-28	-0.41988	0.129	0.471	1.35666e-23
znrd1	5.80898e-28	-0.516969	0.219	0.601	1.37766e-23
RT32	6.26887e-28	-0.510796	0.19	0.539	1.48673e-23
ENSSSAG00000054576.1	7.04649e-28	-2.95173	0.335	0.598	1.67115e-23
ENSSSAG00000065424.1	7.093e-28	-0.471019	0.183	0.548	1.68218e-23
lum	7.63239e-28	0.843097	0.929	0.588	1.8101e-23
them4	8.01703e-28	-0.453908	0.094	0.396	1.90132e-23
ENSSSAG00000006087.1	8.30831e-28	-0.354608	0	0.176	1.9704e-23
ENSSSAG00000042185.1	9.20229e-28	-0.665087	0.594	0.861	2.18241e-23
sf3a2	9.26443e-28	-0.608166	0.284	0.666	2.19715e-23
cklf7	9.38916e-28	-0.500557	0.144	0.48	2.22673e-23
npm1a	9.61705e-28	-0.905042	0.989	0.975	2.28078e-23
polr2c	1.04522e-27	-0.445882	0.171	0.533	2.47885e-23
ENSSSAG00000057017.1	1.118e-27	-0.592678	0.243	0.607	2.65144e-23
ENSSSAG00000078419.1	1.14662e-27	-0.474951	0.053	0.313	2.71932e-23
gldc	1.32067e-27	1.04152	0.991	0.901	3.1321e-23
ASB12	1.33536e-27	-0.388052	0.082	0.375	3.16694e-23
ENSSSAG00000058615.1	1.56473e-27	-0.414731	0.149	0.514	3.71092e-23
abat	1.5756e-27	-0.707736	0.19	0.545	3.7367e-23
chmp4ba	1.57601e-27	0.716322	0.848	0.505	3.73767e-23
acin1b	1.59315e-27	0.752881	0.683	0.35	3.77832e-23
FRMD4A	1.62635e-27	0.926585	0.585	0.254	3.85704e-23
rl3	1.67761e-27	0.618037	1	0.994	3.97861e-23
hnrpdl	1.69555e-27	-0.399897	0.119	0.449	4.02116e-23
ENSSSAG00000011037.1	1.70706e-27	-0.329946	0.016	0.223	4.04846e-23
SMD3	1.71857e-27	-0.656229	0.73	0.898	4.07576e-23
ccdc47	1.74371e-27	-0.455888	0.199	0.585	4.13539e-23
cssa15h12orf57	1.76766e-27	-0.37303	0.132	0.48	4.19219e-23
cobl	1.77778e-27	-0.422912	0.085	0.378	4.21618e-23
ru2b	1.83304e-27	-0.619628	0.509	0.793	4.34725e-23
ENSSSAG00000065745.1	1.88119e-27	-0.381975	0.047	0.297	4.46144e-23
csgalnact1b	1.88455e-27	-0.641213	0.188	0.514	4.46939e-23
ENSSSAG00000051388.1	1.92641e-27	-0.786267	0.135	0.449	4.56868e-23
RM14	1.94085e-27	-0.437087	0.132	0.467	4.60291e-23
rpf2	2.01622e-27	-0.46991	0.113	0.427	4.78167e-23
ENSSSAG00000052334.1	2.07572e-27	-1.11423	0.597	0.755	4.92277e-23
lrpprc	2.13119e-27	-0.458336	0.088	0.381	5.05432e-23
pdcd4a	2.14033e-27	-0.428812	0.077	0.362	5.07601e-23
ENSSSAG00000059623.1	2.34042e-27	-0.761605	0.95	0.969	5.55055e-23
CYC	2.34685e-27	-0.675948	0.991	0.991	5.5658e-23
det1	2.43668e-27	-0.281025	0.013	0.214	5.77882e-23
zg14	2.55069e-27	-0.50036	0.191	0.548	6.04922e-23
mthfd1a	2.58268e-27	-0.569251	0.188	0.542	6.12507e-23
krit1	2.63198e-27	-0.39513	0.107	0.421	6.24199e-23
ENSSSAG00000050319.1	2.69543e-27	0.589242	1	1	6.39248e-23
MYO9B	2.78031e-27	0.735712	0.848	0.536	6.59379e-23
afdna	2.8205e-27	0.648736	0.998	0.929	6.68911e-23
hnrpm	2.82722e-27	-0.41534	0.105	0.415	6.70503e-23
eif3s6ip	2.96733e-27	-0.466503	0.19	0.56	7.03733e-23
abcc10	3.00399e-27	-0.935411	0.271	0.598	7.12427e-23
tmed10	3.13749e-27	-0.345475	0.085	0.384	7.44087e-23
kpna3	3.14303e-27	0.717834	0.958	0.709	7.45402e-23
nucb1	3.16354e-27	0.703058	0.991	0.907	7.50265e-23
RT07	3.27617e-27	-0.398849	0.157	0.511	7.76976e-23
CDN1B	3.32113e-27	-0.672042	0.237	0.598	7.8764e-23
pus1	3.34032e-27	-0.351388	0.074	0.356	7.92189e-23
ENSSSAG00000002792.1	3.41476e-27	0.637203	0.981	0.762	8.09844e-23
prpf39	3.4501e-27	-0.40316	0.154	0.511	8.18226e-23
kcnh5b	3.48083e-27	-0.355333	0.042	0.291	8.25512e-23
zn12	3.48144e-27	-0.405974	0.091	0.387	8.25659e-23
ENSSSAG00000055828.1	3.55093e-27	-0.343372	0.019	0.232	8.4214e-23
lmo2	4.07342e-27	-0.450121	0.031	0.263	9.66052e-23
actr10	4.14786e-27	-0.484523	0.161	0.517	9.83705e-23
cnbp	4.18484e-27	-0.57295	1	1	9.92477e-23
si:ch211-214j24.10	4.20648e-27	-0.651357	0.423	0.759	9.97609e-23
wdr82	4.31211e-27	-0.590784	0.282	0.653	1.02266e-22
ENSSSAG00000050543.1	4.40826e-27	-0.360696	0.049	0.303	1.04546e-22
RS13	4.4929e-27	0.654702	0.998	0.963	1.06554e-22
wdr4	4.94348e-27	-0.301779	0.03	0.26	1.1724e-22
mta1	5.04573e-27	-0.430004	0.086	0.381	1.19665e-22
ivns1abp	5.37239e-27	-0.569801	0.185	0.539	1.27412e-22
FIS1	5.78375e-27	-0.513157	0.4	0.777	1.37168e-22
md19b	6.4124e-27	0.601829	1	0.985	1.52077e-22
btbd10a	6.80823e-27	-0.777286	0.958	0.926	1.61464e-22
CDH2	6.87313e-27	0.775459	0.911	0.666	1.63003e-22
nat9	6.91368e-27	-0.415267	0.119	0.437	1.63965e-22
brd7	7.14204e-27	-0.500961	0.229	0.622	1.69381e-22
si:ch211-241f5.3	7.15321e-27	-0.508636	0.194	0.557	1.69646e-22
PCDH20	7.56673e-27	-0.739215	0.984	0.969	1.79453e-22
pura2	8.0235e-27	-0.482561	0.227	0.61	1.90285e-22
ybx1	8.20746e-27	-0.450284	1	1	1.94648e-22
arhgap5	8.36211e-27	0.685268	0.809	0.523	1.98316e-22
herc4	8.36355e-27	-0.604147	0.185	0.545	1.9835e-22
FCF1	8.42275e-27	-0.672438	0.528	0.786	1.99754e-22
mybl2	8.64115e-27	-0.48201	0.031	0.26	2.04934e-22
arpc3	9.14624e-27	0.668024	0.991	0.916	2.16912e-22
CH004	9.51387e-27	-1.30567	0.934	0.947	2.25631e-22
ENSSSAG00000066669.1	9.53256e-27	-0.425729	0.174	0.539	2.26074e-22
5nt1a	9.88348e-27	-0.450953	0.183	0.554	2.34397e-22
mp2k2	1.0338e-26	-0.359889	0.058	0.319	2.45176e-22
PTTG	1.03401e-26	-0.532773	0.279	0.653	2.45226e-22
ENSSSAG00000077774.1	1.07512e-26	-0.363495	0.042	0.285	2.54976e-22
SSRG	1.11764e-26	0.688751	0.97	0.799	2.65059e-22
ENSSSAG00000050581.1	1.19344e-26	-0.516284	0.154	0.508	2.83035e-22
fa44b	1.20265e-26	-0.339179	0.075	0.359	2.85219e-22
dohh	1.23292e-26	-0.363845	0.066	0.337	2.92399e-22
shoc2	1.28315e-26	0.684489	0.77	0.455	3.04312e-22
uck2a	1.33388e-26	-0.442805	0.121	0.44	3.16343e-22
ENSSSAG00000008303.1	1.34431e-26	-0.410008	0.088	0.378	3.18816e-22
rilpl2	1.40237e-26	-0.466753	0.215	0.591	3.32586e-22
cept1b	1.42269e-26	-0.520863	0.086	0.372	3.37405e-22
SFRS2	1.55882e-26	-0.540323	0.981	0.994	3.6969e-22
eda	1.56326e-26	-0.337078	0.028	0.251	3.70742e-22
ENSSSAG00000058809.1	1.57109e-26	-0.643426	0.147	0.471	3.726e-22
capn1a	1.62078e-26	-0.539957	0.212	0.576	3.84384e-22
sdf2l	1.66144e-26	0.763968	0.953	0.718	3.94028e-22
VSIG10	1.71477e-26	-0.297835	0.027	0.248	4.06676e-22
ephx1	1.78252e-26	-0.372082	0.033	0.263	4.22743e-22
utp6	1.79821e-26	-0.508267	0.221	0.588	4.26463e-22
lrrc59	1.83545e-26	0.743502	0.76	0.452	4.35294e-22
dhx33	1.9461e-26	-0.307838	0.034	0.266	4.61537e-22
ENSSSAG00000070812.1	2.06139e-26	-0.818567	0.572	0.799	4.8888e-22
ENSSSAG00000066551.1	2.1581e-26	-0.464838	0.141	0.471	5.11815e-22
ube2d2	2.23508e-26	-0.59239	0.453	0.755	5.30071e-22
ewsr1a	2.25336e-26	-0.457295	0.125	0.443	5.34408e-22
gabarapl2	2.43694e-26	-0.576297	0.375	0.734	5.77944e-22
COX42	2.48469e-26	0.768242	0.961	0.709	5.8927e-22
ENSSSAG00000010214.1	2.6113e-26	-0.265815	0.006	0.189	6.19297e-22
pdlim1	2.65543e-26	-0.39392	0.052	0.303	6.29761e-22
col1a2	2.76701e-26	0.68101	1	0.997	6.56224e-22
mmp13	2.78678e-26	-1.40611	0.1	0.375	6.60912e-22
ENSSSAG00000000846.1	2.78718e-26	-0.488129	0.092	0.381	6.61008e-22
ENSSSAG00000060592.1	2.78995e-26	-0.549911	0.18	0.517	6.61664e-22
usp12	2.80909e-26	-0.375003	0.096	0.393	6.66203e-22
ENSSSAG00000074112.1	2.88865e-26	-0.349111	0.042	0.282	6.85072e-22
lrrc18b	2.906e-26	-0.341946	0.031	0.257	6.89187e-22
inhbaa	2.93069e-26	0.809702	1	0.87	6.95043e-22
tmem150aa	3.02457e-26	-0.294329	0.022	0.235	7.17306e-22
ENSSSAG00000076596.1	3.06486e-26	-0.274576	0.006	0.189	7.26862e-22
habp4	3.18572e-26	-0.686618	0.929	0.935	7.55525e-22
ptrh2	3.25494e-26	-0.48077	0.129	0.44	7.71941e-22
fbxo4	3.27942e-26	-0.402006	0.089	0.381	7.77747e-22
gmeb1	3.7236e-26	-0.539413	0.163	0.492	8.83088e-22
TIM22	3.86753e-26	-0.376882	0.119	0.43	9.17224e-22
MSANTD2	4.17354e-26	-0.352023	0.033	0.26	9.89797e-22
ifna2	4.22757e-26	-1.66289	0.006	0.186	1.00261e-21
NDUS7	4.24311e-26	-0.44409	0.188	0.545	1.0063e-21
thg1	4.3536e-26	-0.463246	0.212	0.579	1.0325e-21
ENSSSAG00000004736.1	4.37877e-26	-0.43582	0.16	0.511	1.03847e-21
slc17a9b	4.44977e-26	-0.378524	0.061	0.325	1.05531e-21
gbrap	4.78641e-26	-0.571226	0.997	1	1.13514e-21
ENSSSAG00000003484.1	4.90436e-26	-0.399908	0.116	0.43	1.16312e-21
ncbp2	4.96547e-26	-0.539099	0.397	0.768	1.17761e-21
S10A1	4.98236e-26	0.419528	1	1	1.18162e-21
ENSSSAG00000046884.1	5.04709e-26	-0.2655	0.016	0.217	1.19697e-21
nol9	5.20122e-26	-0.31695	0.055	0.31	1.23352e-21
wdr12	5.23021e-26	-0.471593	0.108	0.406	1.2404e-21
acox1	5.49729e-26	-0.457067	0.129	0.449	1.30374e-21
nme1	5.80744e-26	0.568149	0.991	0.901	1.37729e-21
ENSSSAG00000072776.1	5.8496e-26	-0.291463	0.038	0.272	1.38729e-21
thap1	6.14181e-26	-0.410745	0.045	0.288	1.45659e-21
myc	6.72643e-26	-0.532976	0.094	0.378	1.59524e-21
gemin6	6.80897e-26	-0.385378	0.107	0.409	1.61482e-21
BXDC1	6.94091e-26	-0.515121	0.245	0.616	1.64611e-21
gmds	6.96357e-26	-0.372503	0.08	0.359	1.65148e-21
ppih	7.57697e-26	-0.691562	0.268	0.619	1.79695e-21
sae1	7.73441e-26	-0.372073	0.096	0.387	1.83429e-21
ntan1	7.85231e-26	-0.327519	0.047	0.291	1.86225e-21
ENSSSAG00000030580.1	7.99179e-26	-0.459672	0.165	0.464	1.89533e-21
ENSSSAG00000036597.1	7.99179e-26	-0.459672	0.165	0.464	1.89533e-21
ENSSSAG00000055765.1	7.99179e-26	-0.459672	0.165	0.464	1.89533e-21
ENSSSAG00000011115.1	8.01193e-26	0.632964	0.824	0.486	1.90011e-21
pgam1	8.29125e-26	0.709204	0.798	0.542	1.96635e-21
ENSSSAG00000009694.1	8.33901e-26	-0.453729	0.009	0.195	1.97768e-21
GID4	8.51205e-26	-0.450009	0.103	0.399	2.01872e-21
cj072	8.52406e-26	-0.382953	0.033	0.257	2.02157e-21
ENSSSAG00000044417.1	9.14764e-26	-0.736101	0.889	0.926	2.16945e-21
rbm25b	9.17103e-26	0.697458	0.895	0.619	2.175e-21
nt5dc3	9.26072e-26	-0.474464	0.111	0.415	2.19627e-21
notum	9.59335e-26	-1.27782	0.259	0.56	2.27516e-21
chm1b	9.68118e-26	-0.55448	0.571	0.824	2.29599e-21
wars	9.90429e-26	-0.424646	0.127	0.446	2.3489e-21
btg1	1.03174e-25	0.462908	0.903	0.573	2.44688e-21
FBXO39	1.03676e-25	-0.279056	0.008	0.189	2.45878e-21
TWST2	1.03996e-25	-0.41803	0.042	0.279	2.46637e-21
nxf1	1.05239e-25	-0.461681	0.23	0.604	2.49585e-21
vapa	1.13805e-25	-0.466222	0.259	0.666	2.69899e-21
lnx1	1.19293e-25	-0.729136	0.102	0.387	2.82916e-21
cog7	1.24836e-25	-0.372292	0.074	0.344	2.96061e-21
FOXK2	1.26852e-25	-0.391435	0.13	0.449	3.00843e-21
TM14C	1.30227e-25	-0.403822	0.114	0.415	3.08846e-21
tinf2	1.35182e-25	-0.406124	0.082	0.356	3.20597e-21
aamp	1.35301e-25	-0.485346	0.224	0.594	3.20881e-21
aaas	1.50495e-25	-0.417009	0.152	0.48	3.56913e-21
ENSSSAG00000039637.1	1.50586e-25	-0.615938	0.712	0.839	3.57129e-21
zdhhc6	1.52698e-25	-0.53061	0.223	0.576	3.6214e-21
ifngr1l2	1.57814e-25	-0.385137	0.097	0.387	3.74272e-21
RBM22	1.589e-25	-0.414436	0.132	0.452	3.76847e-21
dtx3l	1.58904e-25	-0.625058	0.18	0.514	3.76856e-21
cssa07h11orf68	1.64957e-25	-0.592937	0.158	0.474	3.91213e-21
rtnt3	1.6739e-25	0.643522	0.986	0.842	3.96983e-21
NOL12	1.6861e-25	-0.388015	0.082	0.359	3.99876e-21
fuca2	1.71265e-25	-0.470023	0.144	0.467	4.06172e-21
ctns	1.72126e-25	-0.442968	0.179	0.536	4.08215e-21
larp4ab	1.72258e-25	-0.438498	0.116	0.421	4.08527e-21
mrpl37	1.7383e-25	-0.414436	0.138	0.461	4.12256e-21
psmd6	1.74528e-25	-0.582832	0.801	0.904	4.13911e-21
psd3	1.78205e-25	-0.570479	0.536	0.811	4.22632e-21
strip1	1.85017e-25	-0.380638	0.1	0.396	4.38786e-21
RHOG	1.86705e-25	-0.359611	0.082	0.362	4.42789e-21
ENSSSAG00000004236.1	1.90876e-25	-0.538416	0.044	0.279	4.52681e-21
eif4bb	2.03058e-25	-0.715507	0.792	0.864	4.81572e-21
PSA2	2.04704e-25	-0.562458	0.992	0.994	4.85477e-21
smox	2.09164e-25	-0.628014	0.343	0.712	4.96053e-21
lsm7	2.12251e-25	-0.538373	0.633	0.833	5.03374e-21
TRI16	2.15539e-25	-0.265656	0.011	0.198	5.11172e-21
NUP85	2.15592e-25	-0.414305	0.127	0.446	5.11299e-21
ACO2	2.19677e-25	-0.431191	0.092	0.378	5.20986e-21
ENSSSAG00000004453.1	2.19868e-25	-0.282995	0	0.161	5.2144e-21
rchy1	2.2012e-25	-0.338557	0.06	0.316	5.22037e-21
PSB5	2.37583e-25	-0.492392	0.846	0.929	5.63453e-21
ssbp1	2.41916e-25	-0.301301	0.022	0.226	5.73729e-21
SODM	2.44534e-25	-0.570623	0.382	0.709	5.79936e-21
SPTBN1	2.44984e-25	0.751054	0.906	0.635	5.81003e-21
tent4a	2.4744e-25	-0.41627	0.102	0.396	5.86829e-21
smg9	2.51497e-25	-0.314598	0.045	0.282	5.9645e-21
ccnd2b	2.51562e-25	-0.532263	0.141	0.455	5.96605e-21
YES1	2.67149e-25	-0.683681	0.646	0.817	6.3357e-21
zgc:56235	3.11676e-25	-0.489972	0.235	0.601	7.3917e-21
IPYR2	3.21045e-25	-0.360692	0.066	0.328	7.6139e-21
nol11	3.23844e-25	-0.387806	0.133	0.458	7.68029e-21
slc25a3b	3.25135e-25	-0.581484	0.723	0.892	7.71089e-21
RL29	3.34241e-25	-0.351381	1	1	7.92686e-21
umps	3.68435e-25	-0.271929	0.02	0.223	8.73781e-21
cherp	3.70867e-25	-0.440947	0.138	0.455	8.79549e-21
hecw1b	3.80024e-25	-0.409391	0.074	0.334	9.01265e-21
polr2m	3.90008e-25	-0.589231	0.687	0.876	9.24942e-21
rps16	4.10128e-25	0.438266	1	1	9.72659e-21
HSC20	4.14754e-25	-0.343035	0.089	0.372	9.8363e-21
rpsa	4.24817e-25	-0.734877	0.68	0.817	1.0075e-20
dnajc7	4.56484e-25	0.680039	0.677	0.341	1.0826e-20
vps45	4.63889e-25	-0.385429	0.053	0.297	1.10016e-20
KIF5B	4.70599e-25	0.687398	0.851	0.601	1.11607e-20
ENSSSAG00000042902.1	5.12411e-25	-0.564982	0.08	0.341	1.21523e-20
plekhh2	5.1935e-25	-0.528017	0.119	0.415	1.23169e-20
T106B	5.21442e-25	-0.473442	0.654	0.889	1.23665e-20
ENSSSAG00000075326.1	5.30565e-25	-0.384292	0.036	0.26	1.25829e-20
rnaseh1	5.76262e-25	-0.36522	0.102	0.393	1.36666e-20
BLVRB	5.87374e-25	-0.492248	0.257	0.641	1.39302e-20
gck	5.99327e-25	-0.403374	0.049	0.285	1.42136e-20
lzts3b	6.06445e-25	0.707833	0.998	0.92	1.43825e-20
SFRS3	6.22261e-25	-0.495809	0.889	0.954	1.47575e-20
inip	6.42692e-25	-0.406446	0.118	0.418	1.52421e-20
nudt1	6.50244e-25	-0.602258	0.332	0.678	1.54212e-20
ef1a	6.83309e-25	0.510468	1	1	1.62054e-20
si:ch211-38m6.6	6.94341e-25	-0.431678	0.072	0.331	1.6467e-20
ascc2	7.27517e-25	-0.286158	0.031	0.251	1.72538e-20
m4a8a	7.29442e-25	-0.71729	0.986	0.994	1.72994e-20
pwp2	7.47612e-25	-0.351923	0.067	0.325	1.77304e-20
cert1b	7.60611e-25	0.732882	0.801	0.495	1.80387e-20
tars3	7.81604e-25	-0.455812	0.152	0.477	1.85365e-20
lmna	7.94524e-25	0.772286	0.715	0.393	1.88429e-20
LRRC75A	8.06193e-25	-0.392753	0.044	0.272	1.91197e-20
rps3	8.19795e-25	0.413532	1	1	1.94423e-20
gpr176	8.27901e-25	-0.61401	0.635	0.842	1.96345e-20
psmb9-b	8.5753e-25	-0.376554	0.105	0.396	2.03372e-20
spy1	8.61798e-25	-0.774502	0.417	0.712	2.04384e-20
reep5	8.6494e-25	-0.472713	1	1	2.05129e-20
SAMD8	8.66777e-25	-0.364129	0.072	0.337	2.05565e-20
AATM	8.68318e-25	-0.446395	0.185	0.536	2.0593e-20
safb	8.693e-25	0.676296	0.955	0.74	2.06163e-20
djb12	8.7535e-25	-0.340643	0.058	0.307	2.07598e-20
tsr2	9.03479e-25	-0.32558	0.03	0.241	2.14269e-20
atf4	9.06417e-25	-0.55691	0.914	0.941	2.14966e-20
cssa16h11orf49	9.1062e-25	-0.497293	0.168	0.495	2.15963e-20
tsn14	1.00115e-24	-0.422595	0.11	0.402	2.37433e-20
hspb11	1.01759e-24	-0.460024	0.13	0.449	2.41333e-20
si:ch211-175m2.5	1.03887e-24	-0.346363	0.094	0.378	2.46379e-20
id1	1.04626e-24	-1.44651	0.807	0.833	2.48132e-20
vgf	1.06133e-24	0.769962	0.998	0.944	2.51706e-20
srp19	1.0971e-24	-0.506479	0.726	0.91	2.60189e-20
rask	1.10462e-24	0.677645	0.948	0.731	2.61971e-20
fam13b	1.11203e-24	-0.404255	0.061	0.313	2.6373e-20
UBQL4	1.14078e-24	-0.320587	0.067	0.331	2.70548e-20
pp2bc	1.22635e-24	-0.507552	0.215	0.567	2.90842e-20
katnbl1	1.26811e-24	-0.293127	0.034	0.254	3.00745e-20
CV016	1.29628e-24	-0.644427	0.216	0.557	3.07425e-20
if2b	1.32506e-24	-0.630014	0.154	0.474	3.14252e-20
utp11	1.32729e-24	-0.290477	0.031	0.248	3.14779e-20
plbl1	1.41452e-24	-0.355837	0.067	0.325	3.35468e-20
trmt10a	1.41748e-24	-0.253135	0.017	0.211	3.36168e-20
NR4A1	1.63636e-24	-1.3495	0.926	0.892	3.88078e-20
csk21	1.7164e-24	-0.421868	0.18	0.52	4.07063e-20
ENSSSAG00000070377.1	1.94673e-24	-0.355966	0.097	0.381	4.61687e-20
ENSSSAG00000028461.1	1.96049e-24	-0.39096	0.058	0.3	4.64949e-20
rps24	2.12062e-24	-0.406163	1	1	5.02925e-20
ENSSSAG00000041997.1	2.23377e-24	-0.368173	0.039	0.26	5.2976e-20
elp5	2.29964e-24	-0.442094	0.174	0.505	5.45382e-20
hnrh3	2.52841e-24	-0.376532	0.163	0.505	5.99638e-20
rb11a	2.58282e-24	-0.439495	0.212	0.563	6.1254e-20
runx3	2.66271e-24	0.614798	0.981	0.82	6.31488e-20
GOLGA7B	2.67319e-24	-0.55621	0.213	0.548	6.33973e-20
dnajb1b	2.80769e-24	-0.712351	1	1	6.65872e-20
PM14	2.89115e-24	-0.481578	0.925	0.975	6.85665e-20
ENSSSAG00000006775.1	2.9878e-24	-0.276099	0.03	0.238	7.08586e-20
mep50	3.20105e-24	-0.42423	0.133	0.44	7.59162e-20
EIF3C	3.23943e-24	0.665647	0.97	0.842	7.68263e-20
fadd	3.25508e-24	-0.416179	0.232	0.613	7.71975e-20
4f2	3.26581e-24	-0.724621	0.187	0.502	7.74518e-20
ENSSSAG00000003163.1	3.29087e-24	-0.260974	0.025	0.229	7.80463e-20
nob1	3.35857e-24	-0.512537	0.317	0.7	7.96518e-20
ENSSSAG00000056074.1	3.38925e-24	-0.489335	0.132	0.418	8.03794e-20
ENSSSAG00000058479.1	3.39107e-24	0.870074	0.549	0.238	8.04225e-20
ENSSSAG00000081052.1	3.39813e-24	-0.32408	0.039	0.26	8.059e-20
cdka1	3.42544e-24	-0.425972	0.102	0.387	8.12378e-20
rgs9bp	3.47907e-24	-0.488649	0.152	0.455	8.25097e-20
med7	3.52722e-24	-0.438003	0.152	0.464	8.36516e-20
pigu	3.55195e-24	-0.281047	0.038	0.26	8.4238e-20
h10	4.03709e-24	0.736929	0.864	0.557	9.57436e-20
NACC1	4.08256e-24	-0.457697	0.171	0.498	9.6822e-20
surf1	4.16484e-24	-0.321057	0.083	0.356	9.87733e-20
alyref	4.42498e-24	-0.630414	0.672	0.836	1.04943e-19
NDUA7	4.9348e-24	-0.565758	0.497	0.768	1.17034e-19
si:dkey-220o5.5	4.95646e-24	-0.362031	0.036	0.251	1.17547e-19
SC11A	5.41584e-24	-0.504889	0.602	0.833	1.28442e-19
ENSSSAG00000001108.1	5.48435e-24	-0.372177	0.094	0.372	1.30067e-19
LIN52	5.54593e-24	-0.410643	0.105	0.387	1.31527e-19
ENSSSAG00000072909.1	5.66787e-24	0.559012	0.997	0.963	1.34419e-19
grk7b	5.73832e-24	-0.351463	0.042	0.266	1.3609e-19
soat1	5.80776e-24	-0.364344	0.033	0.245	1.37737e-19
stk25	6.29364e-24	-0.309004	0.053	0.291	1.4926e-19
NDRG1	6.63036e-24	-0.577021	0.116	0.402	1.57246e-19
DST	6.86224e-24	0.675006	0.893	0.619	1.62745e-19
h2az2a	7.01935e-24	-0.659163	0.472	0.746	1.66471e-19
dpy19l1l	7.39401e-24	-0.318694	0.027	0.229	1.75356e-19
rdm1	7.42107e-24	-0.413876	0.096	0.368	1.75998e-19
ENSSSAG00000003671.1	7.43671e-24	-2.05233	0.997	0.991	1.76369e-19
elk3	7.52116e-24	-0.436186	0.183	0.526	1.78372e-19
si:dkey-174n20.1	7.55905e-24	-0.292642	0.039	0.257	1.7927e-19
ENSSSAG00000054870.1	7.687e-24	-0.413811	0.05	0.282	1.82305e-19
ENSSSAG00000043681.1	7.72254e-24	-0.467449	0.111	0.396	1.83148e-19
mthfd1b	7.80472e-24	-0.364684	0.083	0.35	1.85097e-19
CDKA2	8.1239e-24	-0.386171	0.143	0.464	1.92667e-19
pik3cb	8.4812e-24	-0.599579	0.318	0.641	2.0114e-19
tisb	8.78665e-24	-0.909601	1	0.988	2.08384e-19
rnf113a	8.81689e-24	-0.442185	0.21	0.567	2.09101e-19
exoc7	9.04117e-24	-0.315804	0.071	0.325	2.1442e-19
tada3l	9.31363e-24	-0.48279	0.199	0.539	2.20882e-19
srsf7	9.36741e-24	-0.599816	0.708	0.851	2.22158e-19
coq9	9.41207e-24	-0.3286	0.107	0.402	2.23217e-19
ENSSSAG00000081177.1	9.60693e-24	-0.498631	0.19	0.52	2.27838e-19
GATD1	9.63578e-24	-0.328495	0.074	0.331	2.28522e-19
ca109	9.71346e-24	-0.3082	0.045	0.272	2.30364e-19
ENSSSAG00000063287.1	9.82354e-24	-0.581809	0.071	0.319	2.32975e-19
prickle2b	1.08043e-23	-0.431304	0.138	0.446	2.56235e-19
noc2l	1.08579e-23	-0.554912	0.254	0.601	2.57507e-19
kbrs2	1.14867e-23	-0.354174	0.091	0.362	2.72419e-19
thoc1	1.15218e-23	-0.339857	0.116	0.409	2.73251e-19
ubl5	1.15242e-23	-0.598008	0.925	0.944	2.73308e-19
sema3h	1.17403e-23	-0.415968	0.121	0.415	2.78434e-19
polrmt	1.17637e-23	-0.644079	0.414	0.687	2.78988e-19
ZFC3H1	1.19345e-23	0.611	0.895	0.554	2.83039e-19
psmc5	1.20767e-23	-0.573648	0.481	0.759	2.8641e-19
immp1l	1.21548e-23	-0.481265	0.252	0.613	2.88263e-19
caap1	1.23217e-23	-0.272905	0.031	0.241	2.92222e-19
alg11	1.24287e-23	-0.323811	0.069	0.325	2.94759e-19
ndufa3	1.25186e-23	-0.552427	0.63	0.824	2.96891e-19
zgc:153901	1.27105e-23	-0.390136	0.091	0.362	3.01443e-19
cmpk	1.29571e-23	0.603637	0.881	0.616	3.07291e-19
ubl3b	1.31169e-23	-0.519603	0.168	0.495	3.1108e-19
pkma	1.40517e-23	0.546008	1	0.994	3.33251e-19
itfg1	1.45077e-23	-0.410116	0.118	0.412	3.44064e-19
nap1l1	1.50324e-23	0.568516	1	0.957	3.56508e-19
ufc1	1.60303e-23	0.648313	0.962	0.814	3.80175e-19
GEMI2	1.60425e-23	-0.391898	0.172	0.508	3.80463e-19
SFRS5	1.63585e-23	-0.467025	0.867	0.954	3.87958e-19
kat2a	1.77535e-23	-0.299212	0.033	0.245	4.21042e-19
ZC3H7B	1.80278e-23	-0.336372	0.064	0.313	4.27547e-19
plekhg1	1.87035e-23	-0.445139	0.125	0.424	4.43571e-19
mgat2	1.90112e-23	-0.46864	0.204	0.536	4.50869e-19
med24	1.95417e-23	-0.254584	0.02	0.211	4.63452e-19
CHMP5	2.06802e-23	-0.530231	0.799	0.944	4.90453e-19
prp19	2.10047e-23	-0.284292	0.031	0.238	4.98148e-19
cabp7b	2.18465e-23	-0.372775	0.02	0.211	5.18112e-19
oat	2.21781e-23	-0.583473	0.342	0.678	5.25975e-19
icn	2.26637e-23	0.641729	1	1	5.37493e-19
ENSSSAG00000006001.1	2.28642e-23	-0.317102	0.047	0.272	5.42246e-19
ube2nb	2.29839e-23	-0.564046	0.766	0.851	5.45087e-19
ENSSSAG00000043176.1	2.34853e-23	-0.578537	0.404	0.724	5.56978e-19
gnl3	2.35337e-23	-0.512793	0.187	0.517	5.58125e-19
ENSSSAG00000063815.1	2.41795e-23	-0.823476	0.589	0.799	5.73442e-19
tbca	2.5291e-23	-0.510488	0.886	0.913	5.99802e-19
atf4b	2.83696e-23	-0.411948	0.089	0.353	6.72812e-19
zmp:0000000735	2.86776e-23	-0.559756	0.139	0.44	6.80118e-19
tmem168a	2.91415e-23	-0.315213	0.055	0.291	6.9112e-19
ENSSSAG00000003387.1	2.9626e-23	-0.276671	0.028	0.229	7.02609e-19
bca3	3.16488e-23	-0.321228	0.024	0.22	7.50583e-19
phla2	3.19098e-23	-0.81706	0.983	0.981	7.56774e-19
cdk7	3.2224e-23	-0.348998	0.114	0.412	7.64224e-19
TEBP	3.24114e-23	-0.495028	0.969	0.978	7.68669e-19
s2540	3.29645e-23	-0.29823	0.025	0.22	7.81787e-19
ponzr1	3.39693e-23	-0.625408	0.926	0.957	8.05616e-19
RS11	3.46536e-23	0.410298	1	1	8.21844e-19
cct8	3.51834e-23	-0.554554	0.9	0.932	8.3441e-19
ENSSSAG00000050440.1	3.66975e-23	-0.441454	0.06	0.294	8.70319e-19
ints3	3.78705e-23	-0.310111	0.069	0.319	8.98136e-19
bysl	3.8635e-23	-0.578709	0.397	0.712	9.16268e-19
sfrs1	3.88871e-23	-0.434534	0.161	0.48	9.22246e-19
IMP4	3.91419e-23	-0.441596	0.232	0.585	9.2829e-19
ENSSSAG00000081460.1	4.00357e-23	-0.337526	0.072	0.322	9.49488e-19
cj057	4.01551e-23	-0.452518	0.411	0.774	9.52319e-19
ENSSSAG00000000556.1	4.14746e-23	-0.398986	1	1	9.8361e-19
nup54	4.18379e-23	-0.426807	0.208	0.551	9.92228e-19
dab2ipb	4.32232e-23	0.826794	0.513	0.232	1.02508e-18
ENSSSAG00000048531.1	4.56655e-23	-0.314845	0.047	0.272	1.083e-18
ints9	4.58629e-23	-0.322728	0.055	0.288	1.08768e-18
ATOX1	4.63496e-23	0.623727	0.904	0.681	1.09923e-18
eif1axb	4.76196e-23	-0.304763	0.077	0.334	1.12935e-18
TTC32	4.9211e-23	-0.330228	0.099	0.375	1.16709e-18
lysm2	5.04032e-23	-0.333898	0.047	0.269	1.19536e-18
MYCBP	5.04586e-23	-0.500086	0.671	0.876	1.19668e-18
rfx7a	5.05681e-23	-0.335748	0.069	0.319	1.19927e-18
plin2	5.11287e-23	-1.4327	0.73	0.796	1.21257e-18
ENSSSAG00000045091.1	5.18175e-23	-0.316159	0.077	0.331	1.2289e-18
rnf126	5.18982e-23	-0.35994	0.107	0.387	1.23082e-18
pcdh1g22	5.39281e-23	-0.366052	0.152	0.474	1.27896e-18
ppat	5.55155e-23	-0.343896	0.056	0.291	1.31661e-18
arl1	5.7631e-23	-0.390874	0.168	0.489	1.36678e-18
mov10	5.85198e-23	-0.278354	0.038	0.251	1.38785e-18
dynlt1	5.86368e-23	-0.349467	0.116	0.406	1.39063e-18
polr2l	6.24431e-23	-0.365227	0.13	0.427	1.4809e-18
si:dkey-217d24.6	6.35854e-23	-0.293966	0.033	0.238	1.50799e-18
ENSSSAG00000057802.1	6.37459e-23	-0.672445	0.105	0.375	1.5118e-18
zgc:101679	6.41732e-23	-0.372365	0.127	0.424	1.52193e-18
elovl6l	6.4518e-23	-0.423055	0.024	0.214	1.53011e-18
arl6ip4	6.64176e-23	-0.39188	0.166	0.495	1.57516e-18
ENSSSAG00000004818.1	6.67073e-23	-0.278601	0.033	0.238	1.58203e-18
i20l1	6.69832e-23	-0.43851	0.188	0.523	1.58857e-18
col1a1a	6.74879e-23	-0.589452	1	0.997	1.60054e-18
ENSSSAG00000000304.1	7.13065e-23	-0.262786	0.009	0.176	1.6911e-18
tradd	7.18751e-23	-0.352187	0.138	0.452	1.70459e-18
rpp30	7.2338e-23	-0.460652	0.053	0.282	1.71557e-18
ENSSSAG00000069724.1	7.25342e-23	-0.462698	0.277	0.628	1.72022e-18
RPL5	7.43895e-23	0.407658	1	0.994	1.76422e-18
SAT1	7.75459e-23	-0.598663	0.98	0.994	1.83908e-18
rangrf	7.81085e-23	-0.35966	0.122	0.415	1.85242e-18
dcaf13	7.84748e-23	-0.307538	0.086	0.353	1.86111e-18
ENSSSAG00000073159.1	7.8489e-23	-0.335659	0.055	0.285	1.86145e-18
rangap1a	8.15295e-23	-0.361175	0.06	0.294	1.93355e-18
tm177	8.40148e-23	-0.307263	0.06	0.297	1.9925e-18
rfc2	8.59387e-23	-0.542144	0.094	0.35	2.03812e-18
e2f3	8.76325e-23	-0.322728	0.055	0.285	2.07829e-18
angpt1	8.87415e-23	-0.272905	0.03	0.232	2.10459e-18
fam49ba	8.88573e-23	-0.289	0.039	0.254	2.10734e-18
rs16	9.29e-23	0.335809	1	1	2.20322e-18
ENSSSAG00000056523.1	9.34126e-23	0.64683	1	0.988	2.21537e-18
EXOSC9	9.54989e-23	-0.32359	0.077	0.334	2.26485e-18
evpla	9.80681e-23	-0.491697	0.196	0.529	2.32578e-18
CMC1	9.86539e-23	-0.298695	0.024	0.214	2.33968e-18
dus3l	9.90663e-23	-0.308945	0.066	0.307	2.34946e-18
ENSSSAG00000042686.1	1.0217e-22	-0.410069	0.171	0.492	2.42307e-18
sap18	1.03544e-22	-0.477591	0.762	0.91	2.45566e-18
ENSSSAG00000026466.1	1.07068e-22	-0.35562	0.08	0.334	2.53921e-18
NDUA4	1.09851e-22	-0.574705	1	1	2.60524e-18
npffr2b	1.1514e-22	-0.379585	0.077	0.325	2.73065e-18
ATP1A1	1.17075e-22	-0.573884	0.367	0.672	2.77654e-18
cinp	1.19266e-22	-0.332793	0.088	0.353	2.82851e-18
mk13	1.1987e-22	-0.317156	0.067	0.31	2.84283e-18
EIF3G	1.20544e-22	0.568708	0.994	0.96	2.85881e-18
ENSSSAG00000038288.1	1.24246e-22	-0.530302	0.176	0.489	2.94662e-18
cyp2ae1	1.24742e-22	-0.442679	0.18	0.508	2.95839e-18
pus7	1.25871e-22	-0.318714	0.064	0.307	2.98516e-18
rl22l	1.27549e-22	0.571295	0.998	0.96	3.02496e-18
RPB11	1.29488e-22	-0.413288	0.199	0.536	3.07093e-18
ankrd40	1.32363e-22	-0.325074	0.049	0.269	3.13913e-18
NFX1	1.34265e-22	-0.305236	0.042	0.257	3.18422e-18
par-2	1.35064e-22	-0.253135	0.02	0.204	3.20319e-18
ENSSSAG00000057897.1	1.35247e-22	-0.299713	0.05	0.276	3.20751e-18
RS5	1.36163e-22	0.358629	1	1	3.22924e-18
ENSSSAG00000002709.1	1.3823e-22	0.627733	0.876	0.588	3.27827e-18
ABHD17A	1.40367e-22	-0.363556	0.069	0.31	3.32895e-18
HMGB2	1.41147e-22	-1.19562	0.864	0.861	3.34744e-18
sf3a3	1.44096e-22	-0.507179	0.694	0.867	3.41739e-18
ddx5	1.46691e-22	0.696223	0.632	0.328	3.47894e-18
ENSSSAG00000051775.1	1.58736e-22	-0.338442	0.016	0.192	3.76459e-18
mtf2	1.602e-22	-0.291657	0.027	0.22	3.79929e-18
CBX3	1.68436e-22	-0.615881	0.903	0.913	3.99463e-18
ddx58	1.70274e-22	-0.363893	0.02	0.204	4.03821e-18
syncrip	1.71762e-22	-0.517504	0.257	0.591	4.07351e-18
sucla2	1.75374e-22	-0.43851	0.218	0.56	4.15917e-18
leng8	1.75808e-22	0.636567	0.691	0.415	4.16946e-18
ENSSSAG00000009457.1	1.83204e-22	-0.282124	0.036	0.241	4.34487e-18
ENSSSAG00000074330.1	1.90338e-22	-0.352427	0.11	0.396	4.51405e-18
ARL9	1.93234e-22	-0.396215	0.191	0.523	4.58274e-18
mrps5	1.95408e-22	-0.39449	0.188	0.52	4.6343e-18
tsc1	2.01126e-22	-0.409017	0.135	0.43	4.76991e-18
ENSSSAG00000000519.1	2.0301e-22	-0.449527	0.078	0.328	4.81458e-18
nfya	2.07559e-22	-0.367047	0.049	0.266	4.92246e-18
RHOF	2.10911e-22	-0.574847	0.375	0.703	5.00197e-18
tp4a1	2.11351e-22	-0.416607	0.243	0.604	5.0124e-18
ptprga	2.18968e-22	0.589321	0.865	0.539	5.19304e-18
ENSSSAG00000043513.1	2.21349e-22	-0.414982	0.174	0.477	5.24952e-18
ENSSSAG00000055136.1	2.31698e-22	-0.384936	0.086	0.341	5.49495e-18
ND4L	2.3329e-22	-0.348846	0.075	0.325	5.53272e-18
CISH	2.39528e-22	-0.440257	0.017	0.195	5.68064e-18
camk1ga	2.3975e-22	-0.581829	0.176	0.477	5.68591e-18
wdr75	2.5999e-22	-0.332973	0.111	0.39	6.16593e-18
nup133	2.62214e-22	-0.300668	0.067	0.31	6.21866e-18
ing4	2.6483e-22	-0.275194	0.047	0.266	6.28071e-18
ENSSSAG00000057280.1	2.72109e-22	-0.584687	0.171	0.467	6.45334e-18
si:ch211-242f23.8	2.75331e-22	-0.251018	0.008	0.167	6.52976e-18
gata2a	2.85375e-22	-0.368138	0.02	0.201	6.76794e-18
ubtf	2.87732e-22	0.618108	0.909	0.628	6.82386e-18
zdh12	3.09468e-22	-0.275753	0.044	0.263	7.33934e-18
zgc:153115	3.2898e-22	-0.376554	0.096	0.365	7.80209e-18
ENSSSAG00000058932.1	3.30349e-22	-0.447028	0.041	0.248	7.83455e-18
st6galnac4	3.33176e-22	-0.315804	0.075	0.322	7.90161e-18
tspan18b	3.44082e-22	0.636424	0.813	0.48	8.16024e-18
cdk2	3.49181e-22	-0.528565	0.082	0.325	8.28118e-18
CN112	3.50574e-22	-0.524244	0.498	0.78	8.31422e-18
cars1	3.62339e-22	-0.755443	0.674	0.845	8.59323e-18
ppa1b	3.67235e-22	-0.410527	0.185	0.508	8.70934e-18
fhl3	3.71354e-22	-0.508535	0.078	0.322	8.80704e-18
ENSSSAG00000051972.1	3.7809e-22	-0.289144	0.036	0.238	8.96679e-18
fermt2	3.82877e-22	0.564801	0.972	0.789	9.0803e-18
ENSSSAG00000046419.1	3.8418e-22	-0.314233	0.06	0.291	9.11121e-18
fth1a	3.96717e-22	-0.412986	1	1	9.40854e-18
hdac1	3.96764e-22	0.592276	0.978	0.839	9.40966e-18
npm3	4.01009e-22	-0.296224	0.044	0.257	9.51032e-18
rrp9	4.03206e-22	-0.486771	0.263	0.601	9.56244e-18
lsm10	4.4171e-22	-0.325788	0.058	0.288	1.04756e-17
ARRD3	4.5323e-22	0.653195	0.998	0.935	1.07488e-17
ENSSSAG00000053031.1	4.76369e-22	-0.56882	0.611	0.799	1.12976e-17
HAPLN3	4.80551e-22	-0.272524	0.028	0.22	1.13967e-17
NCPR	5.15004e-22	-0.45612	0.066	0.297	1.22138e-17
h3f3a	5.30367e-22	-0.436106	0.997	0.994	1.25782e-17
ENSSSAG00000064268.1	5.48838e-22	-0.277798	0.031	0.229	1.30162e-17
cox7a2a	5.68568e-22	-0.483816	0.928	0.957	1.34842e-17
gdnfb	5.82422e-22	0.865397	0.467	0.183	1.38127e-17
raf1	5.91993e-22	-0.273912	0.031	0.226	1.40397e-17
ENSSSAG00000071528.1	5.99544e-22	-0.436845	0.227	0.567	1.42188e-17
PRSS35	5.99637e-22	1.01065	0.433	0.152	1.4221e-17
ndufv2	6.00976e-22	-0.523059	0.478	0.774	1.42528e-17
eya2	6.1142e-22	-0.371969	0.086	0.341	1.45004e-17
zgc:162160	6.12821e-22	-0.279959	0.031	0.229	1.45337e-17
mif	6.14042e-22	0.648081	0.929	0.728	1.45626e-17
ADRM1	6.18733e-22	-0.316159	0.071	0.313	1.46739e-17
fuom	6.27458e-22	-0.357531	0.129	0.418	1.48808e-17
cog6	6.28823e-22	-0.302179	0.019	0.195	1.49132e-17
ZNF521	6.3331e-22	0.599112	0.773	0.449	1.50196e-17
NHLC3	6.42305e-22	-0.325138	0.096	0.362	1.52329e-17
NRN1L	6.4704e-22	-0.255945	0.028	0.22	1.53452e-17
aqr	6.51547e-22	-0.382846	0.119	0.399	1.54521e-17
acy1	6.64107e-22	-0.308055	0.069	0.31	1.575e-17
dus4l	6.86146e-22	-0.264898	0.041	0.251	1.62726e-17
ENSSSAG00000001755.1	6.87902e-22	-0.588108	0.215	0.533	1.63143e-17
ENSSSAG00000056426.1	6.94558e-22	-0.27811	0.044	0.257	1.64721e-17
taf9	6.99644e-22	-0.388436	0.183	0.505	1.65928e-17
hikeshi	7.28455e-22	-0.291126	0.044	0.257	1.7276e-17
kdelc1	7.46013e-22	-0.339144	0.102	0.365	1.76925e-17
pick1	7.52002e-22	-1.70353	0.365	0.598	1.78345e-17
prps2	7.63943e-22	-0.482519	1	1	1.81177e-17
mrtfab	7.67966e-22	-0.37178	0.155	0.461	1.82131e-17
nab2	7.75593e-22	0.898806	0.433	0.155	1.8394e-17
fosl2	8.36514e-22	0.642839	0.998	0.92	1.98388e-17
fam63b	9.2343e-22	-0.340476	0.08	0.331	2.19001e-17
FGL2	9.29188e-22	-0.3284	0.033	0.229	2.20366e-17
mycb	9.41167e-22	-0.578943	0.171	0.471	2.23207e-17
rpp38	9.61039e-22	-0.27787	0.045	0.26	2.2792e-17
ENSSSAG00000074976.1	9.84436e-22	-0.380833	0.114	0.39	2.33469e-17
pgam5	1.02509e-21	-0.471732	0.246	0.579	2.4311e-17
ctsl.1	1.03276e-21	-0.518999	0.105	0.365	2.44929e-17
ASC	1.0384e-21	-0.452635	0.205	0.52	2.46266e-17
yif1b	1.04969e-21	-0.368932	0.119	0.399	2.48945e-17
rs2	1.06861e-21	0.425089	1	1	2.53431e-17
sinhcaf	1.06987e-21	-0.545369	0.201	0.526	2.5373e-17
znf622	1.08458e-21	-0.370496	0.201	0.539	2.57219e-17
CDK17	1.09554e-21	-0.420756	0.144	0.437	2.59819e-17
irf1-2	1.10069e-21	-0.609062	0.135	0.418	2.61041e-17
LPP1	1.10628e-21	-0.488982	0.166	0.467	2.62366e-17
prmt7	1.11191e-21	-0.338288	0.103	0.368	2.637e-17
ndufaf8	1.13565e-21	-0.37078	0.168	0.483	2.69332e-17
GDIR	1.1415e-21	-0.438796	0.309	0.653	2.70719e-17
cssa13hxorf56	1.14858e-21	-0.262005	0.041	0.251	2.72397e-17
ptprea	1.16416e-21	-0.347043	0.083	0.334	2.76093e-17
U2A	1.16715e-21	-0.473538	0.329	0.663	2.768e-17
ENSSSAG00000040457.1	1.21424e-21	-0.328495	0.072	0.316	2.87969e-17
CDC42	1.22446e-21	-0.445895	0.984	0.994	2.90392e-17
aldh1a2	1.25221e-21	-0.854054	0.864	0.892	2.96975e-17
drap1	1.27697e-21	-0.311645	0.1	0.372	3.02847e-17
ENSSSAG00000001202.1	1.30539e-21	-0.255945	0.025	0.211	3.09586e-17
TPIS	1.34847e-21	0.590024	0.986	0.864	3.19802e-17
PRDX3	1.34939e-21	-0.513263	0.544	0.796	3.20022e-17
bola3	1.36304e-21	-0.271529	0.033	0.229	3.23259e-17
MARCS	1.38203e-21	0.551037	0.989	0.87	3.27761e-17
hvcn1	1.41858e-21	-0.398889	0.129	0.412	3.3643e-17
zfyve21	1.41957e-21	-0.573166	0.699	0.864	3.36665e-17
ENSSSAG00000008090.1	1.49511e-21	-0.487977	0	0.136	3.5458e-17
brf2	1.50614e-21	-0.265815	0.006	0.158	3.57196e-17
sftpba	1.53758e-21	-0.399749	0.147	0.443	3.64652e-17
ENSSSAG00000065991.1	1.5633e-21	0.485583	1	0.994	3.70753e-17
xbp1	1.62556e-21	0.505521	1	0.969	3.85518e-17
lsm5	1.631e-21	-0.555537	0.665	0.83	3.86808e-17
CKLF3	1.65145e-21	-0.456204	0.218	0.545	3.91658e-17
ctrl	1.6567e-21	-0.864989	0.936	0.963	3.92904e-17
lyar	1.66189e-21	-0.578889	0.304	0.635	3.94134e-17
ppce	1.68143e-21	-0.497369	0.376	0.715	3.98767e-17
pde6d	1.70453e-21	-0.293127	0.034	0.232	4.04246e-17
emc4	1.72545e-21	-0.491838	0.68	0.854	4.09207e-17
ENSSSAG00000058730.1	1.73237e-21	-0.404046	0.074	0.313	4.10848e-17
sec23ip	1.7723e-21	-0.327989	0.092	0.356	4.20319e-17
ubl4aa	1.81703e-21	-0.31137	0.099	0.365	4.30926e-17
adprh	1.82181e-21	-0.394518	0.183	0.505	4.3206e-17
si:dkey-21c19.3	1.8562e-21	-0.311645	0.103	0.378	4.40217e-17
dctn3	1.8683e-21	-0.317461	0.147	0.458	4.43086e-17
ENSSSAG00000057422.1	1.91872e-21	0.769013	0.616	0.328	4.55043e-17
vps28	1.97654e-21	-0.389022	0.146	0.446	4.68755e-17
ENSSSAG00000002291.1	2.10447e-21	0.427224	0.98	0.842	4.99096e-17
saraf	2.19464e-21	-0.378082	0.21	0.554	5.20481e-17
TPC6B	2.27875e-21	-0.3283	0.113	0.387	5.40428e-17
dgcr6	2.38528e-21	-0.263654	0.033	0.229	5.65693e-17
cnn2	2.4184e-21	-0.638342	0.801	0.892	5.73547e-17
atp2c1	2.42013e-21	-0.284471	0.052	0.269	5.73958e-17
TUSC2	2.43357e-21	-0.282094	0.063	0.294	5.77147e-17
nup37	2.51941e-21	-0.55743	0.132	0.409	5.97504e-17
ISG20L2	2.55934e-21	-0.363329	0.086	0.334	6.06974e-17
RT16	2.56281e-21	-0.388428	0.219	0.563	6.07795e-17
ENSSSAG00000068598.1	2.57923e-21	-0.252436	0.014	0.18	6.11691e-17
ccr7	2.58938e-21	-0.476314	0.133	0.412	6.14097e-17
gp177	2.61134e-21	-0.319754	0.053	0.272	6.19306e-17
glyg	2.65318e-21	-0.588714	0.583	0.783	6.29228e-17
RPN1	2.68819e-21	-0.32544	0.088	0.344	6.37532e-17
TAF12	2.69174e-21	-0.355336	0.191	0.526	6.38373e-17
ENSSSAG00000071682.1	2.88157e-21	-0.285185	0.016	0.183	6.83394e-17
pop5	3.0315e-21	-0.309661	0.071	0.307	7.18951e-17
KLF6	3.09479e-21	0.762507	0.981	0.885	7.33961e-17
aadat	3.13488e-21	-0.278955	0.058	0.282	7.43467e-17
nup93	3.37586e-21	-0.34786	0.063	0.285	8.00619e-17
zc3hc1	3.41512e-21	-0.314827	0.091	0.35	8.0993e-17
ENSSSAG00000008410.1	3.43017e-21	-0.259666	0.02	0.195	8.13498e-17
ENSSSAG00000065606.1	3.50101e-21	0.583637	0.793	0.483	8.303e-17
ENSSSAG00000077418.1	3.51611e-21	-0.381442	0.108	0.372	8.33881e-17
kremen1	3.63249e-21	-0.490806	0.166	0.464	8.61482e-17
stt3a	3.64481e-21	-0.616987	0.917	0.907	8.64402e-17
ENSSSAG00000075518.1	3.66281e-21	-0.273113	0.025	0.207	8.68672e-17
ATL2	3.70085e-21	-0.319938	0.047	0.257	8.77693e-17
ccdc58	3.85058e-21	-0.371098	0.141	0.43	9.13203e-17
SMU1	4.15691e-21	-0.398627	0.232	0.567	9.85853e-17
ttpal	4.17745e-21	-0.433586	0.088	0.322	9.90723e-17
PLEKHG1	4.18469e-21	-0.468626	0.19	0.505	9.9244e-17
ENSSSAG00000031958.1	4.27533e-21	-0.314342	0.025	0.207	1.01394e-16
cacybp	4.31149e-21	-0.3996	0.931	0.954	1.02251e-16
pop4	4.41873e-21	-0.27463	0.041	0.245	1.04795e-16
pdcd6	4.43061e-21	-0.508115	0.973	0.975	1.05076e-16
nt5c3a	4.65192e-21	-0.350109	0.163	0.474	1.10325e-16
sydc	4.7756e-21	-0.465022	0.19	0.508	1.13258e-16
niban2b	4.8225e-21	0.765659	0.724	0.443	1.1437e-16
pelp1	5.13728e-21	-0.329946	0.071	0.303	1.21836e-16
pdcd4	5.31975e-21	-0.281047	0.034	0.229	1.26163e-16
camsap3	5.48316e-21	-0.523524	0.248	0.56	1.30039e-16
si:dkey-247m21.3	5.66912e-21	-0.367121	0.075	0.31	1.34449e-16
FKB10	6.0057e-21	-0.40925	0.124	0.396	1.42431e-16
ENSSSAG00000034738.1	6.08066e-21	-0.50543	0.146	0.433	1.44209e-16
C1orf198	6.48471e-21	-0.517795	0.545	0.793	1.53791e-16
pno1	6.49603e-21	-0.403046	0.262	0.613	1.5406e-16
glra2	6.5419e-21	-0.5826	0.171	0.452	1.55148e-16
xtp3a	6.63393e-21	-0.446985	0.136	0.412	1.5733e-16
ENSSSAG00000041424.1	6.6685e-21	-0.399759	0.146	0.437	1.5815e-16
batf	6.92422e-21	-0.329315	0.022	0.195	1.64215e-16
rbm4.3	6.97797e-21	-0.547871	0.948	0.96	1.65489e-16
QCR10	7.08862e-21	-0.423752	0.97	0.991	1.68114e-16
ENSSSAG00000001546.1	7.11032e-21	-0.330799	0.089	0.337	1.68628e-16
golga4	7.15048e-21	0.576062	0.762	0.48	1.69581e-16
CRY2	7.29848e-21	-0.288372	0.05	0.263	1.73091e-16
tdp2a	7.39713e-21	-0.274549	0.058	0.282	1.7543e-16
RLA2	7.56901e-21	0.299522	1	1	1.79507e-16
z3h7a	7.98481e-21	-0.289836	0.085	0.334	1.89368e-16
vtnb	8.14955e-21	-0.299268	0.045	0.251	1.93275e-16
ENSSSAG00000003419.1	8.20487e-21	-0.26781	0.038	0.235	1.94587e-16
tango2	8.55925e-21	-0.432249	0.243	0.591	2.02991e-16
actr8	8.85069e-21	-0.347204	0.105	0.365	2.09903e-16
ENSSSAG00000075284.1	9.11337e-21	-0.480961	0.163	0.461	2.16133e-16
mrps2	9.23614e-21	-0.343289	0.11	0.372	2.19044e-16
wdr81	9.38882e-21	-0.297673	0.06	0.282	2.22665e-16
jpt1a	9.71817e-21	-0.264609	0.049	0.26	2.30476e-16
ENSSSAG00000059460.1	9.80669e-21	-0.38088	0.155	0.452	2.32576e-16
vps29	9.83748e-21	-0.467449	0.66	0.864	2.33306e-16
six7	1.0029e-20	-0.453809	0.183	0.474	2.37847e-16
fkb1a	1.00345e-20	-0.499786	0.149	0.427	2.37979e-16
si:ch211-1a19.3	1.02233e-20	0.657584	0.707	0.44	2.42456e-16
ENSSSAG00000003869.1	1.02425e-20	-2.7666	0.575	0.635	2.4291e-16
tspan15	1.08613e-20	-0.302282	0.063	0.285	2.57586e-16
UBA	1.10777e-20	-0.639013	1	1	2.6272e-16
mphosph8	1.14449e-20	0.587391	0.851	0.588	2.71426e-16
chch8	1.14704e-20	-0.333254	0.157	0.461	2.72032e-16
klf11b	1.15592e-20	-0.270935	0.025	0.204	2.74139e-16
ENSSSAG00000064568.1	1.15977e-20	-0.65744	0.031	0.217	2.75051e-16
gran	1.17139e-20	0.540068	0.995	0.935	2.77807e-16
ENSSSAG00000046670.1	1.17324e-20	-0.598405	0.014	0.173	2.78246e-16
zgc:101583	1.17562e-20	-0.56219	0.406	0.718	2.78809e-16
ENSSSAG00000015247.1	1.22251e-20	-0.302373	0.092	0.347	2.8993e-16
ENSSSAG00000039002.1	1.25649e-20	-0.259556	0.028	0.211	2.9799e-16
pomk	1.26903e-20	-0.324217	0.083	0.328	3.00964e-16
azin1b	1.27664e-20	-0.2571	0.044	0.248	3.02769e-16
ints6	1.31487e-20	-0.485565	0.157	0.443	3.11835e-16
ENSSSAG00000042591.1	1.32346e-20	-0.431094	0.125	0.396	3.13872e-16
synpo2lb	1.35681e-20	-0.304363	0.071	0.3	3.21781e-16
ENSSSAG00000056674.1	1.35736e-20	0.659885	0.691	0.399	3.21912e-16
zgc:171695	1.36328e-20	-0.718988	0.056	0.269	3.23315e-16
ENSSSAG00000008911.1	1.37254e-20	-0.331492	0.146	0.437	3.25512e-16
mcm3ap	1.42292e-20	-0.494835	0.149	0.427	3.3746e-16
galt	1.47236e-20	-0.265662	0.034	0.226	3.49184e-16
tapbp	1.51463e-20	-0.492771	0.157	0.449	3.5921e-16
rnasekb	1.52813e-20	-0.304341	0.103	0.365	3.62412e-16
mcmbp	1.5668e-20	-0.389355	0.102	0.353	3.71582e-16
dcun1d3	1.60549e-20	-0.323743	0.036	0.226	3.80759e-16
CD302	1.60647e-20	-0.709183	0.304	0.625	3.8099e-16
cxl10	1.65044e-20	-1.08365	0.005	0.146	3.91418e-16
med28	1.6903e-20	-0.350504	0.199	0.523	4.00872e-16
ampd2a	1.82662e-20	-0.837234	0.238	0.533	4.33201e-16
sac3d1	1.85731e-20	-0.252895	0.03	0.217	4.4048e-16
dtd2	1.87078e-20	-0.337052	0.161	0.461	4.43674e-16
ACPM	1.90539e-20	-0.438278	0.917	0.95	4.51883e-16
ENSSSAG00000041014.1	1.91658e-20	-0.730952	0.702	0.789	4.54536e-16
tmem18	1.92156e-20	-0.409941	0.212	0.536	4.55717e-16
atf5a	1.98896e-20	0.939536	0.451	0.186	4.71701e-16
adsl	1.99676e-20	-0.34271	0.191	0.508	4.73552e-16
fgd6	2.0267e-20	-0.281846	0.052	0.263	4.80652e-16
zfyve27	2.03783e-20	-0.283161	0.053	0.266	4.83291e-16
dusp26	2.06161e-20	-0.317156	0.064	0.285	4.88931e-16
fa76b	2.14124e-20	-0.287077	0.055	0.269	5.07818e-16
EIF4E3	2.18523e-20	-0.299578	0.088	0.334	5.1825e-16
ds22a	2.198e-20	-0.598205	0.201	0.495	5.21278e-16
SLC6A6	2.21268e-20	-0.553438	0.185	0.477	5.24759e-16
2007-09-01	2.24051e-20	0.580729	0.951	0.724	5.31359e-16
nupr1b	2.26951e-20	-0.846633	0.966	0.957	5.38238e-16
ENSSSAG00000015886.1	2.29507e-20	-0.304763	0.075	0.31	5.44298e-16
zgpat	2.3257e-20	-0.296305	0.089	0.334	5.51562e-16
ENSSSAG00000008919.1	2.41537e-20	-0.345906	0.094	0.344	5.72829e-16
slc32a1	2.49369e-20	-0.680276	0.926	0.92	5.91403e-16
slc33a1	2.50681e-20	-0.275978	0.047	0.251	5.94516e-16
ddx28	2.57731e-20	-0.307423	0.114	0.378	6.11234e-16
zgc:193690	2.69064e-20	-0.277478	0.074	0.307	6.38111e-16
gfm1	2.71405e-20	-0.279959	0.034	0.223	6.43663e-16
i14k	2.85558e-20	-0.76717	0.989	0.978	6.77229e-16
slc9a3r1	2.85748e-20	-0.76873	0.527	0.715	6.77679e-16
BAD	2.87731e-20	-0.524317	0.176	0.464	6.82382e-16
GRL1	2.94063e-20	-0.34898	0.169	0.474	6.97399e-16
cq049	2.97179e-20	-0.253444	0.047	0.254	7.0479e-16
ENSSSAG00000055046.1	2.99535e-20	-0.306734	0.089	0.334	7.10378e-16
ENSSSAG00000008603.1	2.9969e-20	-0.335979	0.105	0.362	7.10745e-16
ywhae1	3.09065e-20	-0.47878	0.981	0.988	7.32978e-16
TPM1	3.09973e-20	0.546207	0.998	1	7.35131e-16
dynlrb2	3.12154e-20	-0.504081	0.688	0.867	7.40305e-16
ENSSSAG00000060259.1	3.26549e-20	-0.409771	0.045	0.241	7.74443e-16
dapk3	3.31925e-20	-0.572551	0.426	0.712	7.87193e-16
HNRPQ	3.34007e-20	-0.275753	0.069	0.297	7.9213e-16
ENSSSAG00000024226.1	3.40467e-20	-0.542761	0.346	0.641	8.07451e-16
mk03	3.40898e-20	-0.307562	0.135	0.424	8.08473e-16
nub1	3.41777e-20	-0.384485	0.102	0.356	8.10557e-16
pin1	3.43763e-20	-0.439147	0.986	0.997	8.15269e-16
cc134	3.59891e-20	-0.320406	0.154	0.449	8.53518e-16
ENSSSAG00000054389.1	3.66154e-20	-0.295948	0.058	0.272	8.68371e-16
ef2	3.73918e-20	-0.598447	0.947	0.947	8.86783e-16
ENSSSAG00000077988.1	3.83488e-20	-0.363181	0.111	0.375	9.09481e-16
ssbp4	3.8823e-20	-0.285561	0.042	0.241	9.20727e-16
kank2	3.91331e-20	-0.591736	0.679	0.854	9.28081e-16
ncf1	3.9274e-20	-0.354608	0	0.127	9.31423e-16
pigo	4.06546e-20	-0.267479	0.05	0.257	9.64164e-16
mettl5	4.08254e-20	-0.356466	0.197	0.508	9.68216e-16
BAX	4.22058e-20	-0.349165	0.097	0.347	1.00095e-15
tmm85	4.24606e-20	-0.581645	0.089	0.325	1.007e-15
dph3	4.33984e-20	-0.411567	0.257	0.585	1.02924e-15
ca119	4.34709e-20	-0.265045	0.038	0.229	1.03096e-15
SSRD	4.58757e-20	0.632924	0.887	0.65	1.08799e-15
emc8	4.79849e-20	-0.304368	0.052	0.26	1.13801e-15
foxn2	4.80642e-20	-0.295489	0.05	0.257	1.13989e-15
prim2	4.91921e-20	-0.48817	0.13	0.393	1.16664e-15
p4k2a	4.95664e-20	-0.318227	0.091	0.334	1.17552e-15
supv3l1	4.96291e-20	-0.338166	0.102	0.359	1.177e-15
ENSSSAG00000007881.1	5.23177e-20	-0.34764	0.052	0.257	1.24077e-15
fam20b	5.44809e-20	-0.27999	0.052	0.257	1.29207e-15
ENSSSAG00000043731.1	5.68365e-20	-0.373169	0.15	0.443	1.34793e-15
casp3	5.82058e-20	-0.316972	0.107	0.365	1.38041e-15
ENSSSAG00000068466.1	5.90416e-20	-0.28698	0.036	0.223	1.40023e-15
si:dkey-122a22.2	5.97565e-20	-0.293757	0.119	0.393	1.41718e-15
e2ig5	6.09455e-20	-0.388255	0.215	0.539	1.44538e-15
ENSSSAG00000077126.1	6.16358e-20	-0.294919	0.036	0.226	1.46175e-15
mrpl34	6.22989e-20	-0.30632	0.102	0.353	1.47748e-15
ENSSSAG00000068712.1	6.32355e-20	-0.267908	0.056	0.269	1.49969e-15
lhfpl2a	6.37841e-20	0.621556	0.776	0.477	1.5127e-15
prpf4	6.5116e-20	-0.304754	0.085	0.322	1.54429e-15
atp5mc3	6.70208e-20	-0.592493	0.704	0.839	1.58947e-15
si:ch211-282j22.3	6.88878e-20	-0.330237	0.082	0.313	1.63374e-15
mark2a	7.00718e-20	-0.42754	0.187	0.477	1.66182e-15
ubqln4	7.46398e-20	-0.452799	0.403	0.715	1.77016e-15
dcbld2	7.49019e-20	0.611697	0.815	0.52	1.77637e-15
spout1	7.49319e-20	-0.312345	0.113	0.375	1.77708e-15
GPR82	7.53808e-20	-0.548988	0.281	0.598	1.78773e-15
pik3r3a	7.73058e-20	-0.504125	0.047	0.245	1.83338e-15
stkld1	8.04667e-20	-0.263381	0.047	0.248	1.90835e-15
hpf1	8.27039e-20	-0.400427	0.182	0.48	1.9614e-15
mrps10	8.59905e-20	-0.346376	0.216	0.542	2.03935e-15
zgc:101765	8.62921e-20	-0.304791	0.053	0.26	2.0465e-15
rbbp5	8.84736e-20	-0.354499	0.122	0.39	2.09824e-15
rrm2	8.87957e-20	-0.762709	0.099	0.331	2.10588e-15
cssa26h16orf46	8.92777e-20	-0.26289	0.034	0.22	2.11731e-15
aars1	8.98533e-20	-0.364241	0.194	0.505	2.13096e-15
ccdc43	9.19676e-20	-0.384213	0.193	0.489	2.1811e-15
usf1	9.2386e-20	-0.28262	0.061	0.279	2.19103e-15
ENSSSAG00000071405.1	9.87898e-20	-0.436474	0.053	0.254	2.3429e-15
LYRM5	1.00029e-19	-0.343441	0.174	0.48	2.37229e-15
plekha8	1.00144e-19	0.670296	0.688	0.449	2.37502e-15
inpp	1.01287e-19	-0.385018	0.146	0.421	2.40211e-15
spsb1	1.0733e-19	-0.342839	0.089	0.328	2.54545e-15
ndub6	1.07783e-19	-0.444003	0.174	0.433	2.55619e-15
psma1	1.19145e-19	-0.494447	0.801	0.87	2.82564e-15
cd276	1.206e-19	-0.368081	0.21	0.533	2.86016e-15
ENSSSAG00000006979.1	1.22111e-19	-0.333835	0.056	0.263	2.89597e-15
mapk3	1.32718e-19	0.539358	0.677	0.418	3.14754e-15
uggt1	1.33895e-19	-0.30164	0.107	0.365	3.17544e-15
ENSSSAG00000062489.1	1.33945e-19	-0.527251	0.353	0.653	3.17663e-15
PRDX4	1.34227e-19	0.636483	0.752	0.548	3.18332e-15
nckap1	1.34971e-19	0.599258	0.694	0.412	3.20097e-15
tln1	1.36078e-19	0.571261	0.986	0.864	3.22722e-15
haus2	1.41691e-19	-0.398117	0.049	0.245	3.36034e-15
bclx	1.43932e-19	0.50759	0.984	0.805	3.41348e-15
ENSSSAG00000000208.1	1.48995e-19	-0.355018	0.108	0.365	3.53356e-15
CSN5	1.49694e-19	-0.353412	0.227	0.557	3.55014e-15
xpnpep1	1.51235e-19	-0.313754	0.067	0.288	3.58669e-15
rundc3a	1.51872e-19	-0.264078	0.019	0.18	3.60181e-15
cetn4	1.54221e-19	-0.347942	0.082	0.313	3.65751e-15
chd2	1.5499e-19	0.581905	0.878	0.663	3.67575e-15
asb2a.1	1.55684e-19	-0.346787	0.143	0.424	3.69221e-15
pole4	1.58659e-19	-0.277634	0.05	0.254	3.76276e-15
senp8	1.64285e-19	-0.404092	0.241	0.567	3.89618e-15
nom1	1.69507e-19	-0.44133	0.35	0.675	4.02002e-15
dus6	1.75235e-19	-0.46493	0.086	0.319	4.15587e-15
rmdn2	1.76336e-19	-0.307263	0.064	0.279	4.18199e-15
psmb8b	1.82974e-19	-0.475135	0.337	0.666	4.3394e-15
TOMM7	1.86434e-19	-0.438087	0.392	0.712	4.42147e-15
gemin7	1.88306e-19	-0.29825	0.074	0.3	4.46586e-15
rpl7	1.98971e-19	0.430002	1	1	4.71879e-15
zgc:162025	2.0496e-19	-0.411298	0.193	0.492	4.86084e-15
ENSSSAG00000002298.1	2.06524e-19	-0.536901	0.224	0.542	4.89792e-15
pmf1	2.08181e-19	-0.620331	0.213	0.492	4.93723e-15
cks2	2.11522e-19	-0.605874	0.061	0.269	5.01644e-15
nudt22	2.13775e-19	-0.253696	0.038	0.223	5.06988e-15
csnk1d	2.1432e-19	-0.332407	0.105	0.359	5.08281e-15
ub2v2	2.17314e-19	-0.363112	0.281	0.619	5.15381e-15
zgc:86839	2.19362e-19	-0.329364	0.071	0.291	5.20239e-15
ENSSSAG00000080443.1	2.2056e-19	-0.294742	0.091	0.331	5.2308e-15
CCD43	2.20603e-19	-0.402043	0.215	0.514	5.23183e-15
SCO1	2.30294e-19	-0.275863	0.055	0.263	5.46166e-15
MED9	2.36127e-19	-0.274341	0.064	0.282	5.59998e-15
ENSSSAG00000041466.1	2.3644e-19	-0.484722	0.992	1	5.6074e-15
csrp1	2.37301e-19	0.649167	0.998	0.92	5.62784e-15
rbm7	2.41645e-19	-0.347402	0.149	0.427	5.73086e-15
TRIA1	2.5767e-19	-0.280296	0.067	0.285	6.1109e-15
ENSSSAG00000044507.1	2.58745e-19	-0.377068	0.019	0.176	6.13639e-15
rl14	2.60474e-19	0.352133	1	1	6.1774e-15
cops7a	2.62679e-19	-0.384594	0.292	0.638	6.2297e-15
pkhf1	2.69635e-19	-0.735862	0.027	0.195	6.39468e-15
ENSSSAG00000068903.1	2.70889e-19	-0.288188	0.055	0.257	6.4244e-15
F2RL3	2.73028e-19	-0.414654	0.136	0.402	6.47513e-15
PDCD7	2.76646e-19	-0.356524	0.13	0.396	6.56095e-15
aldh5a1	2.77777e-19	-0.259666	0.022	0.186	6.58776e-15
vta1	2.84409e-19	-0.31133	0.13	0.406	6.74505e-15
b3galt6	2.84549e-19	-0.288899	0.071	0.294	6.74836e-15
wdr13	2.85994e-19	-0.345357	0.183	0.489	6.78262e-15
nat16l	2.89032e-19	-0.657885	0.995	0.975	6.85467e-15
ENSSSAG00000075936.1	2.90635e-19	0.946424	0.77	0.48	6.89269e-15
TFPI2	2.93842e-19	-0.536688	0.127	0.384	6.96876e-15
tbl1xr1b	2.94551e-19	-0.256117	0.056	0.266	6.98557e-15
serpinh1b	2.95063e-19	-0.839672	0.981	0.957	6.99771e-15
cyc1	2.99928e-19	-0.391267	0.976	0.981	7.1131e-15
tbc1d14	3.05779e-19	-0.277778	0.085	0.316	7.25184e-15
ENSSSAG00000055166.1	3.08806e-19	-0.460676	0.154	0.427	7.32364e-15
ENSSSAG00000053048.1	3.17833e-19	-0.421689	0.121	0.372	7.53774e-15
ftsj3	3.23281e-19	0.608834	0.708	0.43	7.66693e-15
SOF1	3.25658e-19	-0.271339	0.058	0.266	7.72331e-15
e2f4	3.26708e-19	-0.5578	0.44	0.706	7.74822e-15
med14	3.30006e-19	-0.305509	0.097	0.344	7.82641e-15
wdr18	3.36752e-19	-0.274266	0.121	0.387	7.98641e-15
mrpl4	3.37214e-19	-0.294843	0.097	0.341	7.99737e-15
tmem39b	3.41311e-19	-0.258929	0.056	0.263	8.09453e-15
abhd18	3.42604e-19	-0.344387	0.127	0.393	8.12521e-15
txnip	3.42605e-19	0.572603	0.864	0.551	8.12522e-15
eapp	3.43147e-19	-0.345159	0.194	0.502	8.13807e-15
glrx5	3.44331e-19	-0.308572	0.121	0.381	8.16616e-15
ENSSSAG00000055957.1	3.57048e-19	-0.418497	0.031	0.207	8.46775e-15
rplp1	3.65876e-19	0.392273	1	1	8.67711e-15
unk	3.72547e-19	-0.264469	0.053	0.257	8.83532e-15
nhsa	3.75491e-19	-0.377431	0.127	0.393	8.90514e-15
prpf31	3.76546e-19	-0.332555	0.138	0.406	8.93016e-15
si:ch211-157b11.8	3.77967e-19	-0.544926	0.042	0.232	8.96387e-15
GID8	3.80927e-19	-0.310711	0.15	0.437	9.03407e-15
ruvbl1	3.90311e-19	-0.325801	0.103	0.35	9.25662e-15
ppp1r12c	3.91652e-19	-0.274135	0.071	0.291	9.28842e-15
crata	4.04387e-19	-0.383237	0.185	0.483	9.59044e-15
VAMP8	4.24602e-19	-0.302013	0.097	0.344	1.00699e-14
tiparp	4.34677e-19	0.644849	0.763	0.505	1.03088e-14
slc30a5	4.37885e-19	-0.293194	0.091	0.331	1.03849e-14
ENSSSAG00000046449.1	4.40505e-19	-0.281583	0.039	0.226	1.0447e-14
zgc:123107	4.4535e-19	-0.443192	0.103	0.35	1.05619e-14
ezh2	4.45745e-19	-0.305617	0.058	0.263	1.05713e-14
ENSSSAG00000061450.1	4.54939e-19	-0.334823	0.044	0.232	1.07893e-14
pmpcb	4.56598e-19	-0.4924	0.492	0.734	1.08287e-14
rs26	4.67292e-19	0.312221	1	1	1.10823e-14
npc2	4.74853e-19	-0.424789	0.987	0.985	1.12616e-14
GPM6B	4.75263e-19	-0.368428	0.045	0.238	1.12713e-14
ncam1a	4.94093e-19	0.648779	0.926	0.724	1.17179e-14
k0020	4.96188e-19	-0.514154	0.304	0.601	1.17676e-14
ENSSSAG00000066705.1	5.02926e-19	-0.443317	0.179	0.467	1.19274e-14
GCSH	5.04536e-19	-0.351809	0.18	0.48	1.19656e-14
atp2a2	5.09527e-19	-0.292908	0.05	0.248	1.20839e-14
eif4e1c	5.12979e-19	-0.539531	0.603	0.796	1.21658e-14
tmem130	5.40943e-19	-0.271898	0.066	0.282	1.2829e-14
ENSSSAG00000044400.1	5.51012e-19	-0.356265	0.15	0.424	1.30678e-14
tnfrsf6b	5.63328e-19	-0.417554	0.027	0.195	1.33599e-14
cisd2a	6.07772e-19	-0.317916	0.174	0.477	1.44139e-14
TVP23A	6.14229e-19	-0.370124	0.187	0.486	1.45671e-14
chac1	6.2352e-19	0.565915	0.995	0.969	1.47874e-14
timm10b	6.28873e-19	-0.293966	0.096	0.334	1.49143e-14
GIMA7	6.3489e-19	-0.449937	0.149	0.421	1.50571e-14
smo3b	6.45291e-19	-0.422977	0.282	0.619	1.53037e-14
pgm3	6.5575e-19	-0.391237	0.208	0.508	1.55518e-14
pigp	6.56756e-19	-0.338478	0.202	0.517	1.55756e-14
pacrg	6.7293e-19	0.559613	0.663	0.399	1.59592e-14
cmss1	6.74335e-19	-0.568936	0.966	0.969	1.59925e-14
PSD3	6.91199e-19	-0.418785	0.643	0.839	1.63925e-14
hira	7.0276e-19	-0.290467	0.052	0.251	1.66666e-14
RM09	7.16567e-19	-0.297524	0.121	0.384	1.69941e-14
usp4	7.44027e-19	-0.339239	0.183	0.48	1.76453e-14
NDUB1	7.46033e-19	0.479547	0.998	0.985	1.76929e-14
VGLL4	7.72026e-19	-0.284471	0.053	0.254	1.83094e-14
chst6	7.80257e-19	-0.301395	0.042	0.229	1.85046e-14
mkrn2os.2	7.82477e-19	0.612242	0.87	0.619	1.85572e-14
prom1a	7.82626e-19	0.65823	0.661	0.387	1.85608e-14
rfx1	7.91053e-19	-0.34601	0.15	0.418	1.87606e-14
ENSSSAG00000000853.1	8.02174e-19	-0.726552	0.18	0.437	1.90244e-14
ENSSSAG00000068620.1	8.39774e-19	-0.509086	0.006	0.139	1.99161e-14
arvcfa	8.50496e-19	-0.269304	0.066	0.279	2.01704e-14
ctps1a	8.69484e-19	-0.324357	0.074	0.291	2.06207e-14
guf1	9.03045e-19	-0.25859	0.039	0.223	2.14166e-14
CHCH3	9.40926e-19	0.557381	0.862	0.628	2.2315e-14
stk16	9.95453e-19	-0.349211	0.127	0.39	2.36082e-14
rpb2	1.00016e-18	-0.43477	0.266	0.579	2.37199e-14
OM34	1.03559e-18	-0.351467	0.215	0.529	2.456e-14
ENSSSAG00000001041.1	1.08399e-18	-0.45451	0.254	0.551	2.5708e-14
ssa27	1.08525e-18	-0.276167	0.088	0.325	2.57379e-14
kat8	1.12765e-18	-0.409079	0.312	0.644	2.67433e-14
CF064	1.15613e-18	-0.36187	0.172	0.458	2.74187e-14
rn135	1.2696e-18	-0.297684	0.011	0.152	3.01098e-14
si:ch73-206p6.1	1.27039e-18	-0.297452	0.074	0.294	3.01285e-14
HEM3	1.27119e-18	-0.297927	0.124	0.384	3.01476e-14
mocs2	1.42383e-18	-0.276284	0.082	0.307	3.37676e-14
ENSSSAG00000069111.1	1.42681e-18	-0.538187	0.273	0.56	3.38382e-14
ENSSSAG00000003107.1	1.47689e-18	-0.267583	0.071	0.285	3.50259e-14
ENSSSAG00000080386.1	1.49089e-18	-0.312976	0.1	0.341	3.53578e-14
ENSSSAG00000071884.1	1.50501e-18	0.598872	0.948	0.728	3.56929e-14
st3gal4	1.52912e-18	-0.430103	0.23	0.536	3.62646e-14
ENSSSAG00000067073.1	1.53125e-18	0.62482	0.31	0.065	3.63152e-14
HDDC3	1.54345e-18	-0.386831	0.232	0.551	3.66044e-14
VDAC1	1.55355e-18	0.498492	0.997	0.957	3.6844e-14
TSHZ1	1.59292e-18	-0.390985	0.078	0.294	3.77777e-14
ajuba	1.65232e-18	-0.262859	0.063	0.272	3.91865e-14
LEG	1.77248e-18	-0.691274	0.182	0.455	4.20361e-14
ENSSSAG00000000761.1	1.77816e-18	-0.504394	0.091	0.319	4.21709e-14
CLCA	1.78088e-18	-0.353845	0.223	0.536	4.22354e-14
commd7	1.84417e-18	-0.309653	0.157	0.44	4.37363e-14
trib1	1.8478e-18	-0.407743	0.113	0.35	4.38225e-14
nr13	1.85095e-18	-0.84577	0.699	0.811	4.38971e-14
ENSSSAG00000076128.1	1.87417e-18	0.522326	0.948	0.734	4.44477e-14
dkk3b	1.90889e-18	-0.347614	0.1	0.337	4.52712e-14
[truncated: 1,404 more rows]
