# Supplementary material for: Understanding host response to infectious salmon anaemia virus in an Atlantic salmon cell line using single-cell RNA sequencing
Source: BMC Genomics. 2023 Mar 29;24:161. doi: 10.1186/s12864-023-09254-z (PMC10061729; doi:10.1186/s12864-023-09254-z)
Supplement: Supplementary file 4 — Supplementary Material 4 [file 12864_2023_9254_MOESM4_ESM.xlsx]

## Sheet: cluster-1
Supplementary File 2. Genes expressed specifically in each cluster of cells, as defined in Figure 3A
Gene	avg logFC	pct cluster	pct others	adj p-val	ID
rpl8	0.352954	1	1	2.50223e-44	ENSSSAT00000123492.1
rl23	0.298357	1	1	3.6267e-44	ENSSSAT00000021765.1
TCTP	0.378632	1	1	9.43672e-42	ENSSSAT00000016458.1
ENSSSAG00000010260.1	1.03561	1	0.997	5.90199e-41	ENSSSAT00000022573.1
slc6a6	0.674566	0.991	0.959	6.78181e-39	ENSSSAT00000117445.1
rs14	0.278442	1	0.999	5.33763e-38	ENSSSAT00000102538.1
krt18b	0.550063	1	0.999	4.65268e-37	ENSSSAT00000017619.1
RL7A	0.326731	1	0.999	1.06201e-36	ENSSSAT00000124840.1
CYSP2	0.697131	0.988	0.826	6.10233e-36	ENSSSAT00000146134.1
mfap5	0.425307	1	0.993	1.58765e-35	ENSSSAT00000080202.1
RPS8	0.339762	1	0.998	7.59094e-35	ENSSSAT00000057309.1
apoc1	1.43186	0.994	0.917	2.7486e-34	ENSSSAT00000006689.1
clu	0.57686	1	1	1.03221e-32	ENSSSAT00000120420.1
rpl30	0.286404	1	1	2.98067e-32	ENSSSAT00000111206.1
rpl32	0.269337	1	1	1.04095e-31	ENSSSAT00000091590.1
rs8	0.30905	1	1	4.51133e-31	ENSSSAT00000014122.1
RL23	0.2575	1	1	1.8836e-30	ENSSSAT00000021765.1
RL7	0.303398	1	0.999	6.76712e-30	ENSSSAT00000087995.1
NUPR1	0.565411	0.997	0.902	3.38291e-29	ENSSSAT00000106609.1
rl19	0.291812	1	0.999	5.47402e-29	ENSSSAT00000116374.1
RS14	0.283935	1	0.999	1.45972e-28	ENSSSAT00000102538.1
rps4x	0.254727	1	1	5.16111e-28	ENSSSAT00000115265.1
rl15	0.272253	1	1	1.75216e-26	ENSSSAT00000089837.1
apoeb	0.320222	0.752	0.435	2.68538e-26	ENSSSAT00000006701.1
rs6	0.277151	1	0.999	1.45563e-25	ENSSSAT00000103672.1
fhl1	0.42839	0.997	0.99	5.71607e-25	ENSSSAT00000121378.1
rpl21	0.258554	1	1	1.24641e-24	ENSSSAT00000020789.1
rl26	0.282459	1	0.999	1.64943e-24	ENSSSAT00000141293.1
rpl35a	0.273646	1	0.999	2.83983e-24	ENSSSAT00000126400.1
RS13	0.374699	0.994	0.987	5.97638e-23	ENSSSAT00000020793.1
NACA	0.280117	1	0.996	4.60929e-22	ENSSSAT00000108489.1
ef-1g	0.258052	1	0.999	4.69715e-22	ENSSSAT00000093598.1
COX42	0.470797	0.965	0.854	1.10006e-19	ENSSSAT00000015431.1
lrch3	0.253341	1	1	1.30612e-19	ENSSSAT00000032554.1
zgc:175088	0.483555	0.942	0.772	1.90902e-18	ENSSSAT00000144651.1
ef1a	0.284682	1	1	9.23705e-18	ENSSSAT00000102975.1
rl10a	0.302437	0.997	0.996	9.25736e-18	ENSSSAT00000032034.1
catk	0.412461	0.994	0.958	3.4708e-16	ENSSSAT00000022824.1
ENSSSAG00000065991.1	0.273562	1	0.997	4.02526e-16	ENSSSAT00000110988.1
EPD	0.475483	0.994	0.933	1.64282e-15	ENSSSAT00000005774.1
arbp	0.260663	1	0.999	1.54224e-14	ENSSSAT00000110628.1
capns1	0.329092	0.988	0.937	2.18494e-14	ENSSSAT00000024967.1
EF1D	0.283693	0.988	0.987	7.13393e-14	ENSSSAT00000013071.1
ENSSSAG00000001286.1	0.377202	0.833	0.557	3.42579e-13	ENSSSAT00000002644.1
tpd52l1	0.591611	0.758	0.586	8.59464e-13	ENSSSAT00000153175.1
ppt1	0.302387	0.997	0.97	1.51424e-12	ENSSSAT00000102728.1
mmp15a	0.38175	0.934	0.822	9.85484e-12	ENSSSAT00000021743.1
lum	0.529094	0.908	0.754	5.14394e-11	ENSSSAT00000034313.1
cav1	0.300495	1	0.98	4.99812e-10	ENSSSAT00000063383.1
ENDD1	0.358783	0.876	0.764	1.23589e-08	ENSSSAT00000104627.1
ufc1	0.301566	0.965	0.893	1.86214e-08	ENSSSAT00000017163.1
mmp14a	0.397558	0.671	0.493	7.9716e-08	ENSSSAT00000017813.1
pamr1	0.602775	0.533	0.363	8.28745e-08	ENSSSAT00000008617.1
NAGA	0.410048	0.772	0.647	1.22473e-07	ENSSSAT00000004525.1
tspan18b	0.318175	0.856	0.694	2.54844e-06	ENSSSAT00000059682.1
ENSSSAG00000008044.1	0.264925	0.821	0.649	3.40256e-06	ENSSSAT00000017854.1
ctsa	0.292879	0.971	0.884	3.46749e-06	ENSSSAT00000069004.1
angptl2b	0.486708	0.571	0.403	4.56792e-06	ENSSSAT00000086001.1
ZNF521	0.385353	0.795	0.653	4.74241e-06	ENSSSAT00000000397.1
PRDX4	0.375708	0.79	0.641	4.8974e-06	ENSSSAT00000001530.1
bloc1s6	0.308593	0.914	0.854	5.27613e-06	ENSSSAT00000121271.1
sort1b	0.683762	0.349	0.199	8.36072e-06	ENSSSAT00000057793.1
c4	0.629748	0.533	0.386	1.78933e-05	ENSSSAT00000071266.1
ccnd2a	0.289776	0.994	0.981	3.53922e-05	ENSSSAT00000030175.1
thbs4b	0.622882	0.392	0.244	4.38182e-05	ENSSSAT00000110272.1
lrp1ab	0.646162	0.36	0.217	5.61964e-05	ENSSSAT00000112209.1
IDH2	0.299992	0.879	0.796	0.000174799	ENSSSAT00000020241.1
cenpv	0.317124	0.712	0.566	0.000451568	ENSSSAT00000019000.1
map1lc3b	0.276484	0.807	0.679	0.000545951	ENSSSAT00000087262.1
tpd52	0.273263	0.939	0.861	0.000564315	ENSSSAT00000075718.1
dbnd1	0.448025	0.582	0.449	0.000614646	ENSSSAT00000081992.1
her6	0.337522	0.798	0.65	0.00101274	ENSSSAT00000067259.1
ENSSSAG00000002123.1	0.36092	0.695	0.57	0.00221401	ENSSSAT00000004569.1
lypa3	0.554306	0.36	0.238	0.00487071	ENSSSAT00000070739.1
DNAJB9	0.261864	0.821	0.685	0.00535226	ENSSSAT00000097463.1
glb1l	0.303484	0.744	0.63	0.00826756	ENSSSAT00000082597.1
ret1	0.253336	0.914	0.84	0.00868893	ENSSSAT00000133459.1
hs6st1b	0.295975	0.729	0.603	0.0132972	ENSSSAT00000013179.1
ENSSSAG00000004114.1	0.31071	0.735	0.606	0.0150657	ENSSSAT00000008920.1
TCO2	0.417794	0.55	0.447	0.0204265	ENSSSAT00000072983.1
ocstamp	0.552505	0.297	0.183	0.0208037	ENSSSAT00000066455.1
hspb7	0.754309	0.392	0.276	0.0396647	ENSSSAT00000080980.1
SSRD	0.294493	0.85	0.79	0.0482836	ENSSSAT00000080196.1

## Sheet: cluster-2
Gene	avg logFC	pct cluster	pct others	adj p-val	ID
RS91	0.390612	1	1	9.09599e-75	ENSSSAT00000010238.1
rs141	0.37486	1	0.999	5.09679e-65	ENSSSAT00000102538.1
rpl301	0.41569	1	1	3.65968e-64	ENSSSAT00000111206.1
lrch31	0.480702	1	1	7.18567e-63	ENSSSAT00000032554.1
rl151	0.430951	1	1	5.0317e-61	ENSSSAT00000089837.1
rpl321	0.38209	1	1	1.5602e-60	ENSSSAT00000091590.1
rs161	0.318111	1	1	3.05411e-59	ENSSSAT00000098305.1
rpl81	0.448407	1	1	1.08638e-58	ENSSSAT00000123492.1
RPS81	0.478526	1	0.998	3.00929e-57	ENSSSAT00000057309.1
rs261	0.321017	1	1	1.30514e-56	ENSSSAT00000120379.1
RL241	0.365169	1	1	2.21901e-56	ENSSSAT00000117775.1
pparda1	0.353514	1	1	1.30395e-55	ENSSSAT00000031479.1
rps71	0.332902	1	1	5.59031e-55	ENSSSAT00000060893.1
rpl27a1	0.306753	1	1	1.1066e-53	ENSSSAT00000019353.1
rpl211	0.416027	1	1	4.51185e-52	ENSSSAT00000020789.1
rl261	0.43324	1	0.999	5.48034e-51	ENSSSAT00000141293.1
rps61	0.364465	1	1	7.51442e-50	ENSSSAT00000069221.1
gnb2l11	0.388178	1	1	6.17498e-48	ENSSSAT00000056107.1
rps21	0.384323	1	1	4.92412e-47	ENSSSAT00000003681.1
rssa1	0.366566	1	1	5.15291e-47	ENSSSAT00000115999.1
rpl7a1	0.391576	1	1	6.13299e-47	ENSSSAT00000103253.1
rl281	0.325861	1	1	3.32508e-46	ENSSSAT00000055611.1
RS251	0.371728	1	1	3.1401e-45	ENSSSAT00000110126.1
rs21	0.386697	1	1	1.38316e-44	ENSSSAT00000018919.1
ACBP1	0.601369	1	0.998	2.53606e-44	ENSSSAT00000103132.1
rps101	0.298324	1	1	3.02552e-44	ENSSSAT00000014538.1
RL231	0.331037	1	1	2.29376e-43	ENSSSAT00000021765.1
rpl261	0.350076	1	1	1.73146e-42	ENSSSAT00000068625.1
rps4x1	0.316813	1	1	1.35015e-40	ENSSSAT00000115265.1
RL71	0.386882	1	0.999	2.54041e-40	ENSSSAT00000087995.1
rl191	0.343154	1	0.999	4.16643e-39	ENSSSAT00000116374.1
rl231	0.299025	1	1	1.0645e-38	ENSSSAT00000021765.1
rl141	0.287291	1	1	1.58681e-38	ENSSSAT00000062768.1
rpl101	0.333019	1	0.999	2.22992e-38	ENSSSAT00000080875.1
RPL23A1	0.268116	1	1	5.20106e-38	ENSSSAT00000016959.1
RL141	0.321906	1	0.999	6.8152e-38	ENSSSAT00000062768.1
ef1g1	0.44502	1	0.997	1.66809e-37	ENSSSAT00000096047.1
rps31	0.295453	1	0.999	1.85396e-35	ENSSSAT00000001219.1
rpl33	0.417365	1	0.996	1.37492e-34	ENSSSAT00000002301.1
ef-1g1	0.348341	1	0.999	7.30014e-34	ENSSSAT00000093598.1
RS141	0.310616	1	0.999	9.04308e-34	ENSSSAT00000102538.1
rs61	0.322682	1	0.999	1.33103e-33	ENSSSAT00000103672.1
RPS181	0.30503	1	1	1.74494e-33	ENSSSAT00000076160.1
rpl121	0.269757	1	1	4.48146e-33	ENSSSAT00000113064.1
rpl131	0.288405	1	0.999	9.97106e-33	ENSSSAT00000139757.1
rs191	0.257634	1	1	1.19989e-32	ENSSSAT00000006521.1
rs81	0.34271	1	1	3.04939e-32	ENSSSAT00000014122.1
ENSSSAG00000067593.11	0.401146	1	1	5.04447e-32	ENSSSAT00000115473.1
rpl171	0.307087	1	1	8.48996e-32	ENSSSAT00000125650.1
ndka	0.292184	1	1	2.29735e-31	ENSSSAT00000090145.1
rl371	0.294734	1	1	4.76335e-31	ENSSSAT00000100847.1
atl31	0.475635	1	0.989	5.26363e-31	ENSSSAT00000066106.1
NACA1	0.33663	1	0.997	1.81736e-30	ENSSSAT00000108489.1
RS51	0.268018	1	1	1.6726e-28	ENSSSAT00000146185.1
hint11	0.381299	1	0.995	9.68117e-28	ENSSSAT00000141419.1
RL7A1	0.296716	1	0.999	2.42919e-27	ENSSSAT00000124840.1
rpl35a1	0.338204	0.996	1	3.72821e-27	ENSSSAT00000126400.1
arbp1	0.370464	1	0.999	8.47762e-27	ENSSSAT00000110628.1
PSB2	0.318654	1	0.998	2.87946e-26	ENSSSAT00000086306.1
btf31	0.255324	1	1	3.46912e-25	ENSSSAT00000001252.1
CX6B1	0.300186	1	1	3.6418e-25	ENSSSAT00000017581.1
CI105	0.362847	1	0.997	6.50127e-25	ENSSSAT00000121434.1
rpl71	0.312093	1	1	8.40125e-25	ENSSSAT00000065625.1
rl131	0.270615	1	0.999	2.87894e-24	ENSSSAT00000126722.1
RPL191	0.281974	1	0.999	5.84216e-24	ENSSSAT00000071483.1
RS3A1	0.297525	1	0.999	1.13642e-23	ENSSSAT00000121013.1
TCTP1	0.300922	1	1	2.29823e-23	ENSSSAT00000016458.1
anxa11	0.369724	0.996	0.999	9.19417e-23	ENSSSAT00000126418.1
RL22	0.255197	1	1	1.25559e-22	ENSSSAT00000132750.1
143B1	0.422539	0.996	0.98	6.36901e-22	ENSSSAT00000069100.1
anxa2a	0.289759	1	0.999	1.36952e-21	ENSSSAT00000075508.1
atp5f1b	0.31988	1	0.995	7.30694e-20	ENSSSAT00000059853.1
rps161	0.271622	1	1	1.1799e-19	ENSSSAT00000112553.1
oafa1	0.497067	0.97	0.801	2.33957e-18	ENSSSAT00000103241.1
1433z	0.418183	0.996	0.968	1.22554e-17	ENSSSAT00000137984.1
pkma	0.327041	0.996	0.997	1.92415e-17	ENSSSAT00000128563.1
scd	0.478252	0.985	0.92	3.35729e-17	ENSSSAT00000029311.1
rpl13a1	0.255688	1	1	3.14659e-16	ENSSSAT00000006835.1
rps251	0.293533	1	0.999	9.68544e-16	ENSSSAT00000145257.1
COF2	0.251997	1	1	1.17106e-15	ENSSSAT00000057254.1
arpc3	0.382915	0.992	0.962	1.2863e-15	ENSSSAT00000000940.1
scdb	0.53195	0.932	0.837	4.50132e-15	ENSSSAT00000000175.1
psmb7	0.271812	1	0.995	8.73798e-15	ENSSSAT00000124747.1
mif1	0.447418	0.947	0.849	1.03898e-14	ENSSSAT00000070980.1
adhx	0.266464	1	0.997	1.44572e-14	ENSSSAT00000139076.1
nap1l11	0.345134	0.996	0.98	1.49881e-14	ENSSSAT00000017120.1
IF2B	0.286366	1	0.997	1.88256e-14	ENSSSAT00000091255.1
ARGI2	0.385188	0.973	0.928	2.36166e-14	ENSSSAT00000108765.1
anxa1a1	0.399815	0.989	0.924	2.41552e-14	ENSSSAT00000105484.1
rl31	0.280152	0.996	0.997	2.48993e-14	ENSSSAT00000071524.1
ATPO	0.314729	1	0.99	2.80185e-14	ENSSSAT00000065319.1
TAGL1	0.261262	1	1	3.96378e-14	ENSSSAT00000075318.1
EF1D1	0.283889	1	0.985	1.20324e-13	ENSSSAT00000013071.1
ENSSSAG00000050319.1	0.279058	1	1	1.47459e-13	ENSSSAT00000078536.1
srp721	0.415152	0.966	0.894	2.78131e-13	ENSSSAT00000007432.1
cav11	0.28273	1	0.981	2.79924e-13	ENSSSAT00000063383.1
EIF3G1	0.312404	0.992	0.979	2.99285e-13	ENSSSAT00000023883.1
md19b1	0.29489	1	0.991	3.2669e-13	ENSSSAT00000134433.1
eif3m1	0.253979	1	0.993	3.72358e-12	ENSSSAT00000012306.1
tma20	0.344914	0.992	0.953	5.81382e-12	ENSSSAT00000007136.1
eif3k	0.289334	0.989	0.977	9.24526e-12	ENSSSAT00000093053.1
SSRG	0.366962	0.973	0.922	1.72284e-11	ENSSSAT00000119054.1
moes	0.287257	1	0.988	3.62195e-11	ENSSSAT00000127944.1
ENSSSAG00000043571.1	1.1466	0.494	0.28	6.50162e-11	ENSSSAT00000064450.1
GSHR	0.464361	1	0.971	1.46468e-10	ENSSSAT00000012705.1
ahcy	0.398098	0.913	0.807	1.63102e-10	ENSSSAT00000091152.1
pgam11	0.546591	0.779	0.677	2.20829e-10	ENSSSAT00000001979.1
AP2M11	0.310657	0.992	0.971	4.08965e-10	ENSSSAT00000006605.1
lass2	0.300576	0.996	0.969	4.13055e-10	ENSSSAT00000098303.1
crtap1	0.3396	0.962	0.878	5.15523e-10	ENSSSAT00000154367.1
cox7a1	0.360116	0.985	0.96	7.56476e-10	ENSSSAT00000074349.1
ENSSSAG00000037957.11	0.253225	1	0.985	8.41645e-10	ENSSSAT00000053323.1
ralbb1	0.35774	0.985	0.884	9.97408e-10	ENSSSAT00000145288.1
s10a5	0.364249	0.92	0.779	1.06081e-09	ENSSSAT00000077312.1
CL062	0.352019	0.947	0.892	1.07045e-09	ENSSSAT00000115085.1
CHCH31	0.452614	0.871	0.773	1.69456e-09	ENSSSAT00000021145.1
ldhb	0.339594	0.958	0.9	2.61605e-09	ENSSSAT00000090378.1
msna1	0.309901	0.981	0.911	4.82175e-09	ENSSSAT00000117219.1
psmc2	0.273378	0.996	0.989	7.58752e-09	ENSSSAT00000013196.1
plp2	0.493872	0.673	0.438	1.25987e-08	ENSSSAT00000089068.1
qdpra1	0.301843	1	0.986	1.91867e-08	ENSSSAT00000029519.1
UBE2N	0.369562	0.92	0.874	2.21616e-08	ENSSSAT00000046078.1
ENSSSAG00000001774.11	0.386283	0.871	0.736	5.10247e-08	ENSSSAT00000003726.1
ENSSSAG00000054002.1	0.268543	1	0.992	1.1093e-07	ENSSSAT00000085992.1
MPCP	0.273881	0.985	0.969	1.51041e-07	ENSSSAT00000149868.1
sept7b1	0.271451	0.981	0.936	2.12151e-07	ENSSSAT00000010078.1
rask	0.295194	0.943	0.855	3.61376e-07	ENSSSAT00000064248.1
TBB51	0.326476	0.97	0.927	4.33968e-07	ENSSSAT00000055065.1
NDUB11	0.253593	0.996	0.987	5.35967e-07	ENSSSAT00000133376.1
immt	0.369305	0.901	0.799	6.66317e-07	ENSSSAT00000105598.1
etf1a	0.261809	0.989	0.951	1.37165e-06	ENSSSAT00000004221.1
abcf1	0.34259	0.901	0.821	1.39837e-06	ENSSSAT00000132395.1
elovl6	0.505551	0.475	0.266	1.75298e-06	ENSSSAT00000130650.1
foxp41	0.331287	0.913	0.845	1.84513e-06	ENSSSAT00000106370.1
slc39a71	0.403654	0.817	0.66	1.96366e-06	ENSSSAT00000146915.1
ak2	0.262336	0.97	0.913	2.0206e-06	ENSSSAT00000147960.1
rl22l1	0.310736	0.996	0.976	2.13356e-06	ENSSSAT00000150691.1
pa2g4a	0.472217	0.631	0.423	2.75362e-06	ENSSSAT00000115684.1
cpne11	0.339564	0.901	0.788	3.70194e-06	ENSSSAT00000104680.1
PRLD1	0.509707	0.589	0.401	3.73777e-06	ENSSSAT00000061881.1
si:dkey-19e4.5	0.405158	0.76	0.662	5.86963e-06	ENSSSAT00000013959.1
NDUA2	0.31443	0.886	0.807	8.54574e-06	ENSSSAT00000072907.1
dkc1	0.366804	0.897	0.821	1.04317e-05	ENSSSAT00000105920.1
si:dkey-79d12.51	0.309366	0.966	0.9	1.36663e-05	ENSSSAT00000005139.1
grhpra	0.73653	0.369	0.202	1.47261e-05	ENSSSAT00000121399.1
eif3g	0.253975	0.962	0.948	1.81499e-05	ENSSSAT00000023883.1
SSRD1	0.263128	0.89	0.786	2.66488e-05	ENSSSAT00000080196.1
ppan	0.321153	0.913	0.835	5.23389e-05	ENSSSAT00000024626.1
ENSSSAG00000009104.11	0.457157	0.586	0.398	5.94532e-05	ENSSSAT00000029094.1
mdh2	0.266208	0.947	0.906	6.6967e-05	ENSSSAT00000105318.1
RFA3	0.270912	0.92	0.811	0.000161769	ENSSSAT00000123367.1
lab	0.282681	0.886	0.801	0.000176833	ENSSSAT00000088830.1
capza11	0.265325	0.951	0.9	0.000194193	ENSSSAT00000142315.1
UTP14C	0.547432	0.46	0.294	0.00033498	ENSSSAT00000013936.1
nat10	0.320205	0.909	0.827	0.000449219	ENSSSAT00000072888.1
fbrl	0.291068	0.932	0.875	0.000654569	ENSSSAT00000069212.1
slu7	0.355438	0.764	0.673	0.000681781	ENSSSAT00000059653.1
gpatch4	0.531363	0.502	0.347	0.00163687	ENSSSAT00000128011.1
zcchc171	0.428924	0.593	0.449	0.00168334	ENSSSAT00000152239.1
MDHM	0.342991	0.711	0.594	0.00174344	ENSSSAT00000018141.1
si:ch1073-396h14.1	0.483126	0.445	0.283	0.00206747	ENSSSAT00000127727.1
ptenb	0.345075	0.73	0.602	0.00235779	ENSSSAT00000004339.1
PPAC	0.274689	0.894	0.865	0.00244212	ENSSSAT00000055517.1
cyp51	0.442132	0.555	0.387	0.00263522	ENSSSAT00000011783.1
srpk1b1	0.31385	0.749	0.623	0.00311119	ENSSSAT00000019247.1
ENSSSAG00000067586.1	0.40504	0.471	0.307	0.00340319	ENSSSAT00000115399.1
ENSSSAG00000053881.1	0.451818	0.532	0.369	0.00438906	ENSSSAT00000085530.1
RWDD11	0.263841	0.913	0.871	0.00530137	ENSSSAT00000116506.1
utp18	0.363441	0.696	0.589	0.00733257	ENSSSAT00000005206.1
RM11	0.256627	0.92	0.876	0.00780055	ENSSSAT00000086353.1
nop53	0.375568	0.715	0.655	0.00977831	ENSSSAT00000067003.1
cdd	0.276702	0.928	0.878	0.0106554	ENSSSAT00000113203.1
hbegfa	0.265414	0.996	0.986	0.0107789	ENSSSAT00000055945.1
riok1	0.475838	0.471	0.317	0.0110478	ENSSSAT00000075077.1
naa15	0.26567	0.848	0.746	0.0116613	ENSSSAT00000143699.1
FBRL	0.374555	0.715	0.634	0.0127446	ENSSSAT00000069212.1
ndufaf2	0.582314	0.308	0.176	0.0139918	ENSSSAT00000128377.1
cf12	0.374152	0.597	0.452	0.0163123	ENSSSAT00000124737.1
TIM8A	0.368655	0.605	0.458	0.0192265	ENSSSAT00000096254.1
hdd1a	0.528677	0.388	0.25	0.025731	ENSSSAT00000097967.1
mphosph8	0.29897	0.856	0.773	0.0324615	ENSSSAT00000098677.1
lrrc59	0.332177	0.753	0.656	0.0344415	ENSSSAT00000111820.1
ankrd33ab	0.561738	0.403	0.262	0.0368356	ENSSSAT00000086438.1
gtf2f11	0.338817	0.635	0.506	0.0488154	ENSSSAT00000069364.1
aacs	0.267578	0.837	0.729	0.0497956	ENSSSAT00000140202.1

## Sheet: cluster-3
Gene	avg logFC	pct cluster	pct others	adj p-val	ID
plecb	0.638736	1	0.983	7.91065e-40	ENSSSAT00000042920.1
fgd4a1	0.769685	0.995	0.91	9.36578e-39	ENSSSAT00000021451.1
hsp90b1	0.781575	1	0.967	2.6258e-38	ENSSSAT00000015287.1
myh9b	0.815171	0.99	0.812	2.92236e-38	ENSSSAT00000115308.1
col5a2a	0.736619	0.99	0.864	3.03115e-37	ENSSSAT00000052952.1
pleca1	0.766767	0.99	0.888	9.07678e-36	ENSSSAT00000154137.1
ENSSSAG00000057432.1	0.773868	0.995	0.867	5.19581e-35	ENSSSAT00000093725.1
cav12	0.727493	1	0.981	3.8902e-33	ENSSSAT00000063383.1
dbn12	0.631859	1	0.948	4.10792e-32	ENSSSAT00000029259.1
COL6A3	0.792455	0.99	0.787	2.35483e-31	ENSSSAT00000063402.1
lsp1a1	0.68443	1	0.869	3.27626e-31	ENSSSAT00000088557.1
ENSSSAG00000059652.11	0.636912	1	0.926	1.32438e-30	ENSSSAT00000097905.1
plk31	0.776902	1	0.823	2.2648e-30	ENSSSAT00000071156.1
fn1a	0.704947	0.995	0.908	2.93903e-30	ENSSSAT00000153394.1
ptrf2	0.57061	1	0.98	5.9054e-29	ENSSSAT00000090896.1
ENSSSAG00000058451.1	0.604902	1	0.944	1.31232e-28	ENSSSAT00000095733.1
xirp2a	0.664813	0.99	0.911	1.50507e-28	ENSSSAT00000059533.1
serpine1	0.703905	0.995	0.947	1.33089e-27	ENSSSAT00000065887.1
mfap52	0.446299	1	0.994	1.7466e-27	ENSSSAT00000080202.1
ldb1b	1.39238	0.543	0.209	2.21086e-26	ENSSSAT00000020633.1
lima1a	0.797727	0.952	0.71	2.7089e-26	ENSSSAT00000144020.1
gldc	0.593572	0.995	0.967	3.83474e-26	ENSSSAT00000119304.1
ENSSSAG00000001286.11	0.870941	0.913	0.571	3.80783e-25	ENSSSAT00000002644.1
fosl11	0.594365	1	0.908	1.49887e-24	ENSSSAT00000068199.1
krt18a.11	0.614553	0.986	0.93	1.8038e-24	ENSSSAT00000107221.1
sil1	0.932202	0.87	0.628	2.82857e-24	ENSSSAT00000072572.1
canx2	0.66185	0.971	0.791	4.32397e-24	ENSSSAT00000139668.1
ENSSSAG00000008044.11	0.801598	0.928	0.65	8.51202e-24	ENSSSAT00000017854.1
mtdha2	0.528016	1	0.958	1.81588e-23	ENSSSAT00000111221.1
golgb1	0.727189	0.88	0.605	2.29473e-22	ENSSSAT00000014554.1
vegfaa1	0.617967	1	0.939	5.39791e-22	ENSSSAT00000107944.1
tnip1	0.592278	0.976	0.854	6.03691e-22	ENSSSAT00000091578.1
lrp1aa1	0.608173	0.99	0.824	3.29035e-21	ENSSSAT00000067427.1
CYSP21	0.639676	0.976	0.842	4.07134e-21	ENSSSAT00000146134.1
clint1a	0.584495	0.966	0.809	4.73425e-21	ENSSSAT00000066755.1
si:dkey-79d12.52	0.526573	1	0.898	7.25209e-21	ENSSSAT00000005139.1
ENSSSAG00000058479.1	0.857074	0.74	0.453	1.11673e-20	ENSSSAT00000095769.1
ENSSSAG00000054988.12	0.661127	0.986	0.841	2.90303e-20	ENSSSAT00000091279.1
k2c82	0.317532	1	1	6.21042e-20	ENSSSAT00000134205.1
baz2ba1	0.679043	0.875	0.675	6.46423e-20	ENSSSAT00000076154.1
ENSSSAG00000003622.11	0.725577	0.885	0.651	1.11859e-19	ENSSSAT00000007798.1
krt18b1	0.440685	1	0.999	1.291e-19	ENSSSAT00000017619.1
ENSSSAG00000073169.12	0.606395	0.986	0.918	1.39923e-19	ENSSSAT00000131049.1
loxl2a1	0.652593	0.894	0.673	3.31117e-19	ENSSSAT00000109551.1
jarid2b	0.859315	0.702	0.392	3.6539e-19	ENSSSAT00000017933.1
FRMD4A	0.856067	0.75	0.462	4.26554e-19	ENSSSAT00000080709.1
dlg31	0.742338	0.788	0.521	5.21074e-19	ENSSSAT00000072671.1
cpne12	0.548355	0.981	0.782	5.70313e-19	ENSSSAT00000104680.1
ZFC3H1	0.596379	0.933	0.782	6.96104e-19	ENSSSAT00000090066.1
vgf	0.636414	0.995	0.978	9.94799e-19	ENSSSAT00000065794.1
SPTBN1	0.65055	0.962	0.801	2.24928e-18	ENSSSAT00000093668.1
brpf1	1.15617	0.611	0.35	2.96562e-18	ENSSSAT00000014589.1
wdr26b1	0.589411	0.894	0.698	5.03006e-18	ENSSSAT00000015689.1
ENSSSAG00000071884.1	0.552491	0.99	0.874	7.79368e-18	ENSSSAT00000127272.1
ENSSSAG00000067279.11	0.798863	0.712	0.403	2.2967e-17	ENSSSAT00000114502.1
atf5a	0.944644	0.663	0.39	7.23744e-17	ENSSSAT00000085926.1
tgfb1a	0.976364	0.591	0.305	1.55989e-16	ENSSSAT00000082994.1
kdm2ba	0.854723	0.673	0.386	1.5645e-16	ENSSSAT00000014557.1
anxa12	0.384947	1	0.999	3.07819e-16	ENSSSAT00000126418.1
tax1bp1b	0.645878	0.755	0.491	3.30285e-16	ENSSSAT00000072601.1
ENSSSAG00000076955.1	0.403438	0.99	0.907	3.52445e-16	ENSSSAT00000142524.1
DNAJA4	0.33	0.981	0.917	3.8495e-16	ENSSSAT00000019685.1
ENSSSAG00000067448.1	0.577392	0.952	0.817	4.03046e-16	ENSSSAT00000115035.1
fn1b1	0.474295	1	0.997	4.84322e-16	ENSSSAT00000055610.1
ENSSSAG00000061371.12	1.16157	0.486	0.215	5.68126e-16	ENSSSAT00000100656.1
ENSSSAG00000057422.1	0.7116	0.76	0.504	6.00242e-16	ENSSSAT00000093691.1
zgc:1750882	0.545954	0.962	0.785	1.14496e-15	ENSSSAT00000144651.1
apoeb1	1.28024	0.745	0.464	1.21427e-15	ENSSSAT00000006701.1
fosl1a	0.481362	0.976	0.851	1.8684e-15	ENSSSAT00000086013.1
gdnfb1	0.879292	0.654	0.377	2.29054e-15	ENSSSAT00000138425.1
HNRNPA01	0.434049	0.986	0.883	2.85908e-15	ENSSSAT00000072450.1
fbln11	0.520287	0.971	0.886	4.64206e-15	ENSSSAT00000018405.1
myh10	1.00242	0.596	0.322	6.28439e-15	ENSSSAT00000109624.1
THBS1	0.724723	0.894	0.701	8.66891e-15	ENSSSAT00000091087.1
homez	0.896813	0.611	0.344	1.16814e-14	ENSSSAT00000038906.1
ENSSSAG00000064745.11	0.487587	0.923	0.828	1.42328e-14	ENSSSAT00000107777.1
palld	0.4778	0.971	0.844	1.58277e-14	ENSSSAT00000117565.1
emilin1b	1.10866	0.49	0.236	1.95204e-14	ENSSSAT00000006970.1
hivep1	0.494212	0.957	0.816	2.18655e-14	ENSSSAT00000020460.1
csnk1a1	0.560975	0.889	0.711	2.3633e-14	ENSSSAT00000072668.1
ENSSSAG00000009917.1	0.520109	0.957	0.82	3.12616e-14	ENSSSAT00000021745.1
slc6a61	0.567188	0.995	0.961	4.80835e-14	ENSSSAT00000117445.1
calr1	0.544404	0.957	0.851	5.73404e-14	ENSSSAT00000113028.1
ENSSSAG00000064731.1	0.378736	0.995	0.946	6.80727e-14	ENSSSAT00000107745.1
dusp51	0.42268	0.957	0.865	7.22951e-14	ENSSSAT00000015325.1
gpc4	0.851791	0.596	0.317	9.16185e-14	ENSSSAT00000061797.1
KIF5B	0.469685	0.909	0.769	9.42479e-14	ENSSSAT00000015590.1
DST	0.455076	0.928	0.819	1.6635e-13	ENSSSAT00000010831.1
col1a21	0.360996	1	0.999	1.71323e-13	ENSSSAT00000073404.1
smc1al	0.959051	0.553	0.293	2.22389e-13	ENSSSAT00000107357.1
anxa1a2	0.41035	1	0.925	2.78179e-13	ENSSSAT00000105484.1
MYO9B	0.548856	0.904	0.748	4.48761e-13	ENSSSAT00000075900.1
clu1	0.618631	1	1	4.67139e-13	ENSSSAT00000120420.1
ENSSSAG00000039536.1	0.908504	0.577	0.325	5.72303e-13	ENSSSAT00000055401.1
ddx5	0.652024	0.769	0.501	6.31044e-13	ENSSSAT00000001780.1
nab22	0.943376	0.591	0.342	9.82419e-13	ENSSSAT00000069518.1
soga1	0.97709	0.577	0.327	1.04789e-12	ENSSSAT00000122915.1
lmna	0.549349	0.803	0.592	1.12413e-12	ENSSSAT00000020906.1
SAP1	0.408452	1	0.978	1.42632e-12	ENSSSAT00000062176.1
PRSS35	0.924873	0.62	0.373	1.5744e-12	ENSSSAT00000007314.1
cdc37	0.300017	0.995	0.942	3.47333e-12	ENSSSAT00000053939.1
PLXNB2	0.789895	0.615	0.38	4.7399e-12	ENSSSAT00000017594.1
ENSSSAG00000067593.12	0.28102	1	1	5.22968e-12	ENSSSAT00000115473.1
cert1b	0.512204	0.846	0.678	5.85346e-12	ENSSSAT00000146353.1
dcbld2	0.573414	0.87	0.691	6.38777e-12	ENSSSAT00000016922.1
safb1	0.456001	0.962	0.862	7.69655e-12	ENSSSAT00000014179.1
ptprga1	0.526138	0.918	0.751	8.0564e-12	ENSSSAT00000144671.1
MYH9	0.359967	1	0.998	2.03052e-11	ENSSSAT00000062751.1
igf2r	0.658092	0.909	0.787	2.09696e-11	ENSSSAT00000110224.1
MACF1	0.347933	0.99	0.917	2.5027e-11	ENSSSAT00000108646.1
ppib2	0.261627	1	1	2.91617e-11	ENSSSAT00000105839.1
mmp15a1	0.512168	0.933	0.832	3.587e-11	ENSSSAT00000021743.1
vat12	0.426682	0.971	0.856	3.74652e-11	ENSSSAT00000000524.1
ENSSSAG00000054130.11	0.974518	0.529	0.296	3.99346e-11	ENSSSAT00000086185.1
slc39a72	0.615436	0.812	0.666	4.58173e-11	ENSSSAT00000146915.1
ENSSSAG00000003684.11	0.503501	0.889	0.727	5.38942e-11	ENSSSAT00000007958.1
DNAJB92	0.590939	0.856	0.693	5.45211e-11	ENSSSAT00000097463.1
ncam1a1	0.528682	0.947	0.839	5.9947e-11	ENSSSAT00000031417.1
aplp1	0.813194	0.548	0.318	6.21812e-11	ENSSSAT00000031063.1
sqstm1	0.3601	0.981	0.848	6.55019e-11	ENSSSAT00000131769.1
cavin2b	0.595672	0.788	0.6	9.63888e-11	ENSSSAT00000022273.1
tln1	0.369988	0.976	0.958	1.1433e-10	ENSSSAT00000118162.1
txnip1	0.568872	0.875	0.688	1.53733e-10	ENSSSAT00000013974.1
si:ch73-22a13.3	0.697173	0.63	0.376	1.59155e-10	ENSSSAT00000077997.1
xkr6b	0.366739	0.981	0.883	1.95701e-10	ENSSSAT00000076186.1
fermt21	0.35752	0.971	0.894	2.47461e-10	ENSSSAT00000000787.1
ccnd2a1	0.436615	0.995	0.982	3.30066e-10	ENSSSAT00000030175.1
rrbp11	0.924338	0.553	0.361	6.1837e-10	ENSSSAT00000132081.1
lass21	0.331259	1	0.969	6.21489e-10	ENSSSAT00000098303.1
CDH21	0.470639	0.918	0.826	6.83074e-10	ENSSSAT00000001622.1
mmp14b	0.441426	0.976	0.864	7.65495e-10	ENSSSAT00000036523.1
golga4	0.537856	0.841	0.674	8.5344e-10	ENSSSAT00000007671.1
caprin1b	0.40975	0.913	0.767	1.09895e-09	ENSSSAT00000060616.1
larp1	0.481107	0.865	0.727	1.24375e-09	ENSSSAT00000064004.1
oafa2	0.440258	0.962	0.808	1.39152e-09	ENSSSAT00000103241.1
mmp21	0.400462	1	0.962	1.63569e-09	ENSSSAT00000076816.1
lum1	0.443145	0.923	0.766	1.75866e-09	ENSSSAT00000034313.1
ppp1r9ala	0.81537	0.548	0.325	2.58033e-09	ENSSSAT00000096673.1
ENSSSAG00000001009.1	0.258209	0.995	0.95	3.02154e-09	ENSSSAT00000001987.1
nucb1	0.382713	0.995	0.96	3.46195e-09	ENSSSAT00000004613.1
COL1A1	0.318741	0.995	0.992	4.11568e-09	ENSSSAT00000011878.1
ENSSSAG00000040783.1	0.455986	0.784	0.564	5.15779e-09	ENSSSAT00000058200.1
cx43.4	0.673913	0.76	0.601	5.70813e-09	ENSSSAT00000039346.1
si:ch211-210g13.51	0.730022	0.62	0.386	6.24153e-09	ENSSSAT00000007627.1
tacc1	0.558051	0.798	0.645	6.64286e-09	ENSSSAT00000083502.1
afdna	0.338248	1	0.98	6.79144e-09	ENSSSAT00000103789.1
lzts3b	0.340305	1	0.972	7.8843e-09	ENSSSAT00000095233.1
hspa5	0.865871	0.5	0.277	9.2257e-09	ENSSSAT00000062619.1
si:ch73-281f12.4	0.668934	0.534	0.302	1.03496e-08	ENSSSAT00000000584.1
nfil3-5	0.844518	0.481	0.268	1.06335e-08	ENSSSAT00000000477.1
EIF3C1	0.366831	0.986	0.919	1.30919e-08	ENSSSAT00000109660.1
ubap2l	0.816431	0.466	0.248	1.46123e-08	ENSSSAT00000012208.1
gsna2	0.290587	0.995	0.981	1.72021e-08	ENSSSAT00000100321.1
lgmn1	0.482061	0.976	0.944	1.94617e-08	ENSSSAT00000000120.1
slit3	0.358663	1	0.917	2.04649e-08	ENSSSAT00000062889.1
TBB52	0.385659	0.986	0.926	2.16516e-08	ENSSSAT00000055065.1
ENSSSAG00000037957.12	0.329568	0.995	0.987	2.19637e-08	ENSSSAT00000053323.1
fabp31	0.847156	0.452	0.245	3.16392e-08	ENSSSAT00000152247.1
reck1	0.691116	0.779	0.614	3.57148e-08	ENSSSAT00000148125.1
bsg	0.624584	0.745	0.594	3.77486e-08	ENSSSAT00000106681.1
ENSSSAG00000056674.1	0.593191	0.75	0.591	3.85568e-08	ENSSSAT00000092209.1
tjp1a	0.370578	0.957	0.868	4.26266e-08	ENSSSAT00000121751.1
mmp19	1.09718	0.399	0.199	4.67186e-08	ENSSSAT00000066253.1
proza1	0.597994	0.678	0.483	6.13777e-08	ENSSSAT00000068644.1
PTA21	0.328768	1	0.999	6.87685e-08	ENSSSAT00000028312.1
tln2a	0.812956	0.452	0.24	6.95942e-08	ENSSSAT00000072225.1
marcksl1a1	0.40481	0.942	0.81	6.96282e-08	ENSSSAT00000008235.1
ENSSSAG00000072968.1	0.672508	0.716	0.556	1.05166e-07	ENSSSAT00000130449.1
ENSSSAG00000072620.12	0.415549	0.88	0.739	1.19928e-07	ENSSSAT00000129350.1
arfgap3	0.680357	0.577	0.354	1.34625e-07	ENSSSAT00000062003.1
fhl12	0.281433	1	0.99	1.36233e-07	ENSSSAT00000121378.1
ND6	0.263033	0.995	0.899	1.41338e-07	ENSSSAT00000000034.1
dspa	0.41989	0.913	0.845	1.53405e-07	ENSSSAT00000002732.1
eif4g2a	0.323804	0.981	0.876	1.6024e-07	ENSSSAT00000117090.1
ralbb2	0.356337	0.976	0.889	2.12481e-07	ENSSSAT00000145288.1
pja2	1.1302	0.264	0.105	2.14937e-07	ENSSSAT00000129233.1
creb3l3l	0.650519	0.596	0.391	2.19201e-07	ENSSSAT00000110225.1
ENSSSAG00000071680.1	0.567644	0.644	0.444	2.21544e-07	ENSSSAT00000127178.1
cgnl1	0.607945	0.644	0.447	2.42119e-07	ENSSSAT00000008911.1
hyou1	0.35053	0.981	0.928	2.47948e-07	ENSSSAT00000074943.1
sept7b2	0.295831	0.971	0.939	2.53315e-07	ENSSSAT00000010078.1
zfhx3	0.736962	0.606	0.418	3.15762e-07	ENSSSAT00000128787.1
ankrd112	0.314905	0.99	0.948	3.43541e-07	ENSSSAT00000118641.1
cdc42se11	0.444433	0.837	0.68	3.86348e-07	ENSSSAT00000027305.1
pmge1	0.727174	0.495	0.288	3.95603e-07	ENSSSAT00000126972.1
iqgap1	0.380121	0.962	0.896	3.99527e-07	ENSSSAT00000013951.1
sdf2l2	0.437262	0.952	0.865	4.1555e-07	ENSSSAT00000127067.1
ENSSSAG00000002062.1	1.18764	0.293	0.126	4.87073e-07	ENSSSAT00000004444.1
u2af2	0.320249	1	0.916	5.40033e-07	ENSSSAT00000015394.1
PCDHAC21	0.465402	0.966	0.86	6.07901e-07	ENSSSAT00000005622.1
eif4g2b	0.631889	0.615	0.416	6.38065e-07	ENSSSAT00000011820.1
thbs4b1	0.782224	0.452	0.249	7.3686e-07	ENSSSAT00000110272.1
mcc	0.25144	0.995	0.964	7.65629e-07	ENSSSAT00000105278.1
fat1a	0.300102	1	0.949	7.72908e-07	ENSSSAT00000034476.1
acin1b	0.483949	0.779	0.588	9.70353e-07	ENSSSAT00000018523.1
leng8	0.488108	0.779	0.616	9.87693e-07	ENSSSAT00000010394.1
ywhaqa	0.712217	0.548	0.36	1.04451e-06	ENSSSAT00000114159.1
quo1	0.537409	0.577	0.347	1.35337e-06	ENSSSAT00000020024.1
lamtor42	0.651432	0.553	0.34	1.35351e-06	ENSSSAT00000092163.1
SHF	0.947179	0.293	0.126	1.45361e-06	ENSSSAT00000010098.1
lemd3	0.64082	0.548	0.34	1.58851e-06	ENSSSAT00000014567.1
pacsin21	0.454913	0.865	0.785	2.11876e-06	ENSSSAT00000027424.1
piezo2a.2	0.620531	0.567	0.365	2.57733e-06	ENSSSAT00000092557.1
ENSSSAG00000076128.1	0.398958	0.942	0.889	2.63354e-06	ENSSSAT00000139557.1
ENSSSAG00000010260.11	0.513891	1	0.997	2.71568e-06	ENSSSAT00000022573.1
rrbp1a1	0.343679	0.952	0.869	2.71751e-06	ENSSSAT00000127301.1
TSN31	0.293661	0.995	0.971	3.05296e-06	ENSSSAT00000082105.1
rreb1a	0.840479	0.37	0.19	3.30207e-06	ENSSSAT00000125816.1
PPP1R1A1	0.510753	0.798	0.607	3.37105e-06	ENSSSAT00000097731.1
hdlbp	0.666443	0.553	0.381	3.37632e-06	ENSSSAT00000108589.1
CRACR2A	0.746737	0.514	0.329	4.31584e-06	ENSSSAT00000018410.1
inhbaa1	0.265094	0.99	0.949	4.55052e-06	ENSSSAT00000084352.1
tmf1	0.799684	0.409	0.224	4.97452e-06	ENSSSAT00000099981.1
smc3	0.718861	0.466	0.283	5.1625e-06	ENSSSAT00000015437.1
thbs2	0.613365	0.524	0.32	5.34941e-06	ENSSSAT00000127985.1
ezr	0.759116	0.553	0.371	5.42035e-06	ENSSSAT00000138464.1
ENSSSAG00000061361.1	0.560472	0.625	0.456	5.64812e-06	ENSSSAT00000100616.1
ralba1	0.666108	0.562	0.394	6.25271e-06	ENSSSAT00000104687.1
myofl	0.280253	0.995	0.962	6.99045e-06	ENSSSAT00000086529.1
niban2b	0.678766	0.726	0.604	7.59321e-06	ENSSSAT00000074266.1
anx2a	0.252851	0.99	0.958	7.91443e-06	ENSSSAT00000010686.1
myof	0.414449	0.865	0.753	8.0476e-06	ENSSSAT00000073884.1
tegt	0.429158	0.942	0.873	8.43232e-06	ENSSSAT00000102750.1
ENSSSAG00000047234.1	0.674793	0.471	0.275	8.49839e-06	ENSSSAT00000072622.1
crebrf	0.624411	0.495	0.29	8.56836e-06	ENSSSAT00000133027.1
ap3d11	0.454089	0.769	0.642	8.93384e-06	ENSSSAT00000115148.1
efhd2	0.394096	0.856	0.778	9.21562e-06	ENSSSAT00000117367.1
esyt1b	0.760087	0.399	0.213	1.07993e-05	ENSSSAT00000073121.1
cav21	0.519729	0.673	0.494	1.14135e-05	ENSSSAT00000089859.1
ENSSSAG00000007892.12	0.393681	0.909	0.803	1.14705e-05	ENSSSAT00000017472.1
flna	0.281325	1	0.997	1.16909e-05	ENSSSAT00000055967.1
ENSSSAG00000011115.1	0.358996	0.827	0.69	1.39342e-05	ENSSSAT00000023779.1
mlxip	0.95303	0.284	0.128	1.61575e-05	ENSSSAT00000137578.1
rbm25b	0.363767	0.918	0.828	1.66724e-05	ENSSSAT00000064788.1
jcada	0.660071	0.462	0.266	1.94362e-05	ENSSSAT00000019710.1
si:ch211-1a19.3	0.562934	0.745	0.609	2.22623e-05	ENSSSAT00000077412.1
slc38a10	0.575254	0.615	0.461	2.53434e-05	ENSSSAT00000003002.1
CACNG7	0.322725	0.971	0.905	3.15957e-05	ENSSSAT00000011858.1
arhgef40	0.914176	0.327	0.164	4.19568e-05	ENSSSAT00000128091.1
myo1cb	0.403633	0.75	0.619	4.28899e-05	ENSSSAT00000093707.1
scaf11	0.601918	0.577	0.404	4.4927e-05	ENSSSAT00000029302.1
ENSSSAG00000065606.1	0.403103	0.812	0.696	4.51492e-05	ENSSSAT00000109974.1
pdia6	0.325766	0.986	0.964	4.76281e-05	ENSSSAT00000071167.1
ENSSSAG00000047065.1	0.293141	0.966	0.898	4.79826e-05	ENSSSAT00000076334.1
slc23a2	0.982948	0.346	0.184	5.19016e-05	ENSSSAT00000023193.1
ENSSSAG00000002528.1	0.317167	0.976	0.956	5.37321e-05	ENSSSAT00000005365.1
pcdh18a	0.731497	0.519	0.366	5.37623e-05	ENSSSAT00000059600.1
supt16h	0.588257	0.587	0.412	5.62819e-05	ENSSSAT00000099328.1
vato1	0.440904	0.856	0.782	5.68516e-05	ENSSSAT00000084233.1
ENSSSAG00000002123.12	0.4945	0.736	0.576	5.74736e-05	ENSSSAT00000004569.1
dpf2l1	0.543203	0.596	0.407	6.74094e-05	ENSSSAT00000061840.1
SWAP70	0.919699	0.341	0.179	6.98857e-05	ENSSSAT00000121246.1
cux1a	0.92074	0.288	0.138	7.05871e-05	ENSSSAT00000022988.1
ENSSSAG00000038924.1	0.546556	0.63	0.45	7.72354e-05	ENSSSAT00000054450.1
EPB41L21	0.555808	0.615	0.434	7.77066e-05	ENSSSAT00000152314.1
esyt1a	0.905372	0.365	0.207	8.3286e-05	ENSSSAT00000112582.1
dctn1a	0.864175	0.413	0.256	9.43746e-05	ENSSSAT00000078817.1
rtf11	0.329132	0.889	0.807	9.94928e-05	ENSSSAT00000000127.1
sec62	0.416249	0.885	0.819	0.000101845	ENSSSAT00000010664.1
ENSSSAG00000075490.1	0.855956	0.346	0.188	0.000102147	ENSSSAT00000137684.1
mgat1b	0.830013	0.322	0.161	0.000110858	ENSSSAT00000062897.1
ENSSSAG00000048387.11	0.696109	0.385	0.21	0.000127802	ENSSSAT00000074987.1
rbmx2	0.3925	0.74	0.569	0.000131351	ENSSSAT00000057705.1
rab21	0.611781	0.447	0.266	0.000134154	ENSSSAT00000081431.1
pdcd7	0.576597	0.548	0.367	0.000139059	ENSSSAT00000018821.1
sltm	0.408195	0.793	0.676	0.000154022	ENSSSAT00000132340.1
mbd1b	0.45864	0.793	0.661	0.000154939	ENSSSAT00000050307.1
cbx5	0.536113	0.606	0.441	0.000165399	ENSSSAT00000110316.1
slc39a131	0.679316	0.447	0.272	0.000178997	ENSSSAT00000016598.1
TPM11	0.270569	1	0.999	0.000181888	ENSSSAT00000119904.1
dusp4	0.504767	0.577	0.4	0.000197034	ENSSSAT00000011346.1
capns12	0.273736	0.981	0.942	0.000226925	ENSSSAT00000024967.1
ENSSSAG00000015277.1	0.797966	0.341	0.179	0.000239013	ENSSSAT00000070094.1
galn	0.272766	0.841	0.695	0.00024151	ENSSSAT00000105093.1
ENSSSAG00000068583.1	0.896352	0.332	0.177	0.000242095	ENSSSAT00000118216.1
srcap	0.568194	0.543	0.373	0.000245765	ENSSSAT00000059266.1
chd2	0.278705	0.913	0.839	0.000251009	ENSSSAT00000082559.1
tuft1a	0.401299	0.87	0.769	0.000251272	ENSSSAT00000083706.1
hectd1	0.316997	0.899	0.812	0.000262402	ENSSSAT00000119565.1
kdrl	0.319966	0.928	0.854	0.000265572	ENSSSAT00000071825.1
ARMET	0.293762	0.99	0.958	0.000267668	ENSSSAT00000148733.1
ENSSSAG00000046803.1	0.695215	0.452	0.27	0.000277008	ENSSSAT00000071847.1
bclx1	0.262512	0.99	0.924	0.000293935	ENSSSAT00000019002.1
gpx8	0.254857	0.981	0.954	0.00030028	ENSSSAT00000084328.1
ENSSSAG00000031876.1	0.579868	0.5	0.33	0.000309725	ENSSSAT00000046756.1
SBNO2	0.556538	0.591	0.442	0.000353412	ENSSSAT00000082506.1
ENSSSAG00000054749.11	0.781328	0.356	0.193	0.000361802	ENSSSAT00000137576.1
TYB122	0.254439	1	0.999	0.000371736	ENSSSAT00000061411.1
map7d1a1	0.445901	0.788	0.655	0.000416958	ENSSSAT00000056966.1
rbms1a	0.543217	0.606	0.438	0.000430042	ENSSSAT00000069994.1
eif3a	0.281879	0.957	0.927	0.000471963	ENSSSAT00000017442.1
ENSSSAG00000065054.1	0.822933	0.433	0.27	0.000488594	ENSSSAT00000108532.1
ZNF5211	0.372176	0.827	0.662	0.00050666	ENSSSAT00000000397.1
prkcsh	0.480857	0.707	0.542	0.000554259	ENSSSAT00000100452.1
ENSSSAG00000047147.1	0.724109	0.399	0.234	0.000555589	ENSSSAT00000072451.1
ENSSSAG00000057181.1	0.259828	0.995	0.965	0.000561439	ENSSSAT00000093171.1
slc1a4	1.0743	0.312	0.162	0.000575092	ENSSSAT00000002468.1
glb1l2	0.377231	0.76	0.638	0.00068821	ENSSSAT00000082597.1
capza12	0.30704	0.957	0.901	0.000759892	ENSSSAT00000142315.1
tgfbr2b	0.905093	0.255	0.12	0.000806759	ENSSSAT00000006317.1
piezo1	0.651733	0.471	0.309	0.000806786	ENSSSAT00000112356.1
gpr108	0.94984	0.332	0.182	0.000812143	ENSSSAT00000010992.1
vcp	0.255876	0.962	0.911	0.000825502	ENSSSAT00000005732.1
mmp14a1	0.579537	0.649	0.512	0.000943777	ENSSSAT00000017813.1
ENSSSAG00000001757.1	0.337608	0.808	0.737	0.000956079	ENSSSAT00000003697.1
tent4b	0.268796	0.933	0.831	0.000961333	ENSSSAT00000089525.1
mtss1lb1	0.369599	0.923	0.81	0.000964587	ENSSSAT00000085018.1
plod1	0.563781	0.587	0.432	0.00106934	ENSSSAT00000068468.1
golga2	0.660985	0.332	0.176	0.0011154	ENSSSAT00000062836.1
ddit3	0.286834	0.957	0.864	0.00111616	ENSSSAT00000071632.1
pawr1	0.288393	0.952	0.869	0.00116329	ENSSSAT00000077817.1
ENSSSAG00000080625.12	0.593861	0.51	0.35	0.00126009	ENSSSAT00000153161.1
lrrc591	0.395129	0.764	0.658	0.00126391	ENSSSAT00000111820.1
myo1e	0.443896	0.788	0.657	0.00129981	ENSSSAT00000152003.1
clip2	0.557095	0.495	0.327	0.00131307	ENSSSAT00000090265.1
dnajc3b	0.519959	0.538	0.365	0.00135791	ENSSSAT00000010199.1
bahcc1a	0.354162	0.822	0.693	0.00143441	ENSSSAT00000060285.1
homeza	0.721007	0.264	0.124	0.00144651	ENSSSAT00000115976.1
ccdc6a1	0.356311	0.841	0.77	0.00144993	ENSSSAT00000004151.1
crop	0.33429	0.856	0.752	0.00153093	ENSSSAT00000066497.1
ENSSSAG00000067872.1	0.782075	0.288	0.147	0.00155699	ENSSSAT00000116247.1
timp3	0.344582	0.995	0.974	0.00178725	ENSSSAT00000079012.1
ENSSSAG00000070724.1	0.702581	0.298	0.151	0.00200154	ENSSSAT00000124026.1
ENSSSAG00000065435.1	0.86123	0.385	0.224	0.00205335	ENSSSAT00000109588.1
lrp1ab1	0.67136	0.385	0.227	0.00206038	ENSSSAT00000112209.1
manf	0.697537	0.49	0.356	0.00217346	ENSSSAT00000085682.1
catk1	0.307783	0.995	0.961	0.00230092	ENSSSAT00000022824.1
krt81	0.267834	1	0.978	0.00241889	ENSSSAT00000107063.1
errfi1a	0.44981	0.74	0.598	0.002448	ENSSSAT00000107325.1
pamr11	0.610823	0.543	0.377	0.00247554	ENSSSAT00000008617.1
chd61	0.406342	0.769	0.635	0.00248668	ENSSSAT00000106523.1
uacab	0.780468	0.269	0.135	0.00301174	ENSSSAT00000056862.1
COX421	0.268777	0.947	0.866	0.00302713	ENSSSAT00000015431.1
ACBP2	0.28324	0.995	0.999	0.00305839	ENSSSAT00000103132.1
dab2ipb2	0.419038	0.63	0.492	0.00315945	ENSSSAT00000137572.1
prkar1ab	0.720372	0.341	0.196	0.00318713	ENSSSAT00000003290.1
h101	0.332622	0.832	0.725	0.00342116	ENSSSAT00000092713.1
ENSSSAG00000042334.1	0.608384	0.471	0.318	0.00344534	ENSSSAT00000061460.1
ctcf1	0.638995	0.466	0.314	0.00375612	ENSSSAT00000040902.1
mia2	0.780885	0.317	0.174	0.00410784	ENSSSAT00000105913.1
akap121	0.596602	0.649	0.546	0.00456515	ENSSSAT00000016196.1
vps13c	0.599649	0.413	0.252	0.00461249	ENSSSAT00000057871.1
ganab	0.620833	0.558	0.416	0.00473402	ENSSSAT00000095642.1
ARHGEF17	0.411613	0.649	0.501	0.00475418	ENSSSAT00000107640.1
GCC2	0.490204	0.486	0.315	0.00490119	ENSSSAT00000114813.1
dnajb9b	0.794745	0.346	0.201	0.00493599	ENSSSAT00000017687.1
dync1h1	0.414958	0.63	0.464	0.00500165	ENSSSAT00000148075.1
sema4ab	0.300731	0.923	0.812	0.00504724	ENSSSAT00000009615.1
nbr1a	0.307764	0.788	0.684	0.00551434	ENSSSAT00000137214.1
rad50	0.725484	0.293	0.154	0.00609412	ENSSSAT00000136461.1
cn37	0.308514	0.952	0.932	0.00621272	ENSSSAT00000058625.1
flrt2	0.744238	0.351	0.209	0.00621881	ENSSSAT00000061169.1
ambra1b	0.315264	0.779	0.648	0.00636955	ENSSSAT00000074478.1
tpd522	0.285112	0.938	0.869	0.00702621	ENSSSAT00000075718.1
clic2	0.435636	0.601	0.461	0.00729684	ENSSSAT00000015188.1
ENSSSAG00000004114.11	0.416475	0.74	0.617	0.00750284	ENSSSAT00000008920.1
s35b4	0.666189	0.442	0.293	0.00769933	ENSSSAT00000125820.1
lmod1b1	0.335903	0.928	0.796	0.00802921	ENSSSAT00000097889.1
tspan18b1	0.438202	0.812	0.714	0.00824664	ENSSSAT00000059682.1
ythdc1	0.559431	0.49	0.338	0.00840978	ENSSSAT00000074925.1
calua	0.725384	0.389	0.245	0.00841599	ENSSSAT00000091115.1
scdb1	0.314094	0.928	0.841	0.00874978	ENSSSAT00000000175.1
adamts15a1	0.720559	0.361	0.215	0.00877156	ENSSSAT00000086096.1
inavaa	0.853383	0.279	0.149	0.00880681	ENSSSAT00000130702.1
slc20a1b	0.405833	0.755	0.625	0.00889314	ENSSSAT00000000642.1
angptl2b1	0.484445	0.572	0.418	0.00892888	ENSSSAT00000086001.1
ENSSSAG00000067073.11	0.643846	0.418	0.273	0.0092162	ENSSSAT00000113885.1
notch3	0.701765	0.341	0.197	0.00929868	ENSSSAT00000045146.1
MACO1	0.726772	0.298	0.161	0.0096263	ENSSSAT00000028459.1
ENSSSAG00000048025.1	0.470492	0.486	0.318	0.00963347	ENSSSAT00000074380.1
rapgef3	0.784931	0.394	0.249	0.0104781	ENSSSAT00000108393.1
ROA0	0.344251	0.663	0.494	0.0105897	ENSSSAT00000073024.1
loxl3b	0.530778	0.442	0.281	0.0107369	ENSSSAT00000000067.1
msna2	0.268225	0.966	0.915	0.0110332	ENSSSAT00000117219.1
pmp22a1	0.424075	0.793	0.678	0.011042	ENSSSAT00000003361.1
nuak1b	0.49926	0.462	0.301	0.0110518	ENSSSAT00000055685.1
pprc11	0.448388	0.538	0.368	0.01111	ENSSSAT00000003892.1
usp7	0.436187	0.562	0.401	0.0111306	ENSSSAT00000002643.1
zbtb201	0.416589	0.702	0.562	0.0112802	ENSSSAT00000000644.1
lima1	0.718211	0.38	0.232	0.0115046	ENSSSAT00000110042.1
lama4	0.606542	0.438	0.291	0.0115681	ENSSSAT00000105666.1
top2b	0.642161	0.361	0.214	0.0127309	ENSSSAT00000118165.1
znf703	0.772862	0.279	0.147	0.0131877	ENSSSAT00000062151.1
SMC1A	0.786058	0.293	0.161	0.0145241	ENSSSAT00000016890.1
magi1b	0.63775	0.452	0.309	0.0146989	ENSSSAT00000118682.1
mkrn2os.2	0.330632	0.875	0.821	0.0162432	ENSSSAT00000043253.1
syfa1	0.325034	0.861	0.749	0.0163926	ENSSSAT00000071060.1
CSNK1G1	0.686227	0.409	0.268	0.0165347	ENSSSAT00000128828.1
daam11	0.784733	0.332	0.194	0.0167121	ENSSSAT00000095980.1
ENSSSAG00000004224.11	0.432669	0.63	0.479	0.0168721	ENSSSAT00000009115.1
stau11	0.349454	0.87	0.804	0.0172285	ENSSSAT00000108325.1
akap8l	0.44651	0.611	0.462	0.0172686	ENSSSAT00000007481.1
stat3	0.478392	0.529	0.372	0.0173794	ENSSSAT00000007936.1
dnttip2	0.519564	0.62	0.491	0.017635	ENSSSAT00000153198.1
rcn3	0.55656	0.433	0.276	0.0177638	ENSSSAT00000003095.1
znf609b	0.445024	0.625	0.457	0.0178823	ENSSSAT00000105007.1
ENSSSAG00000041609.1	0.726429	0.351	0.212	0.0179855	ENSSSAT00000059792.1
ENSSSAG00000004299.1	0.421611	0.678	0.583	0.0186087	ENSSSAT00000009251.1
smarcc2	0.551549	0.423	0.266	0.0198452	ENSSSAT00000080286.1
1971-09-01	0.283002	0.947	0.88	0.0201026	ENSSSAT00000122863.1
baz2a	0.486639	0.577	0.438	0.02056	ENSSSAT00000108224.1
wwtr1	0.433647	0.587	0.441	0.0206228	ENSSSAT00000063754.1
ptprsa	0.542719	0.572	0.459	0.0208623	ENSSSAT00000129022.1
ENSSSAG00000003849.1	0.811938	0.303	0.17	0.0211101	ENSSSAT00000009270.1
rai14	0.597727	0.404	0.258	0.022312	ENSSSAT00000014739.1
hk1	0.746243	0.356	0.219	0.022396	ENSSSAT00000096072.1
smarcd11	0.516451	0.538	0.407	0.0232869	ENSSSAT00000072107.1
srebf1	0.464332	0.702	0.586	0.0238176	ENSSSAT00000004867.1
tbc1d17	0.67279	0.327	0.19	0.0238314	ENSSSAT00000004271.1
plekha8	0.412473	0.721	0.625	0.0240105	ENSSSAT00000009213.1
kdm5c	0.682321	0.312	0.177	0.0251985	ENSSSAT00000108708.1
eps15	0.767406	0.312	0.179	0.0254051	ENSSSAT00000111706.1
LIMD1	0.538158	0.529	0.391	0.0254237	ENSSSAT00000083400.1
SLK	0.764496	0.322	0.19	0.0254771	ENSSSAT00000143206.1
lypa31	0.642393	0.389	0.245	0.0266046	ENSSSAT00000070739.1
dis3l2	0.658158	0.37	0.224	0.0276245	ENSSSAT00000010644.1
nucb2a	0.671551	0.312	0.176	0.0288618	ENSSSAT00000078471.1
junbb	0.3245	0.755	0.63	0.0293045	ENSSSAT00000020068.1
fstl1	0.637033	0.438	0.31	0.0316152	ENSSSAT00000061501.1
CIDEC	0.752983	0.288	0.16	0.0330734	ENSSSAT00000023284.1
ENSSSAG00000045481.11	0.529116	0.548	0.411	0.0339502	ENSSSAT00000068633.1
ENSSSAG00000052790.1	0.532435	0.495	0.351	0.0339914	ENSSSAT00000083185.1
jak1	0.507114	0.457	0.3	0.037223	ENSSSAT00000064105.1
si:ch1073-335m2.2	0.46028	0.543	0.383	0.0374616	ENSSSAT00000056508.1
serpinb1l3	0.715163	0.418	0.282	0.0395013	ENSSSAT00000144947.1
trim2a	0.602955	0.409	0.258	0.0402875	ENSSSAT00000011064.1
BPTF	0.555444	0.476	0.343	0.0460744	ENSSSAT00000001223.1
ube2q1	0.729209	0.312	0.184	0.0474168	ENSSSAT00000013039.1
gspt11	0.386821	0.673	0.564	0.0483769	ENSSSAT00000007604.1

## Sheet: cluster-4
Gene	avg logFC	pct cluster	pct others	adj p-val	ID
hspa4a1	1.1489	1	0.945	5.17416e-69	ENSSSAT00000144397.1
ND61	1.11852	0.996	0.895	2.62972e-62	ENSSSAT00000000034.1
ENSSSAG00000002792.11	1.31537	1	0.894	8.07607e-61	ENSSSAT00000005978.1
cdc371	0.824265	0.996	0.94	5.68744e-57	ENSSSAT00000053939.1
DNAJA41	1.25821	0.992	0.912	1.91108e-55	ENSSSAT00000019685.1
gldc1	0.774778	1	0.966	4.41052e-48	ENSSSAT00000119304.1
myh9b1	1.09758	0.981	0.808	1.53602e-46	ENSSSAT00000115308.1
HNRNPA02	0.723519	0.989	0.879	3.05836e-42	ENSSSAT00000072450.1
ENSSSAG00000005284.1	0.697657	1	0.989	4.24155e-42	ENSSSAT00000011336.1
evplb1	1.23308	0.736	0.363	7.33173e-39	ENSSSAT00000009578.1
ddhd1a1	1.06634	0.866	0.539	1.2344e-38	ENSSSAT00000016518.1
slc41a2b1	0.53119	1	0.997	2.26009e-38	ENSSSAT00000120330.1
ENSSSAG00000047115.1	0.986094	0.866	0.548	1.55989e-37	ENSSSAT00000072410.1
col5a2a1	0.771205	0.989	0.859	1.56838e-36	ENSSSAT00000052952.1
JAK11	0.820674	0.989	0.859	2.09041e-36	ENSSSAT00000064105.1
lmna1	1.03889	0.881	0.571	4.33265e-36	ENSSSAT00000020906.1
ENSSSAG00000050603.1	0.616553	1	1	6.46001e-36	ENSSSAT00000078951.1
hsp90aa1.23	0.685166	1	0.995	1.34138e-34	ENSSSAT00000062582.1
sqstm11	1.12365	0.966	0.845	1.48833e-33	ENSSSAT00000131769.1
sox4b	1.58049	0.594	0.231	1.74879e-33	ENSSSAT00000052032.1
uri11	0.599499	0.996	0.964	1.83115e-33	ENSSSAT00000010389.1
ENSSSAG00000064731.11	0.591154	0.996	0.944	1.9514e-33	ENSSSAT00000107745.1
hsp90b11	0.674665	0.996	0.967	2.4004e-33	ENSSSAT00000015287.1
tnip11	0.728279	0.981	0.849	8.91091e-33	ENSSSAT00000091578.1
caprin1b1	0.779198	0.946	0.757	4.532e-32	ENSSSAT00000060616.1
ENSSSAG00000042757.1	0.727089	0.954	0.8	3.28366e-31	ENSSSAT00000062552.1
ENSSSAG00000001009.11	0.519772	1	0.948	3.40576e-31	ENSSSAT00000001987.1
ROA01	0.935052	0.808	0.463	1.95761e-30	ENSSSAT00000073024.1
phf20b	0.829447	0.908	0.681	3.32873e-30	ENSSSAT00000100714.1
MACF11	0.710013	0.985	0.915	2.56966e-29	ENSSSAT00000108646.1
tpm4a1	1.23949	0.64	0.299	3.45738e-29	ENSSSAT00000127624.1
akap8l1	0.887699	0.774	0.428	4.04153e-29	ENSSSAT00000007481.1
ENSSSAG00000039517.11	1.13111	0.762	0.46	4.05234e-29	ENSSSAT00000055368.1
ENSSSAG00000044850.11	0.537857	0.996	0.931	6.29311e-29	ENSSSAT00000067189.1
hs90a	0.480719	1	1	9.41457e-29	ENSSSAT00000107174.1
ENSSSAG00000059652.12	0.699647	0.992	0.924	1.94788e-28	ENSSSAT00000097905.1
RASSF11	1.06959	0.625	0.277	2.5654e-28	ENSSSAT00000110547.1
cebpb2	0.859848	0.916	0.704	3.73213e-28	ENSSSAT00000065605.1
anx2a1	0.577522	0.989	0.957	4.10576e-28	ENSSSAT00000010686.1
mdm2	1.27443	0.602	0.266	4.85815e-28	ENSSSAT00000096851.1
ENSSSAG00000065840.1	1.37597	0.559	0.239	5.19854e-28	ENSSSAT00000110580.1
plk4	1.2524	0.506	0.186	1.05794e-27	ENSSSAT00000028021.1
lipg1	1.13118	0.663	0.312	1.72682e-27	ENSSSAT00000084760.1
plecb1	0.544923	1	0.983	1.22244e-26	ENSSSAT00000042920.1
ENSSSAG00000055897.11	0.504663	0.996	0.909	1.27616e-26	ENSSSAT00000090361.1
ENSSSAG00000038924.11	0.827362	0.766	0.42	1.9286e-26	ENSSSAT00000054450.1
ENSSSAG00000040085.11	0.863733	0.762	0.422	1.96666e-26	ENSSSAT00000056497.1
cdc42ep5	1.01408	0.674	0.358	2.19246e-26	ENSSSAT00000010426.1
ENSSSAG00000001289.1	0.491026	0.992	0.949	2.20969e-26	ENSSSAT00000002653.1
loxl2a2	0.69432	0.923	0.66	2.54752e-26	ENSSSAT00000109551.1
krt18a.12	0.658808	0.996	0.926	2.62295e-26	ENSSSAT00000107221.1
mknk2b2	0.701216	1	0.94	3.0931e-26	ENSSSAT00000040368.1
zgc:1588031	0.791866	0.824	0.501	4.00709e-26	ENSSSAT00000012934.1
ENSSSAG00000058479.11	0.88563	0.785	0.435	5.8072e-26	ENSSSAT00000095769.1
ENSSSAG00000040783.11	0.953133	0.816	0.55	9.32218e-26	ENSSSAT00000058200.1
ENSSSAG00000071884.11	0.55288	0.981	0.872	1.24692e-25	ENSSSAT00000127272.1
ddx52	0.805863	0.808	0.485	1.36278e-25	ENSSSAT00000001780.1
fat1a1	0.502284	0.992	0.949	1.5082e-25	ENSSSAT00000034476.1
thbs1a1	0.510036	0.996	0.98	1.73908e-25	ENSSSAT00000061493.1
ENSSSAG00000041881.1	1.14625	0.563	0.241	1.84639e-25	ENSSSAT00000060444.1
ENSSSAG00000061523.11	1.03863	0.571	0.246	4.99582e-25	ENSSSAT00000100867.1
ENSSSAG00000009110.1	1.23622	0.533	0.235	5.51507e-25	ENSSSAT00000020118.1
ENSSSAG00000070037.11	0.790235	0.805	0.477	9.72815e-25	ENSSSAT00000122137.1
ENSSSAG00000073370.1	1.221	0.651	0.335	1.12214e-24	ENSSSAT00000131558.1
csrnp1b	1.28705	0.487	0.19	2.04016e-24	ENSSSAT00000087192.1
lsp1a2	0.517727	0.989	0.866	2.34495e-24	ENSSSAT00000088557.1
RNF213	0.792504	0.912	0.784	3.83053e-24	ENSSSAT00000059624.1
eif4g2b1	0.869305	0.724	0.391	4.30112e-24	ENSSSAT00000011820.1
ENSSSAG00000057777.1	1.00515	0.575	0.248	4.35265e-24	ENSSSAT00000094477.1
cgnl11	0.904469	0.751	0.422	4.56681e-24	ENSSSAT00000008911.1
ENSSSAG00000057181.11	0.498838	1	0.964	8.89367e-24	ENSSSAT00000093171.1
dbn13	0.632125	0.989	0.948	1.28645e-23	ENSSSAT00000029259.1
MDA5	0.860379	0.782	0.472	1.34085e-23	ENSSSAT00000148171.1
ENSSSAG00000054487.1	0.452735	1	0.977	1.92673e-23	ENSSSAT00000086938.1
lima1a1	0.685772	0.92	0.707	2.10761e-23	ENSSSAT00000144020.1
thbs1b1	0.621958	0.989	0.954	2.45943e-23	ENSSSAT00000019992.1
nars11	0.829639	0.862	0.629	4.94863e-23	ENSSSAT00000024804.1
csnk1a11	0.645287	0.9	0.703	4.99491e-23	ENSSSAT00000072668.1
marcksl1a2	0.630285	0.962	0.802	5.5227e-23	ENSSSAT00000008235.1
larp11	0.591086	0.927	0.712	6.35195e-23	ENSSSAT00000064004.1
ENSSSAG00000069416.11	0.793272	0.782	0.465	9.69303e-23	ENSSSAT00000120526.1
stat31	0.964943	0.659	0.344	1.05626e-22	ENSSSAT00000007936.1
mcc1	0.463659	1	0.962	1.07296e-22	ENSSSAT00000105278.1
ENSSSAG00000079032.11	1.32929	0.448	0.167	1.09197e-22	ENSSSAT00000148302.1
ptges3a	1.0134	0.571	0.259	1.10013e-22	ENSSSAT00000047690.1
ppp1r15b	0.882121	0.939	0.781	1.25845e-22	ENSSSAT00000020747.1
dlg32	0.738613	0.816	0.507	1.33841e-22	ENSSSAT00000072671.1
col5a11	0.716221	0.812	0.544	1.42028e-22	ENSSSAT00000149317.1
TINAGL11	1.24666	0.456	0.172	1.5426e-22	ENSSSAT00000071727.1
ENSSSAG00000009917.11	0.710372	0.939	0.818	3.0441e-22	ENSSSAT00000021745.1
ENSSSAG00000058451.11	0.581954	0.992	0.944	3.4478e-22	ENSSSAT00000095733.1
aplp11	1.05321	0.613	0.299	3.62454e-22	ENSSSAT00000031063.1
ENSSSAG00000076836.11	1.0633	0.617	0.313	3.91667e-22	ENSSSAT00000141704.1
gpx81	0.480807	1	0.95	4.68208e-22	ENSSSAT00000084328.1
myh101	1.02799	0.613	0.309	7.05224e-22	ENSSSAT00000109624.1
SBNO21	0.901202	0.732	0.412	8.61196e-22	ENSSSAT00000082506.1
dnajc3b1	0.95167	0.644	0.341	8.86814e-22	ENSSSAT00000010199.1
stip1	0.455644	1	0.999	1.5422e-21	ENSSSAT00000106915.1
acin1b1	0.691332	0.828	0.573	1.57838e-21	ENSSSAT00000018523.1
dnaja1	1.13573	0.46	0.179	1.64027e-21	ENSSSAT00000022373.1
hspa4l	1.19694	0.517	0.231	2.44925e-21	ENSSSAT00000060719.1
ENSSSAG00000037004.1	0.975466	0.621	0.322	2.70345e-21	ENSSSAT00000052303.1
ENSSSAG00000080784.1	1.33551	0.36	0.114	2.88697e-21	ENSSSAT00000153686.1
lzts3b1	0.481387	1	0.971	4.81154e-21	ENSSSAT00000095233.1
zgc:732261	0.435213	0.989	0.98	6.63704e-21	ENSSSAT00000110987.1
TSC22D3	1.53139	0.287	0.076	6.67804e-21	ENSSSAT00000094596.1
CACNG71	0.502775	0.985	0.9	7.41571e-21	ENSSSAT00000011858.1
zmp:0000000735	1.0955	0.659	0.35	7.62408e-21	ENSSSAT00000011116.1
ptges3b1	0.935229	0.693	0.399	1.00834e-20	ENSSSAT00000108402.1
ENSSSAG00000067448.11	0.506907	0.958	0.812	1.37186e-20	ENSSSAT00000115035.1
ENSSSAG00000054169.1	1.11215	0.529	0.237	1.69424e-20	ENSSSAT00000086223.1
stat1	1.18994	0.406	0.147	2.00338e-20	ENSSSAT00000083390.1
mx2	0.680969	0.969	0.808	2.71607e-20	ENSSSAT00000143881.1
ACLY	1.19165	0.498	0.214	2.79834e-20	ENSSSAT00000005664.1
esyt2a1	0.976665	0.525	0.237	4.08043e-20	ENSSSAT00000143785.1
ncl	0.621322	0.989	0.932	4.44939e-20	ENSSSAT00000020353.1
ddit31	0.6257	0.954	0.861	5.63322e-20	ENSSSAT00000071632.1
rbm25b1	0.499711	0.966	0.817	5.79565e-20	ENSSSAT00000064788.1
kdm2ba1	0.779671	0.697	0.371	6.51646e-20	ENSSSAT00000014557.1
junbb1	0.724818	0.862	0.607	7.50984e-20	ENSSSAT00000020068.1
safb2	0.571142	0.969	0.857	7.78142e-20	ENSSSAT00000014179.1
loxl3b1	1.04193	0.548	0.257	7.86491e-20	ENSSSAT00000000067.1
si:dkey-85k7.12	1.08386	0.506	0.22	8.38679e-20	ENSSSAT00000011652.1
an32a	1.05337	0.471	0.196	8.48046e-20	ENSSSAT00000076815.1
vat13	0.598942	0.969	0.852	8.62391e-20	ENSSSAT00000000524.1
dnajb111	1.17956	0.483	0.212	9.16594e-20	ENSSSAT00000079300.1
THBS11	0.807962	0.889	0.696	1.07063e-19	ENSSSAT00000091087.1
epsti1	1.19374	0.471	0.202	1.35642e-19	ENSSSAT00000085145.1
larp4aa1	0.367024	1	0.998	1.73769e-19	ENSSSAT00000092679.1
lrpap11	1.26824	0.41	0.157	1.90675e-19	ENSSSAT00000101414.1
fosl1a1	0.538028	0.969	0.848	2.37395e-19	ENSSSAT00000086013.1
asph1	0.919797	0.559	0.268	2.54954e-19	ENSSSAT00000082380.1
tax1bp1b1	0.781446	0.766	0.48	2.95348e-19	ENSSSAT00000072601.1
crebrf1	1.03591	0.548	0.274	2.99997e-19	ENSSSAT00000133027.1
DHE31	1.26083	0.437	0.178	3.04387e-19	ENSSSAT00000111446.1
ENSSSAG00000079627.11	0.977876	0.49	0.21	3.07647e-19	ENSSSAT00000151758.1
capn2a	1.17411	0.498	0.224	3.34715e-19	ENSSSAT00000058109.1
ptrf3	0.425352	0.996	0.979	4.15426e-19	ENSSSAT00000090896.1
gpd21	0.629064	0.893	0.682	4.16954e-19	ENSSSAT00000028568.1
ENSSSAG00000000957.1	1.20933	0.387	0.141	4.81313e-19	ENSSSAT00000001871.1
ENSSSAG00000015175.1	0.5374	1	1	4.95464e-19	ENSSSAT00000028170.1
ENSSSAG00000080242.1	0.770192	0.828	0.597	6.38021e-19	ENSSSAT00000151869.1
ddx58	1.2389	0.398	0.151	7.43206e-19	ENSSSAT00000068587.1
zzz31	0.660214	0.874	0.713	8.72643e-19	ENSSSAT00000020800.1
dnajb1b	0.462014	1	1	8.91734e-19	ENSSSAT00000001206.1
en2	0.95644	0.567	0.273	9.75557e-19	ENSSSAT00000065390.1
ENSSSAG00000057422.11	0.818381	0.785	0.491	1.02926e-18	ENSSSAT00000093691.1
RELN	1.39888	0.33	0.106	1.0629e-18	ENSSSAT00000058931.1
golgb11	0.703958	0.843	0.601	1.07772e-18	ENSSSAT00000014554.1
ENSSSAG00000042334.11	0.975433	0.575	0.294	1.19375e-18	ENSSSAT00000061460.1
maff	1.26783	0.402	0.152	1.26391e-18	ENSSSAT00000029189.1
ktn11	0.574122	0.935	0.755	1.42613e-18	ENSSSAT00000012412.1
nat102	0.610563	0.946	0.821	1.43532e-18	ENSSSAT00000072888.1
golga41	0.640586	0.877	0.662	1.72521e-18	ENSSSAT00000007671.1
ENSSSAG00000057432.11	0.586542	0.989	0.863	1.72648e-18	ENSSSAT00000093725.1
ENSSSAG00000076128.11	0.531541	0.989	0.879	1.93422e-18	ENSSSAT00000139557.1
quo2	0.908731	0.613	0.332	2.4103e-18	ENSSSAT00000020024.1
plod3	1.04596	0.467	0.2	3.59995e-18	ENSSSAT00000063514.1
cbx51	0.86125	0.701	0.418	5.91549e-18	ENSSSAT00000110316.1
cav13	0.437788	0.996	0.981	5.9232e-18	ENSSSAT00000063383.1
COL6A31	0.622045	0.946	0.788	5.98702e-18	ENSSSAT00000063402.1
ENSSSAG00000063932.1	1.149	0.379	0.139	6.12024e-18	ENSSSAT00000105567.1
CTNND11	1.00791	0.517	0.247	6.516e-18	ENSSSAT00000088457.1
SPTBN11	0.589445	0.935	0.8	6.54874e-18	ENSSSAT00000093668.1
fam184a	0.721054	0.889	0.828	6.9895e-18	ENSSSAT00000153980.1
dnjb1	0.466848	0.992	0.956	7.39583e-18	ENSSSAT00000078015.1
nfe2l1a	0.523469	0.931	0.82	8.07967e-18	ENSSSAT00000009211.1
ENSSSAG00000072968.11	0.771338	0.789	0.538	8.53942e-18	ENSSSAT00000130449.1
ENSSSAG00000023545.11	0.662414	0.797	0.552	1.02317e-17	ENSSSAT00000038068.1
rhogb1	0.790805	0.701	0.413	1.05067e-17	ENSSSAT00000077807.1
ENSSSAG00000059903.11	1.03784	0.448	0.19	1.06991e-17	ENSSSAT00000098346.1
s100u1	0.881855	0.544	0.262	1.12566e-17	ENSSSAT00000012387.1
dusp41	0.87494	0.67	0.378	1.27027e-17	ENSSSAT00000011346.1
ARHGEF171	0.628894	0.766	0.475	1.43493e-17	ENSSSAT00000107640.1
cbx7b	1.03955	0.441	0.186	2.29558e-17	ENSSSAT00000003684.1
ehf1	0.419375	0.992	0.935	2.42491e-17	ENSSSAT00000009656.1
ENSSSAG00000009908.11	1.02688	0.441	0.183	3.29629e-17	ENSSSAT00000021734.1
pawr2	0.506346	0.966	0.863	3.407e-17	ENSSSAT00000077817.1
dnajc72	0.610218	0.82	0.578	3.69586e-17	ENSSSAT00000058155.1
clint1a1	0.525742	0.935	0.809	3.88943e-17	ENSSSAT00000066755.1
ENSSSAG00000057410.1	1.26126	0.356	0.13	4.18292e-17	ENSSSAT00000093665.1
galn1	0.693194	0.874	0.684	5.47795e-17	ENSSSAT00000105093.1
herc4	0.895106	0.609	0.333	5.60727e-17	ENSSSAT00000057645.1
map3k14a	0.798285	0.663	0.373	6.3501e-17	ENSSSAT00000038038.1
ENSSSAG00000000534.1	1.12962	0.425	0.18	7.1594e-17	ENSSSAT00000000975.1
dctn21	0.871477	0.613	0.331	8.51975e-17	ENSSSAT00000071574.1
creb3l3l1	0.737987	0.667	0.372	9.08563e-17	ENSSSAT00000110225.1
tmem135	0.933031	0.498	0.236	1.01661e-16	ENSSSAT00000013863.1
wdr761	0.407146	0.977	0.851	1.03331e-16	ENSSSAT00000042073.1
prkcsh1	0.690292	0.778	0.524	1.33732e-16	ENSSSAT00000100452.1
ENSSSAG00000011115.11	0.638678	0.87	0.678	1.40827e-16	ENSSSAT00000023779.1
ENSSSAG00000007892.13	0.486242	0.954	0.792	1.45902e-16	ENSSSAT00000017472.1
appb1	0.944534	0.517	0.251	1.46901e-16	ENSSSAT00000034425.1
sema3bl2	0.765784	0.651	0.373	1.47659e-16	ENSSSAT00000061662.1
ythdc11	0.814735	0.594	0.315	1.47889e-16	ENSSSAT00000074925.1
cf191	0.882737	0.831	0.677	1.53783e-16	ENSSSAT00000021361.1
app1	0.960512	0.54	0.277	1.77944e-16	ENSSSAT00000074449.1
ENSSSAG00000049711.11	0.874123	0.502	0.231	1.98338e-16	ENSSSAT00000077498.1
ENSSSAG00000079555.11	0.756549	0.72	0.438	2.48124e-16	ENSSSAT00000149851.1
prrc2c1	0.950349	0.513	0.251	2.68721e-16	ENSSSAT00000091719.1
si:ch211-194m7.5	0.966793	0.437	0.181	2.84421e-16	ENSSSAT00000069859.1
plod11	0.703517	0.697	0.407	2.87183e-16	ENSSSAT00000068468.1
vcp1	0.473345	0.985	0.905	3.22699e-16	ENSSSAT00000005732.1
ENSSSAG00000054622.1	0.619087	0.755	0.452	3.65371e-16	ENSSSAT00000087239.1
KIF5B1	0.543852	0.939	0.759	4.77018e-16	ENSSSAT00000015590.1
fkbp4	0.539497	1	0.998	5.43964e-16	ENSSSAT00000016330.1
DST1	0.555628	0.946	0.812	6.26175e-16	ENSSSAT00000010831.1
actn41	0.983463	0.517	0.267	6.9506e-16	ENSSSAT00000106301.1
lemd31	0.79446	0.605	0.323	7.41951e-16	ENSSSAT00000014567.1
ENSSSAG00000052123.1	0.404171	0.992	0.926	8.37367e-16	ENSSSAT00000081898.1
ENSSSAG00000011610.1	0.567976	0.935	0.763	9.03091e-16	ENSSSAT00000024306.1
slc12a4	1.09428	0.437	0.189	1.17816e-15	ENSSSAT00000112063.1
tasorb	0.412211	0.958	0.938	1.17826e-15	ENSSSAT00000046763.1
ikbkg	1.09338	0.352	0.13	1.38568e-15	ENSSSAT00000079167.1
calr2	0.45156	0.969	0.845	1.79711e-15	ENSSSAT00000113028.1
ENSSSAG00000068245.11	0.843677	0.586	0.316	1.87543e-15	ENSSSAT00000117278.1
lmod1b2	0.515776	0.927	0.791	1.95915e-15	ENSSSAT00000097889.1
supt16h1	0.752498	0.663	0.393	2.09369e-15	ENSSSAT00000099328.1
seta	0.868314	0.594	0.335	2.21672e-15	ENSSSAT00000125428.1
fkbp9	1.09803	0.368	0.141	2.47446e-15	ENSSSAT00000021256.1
ENSSSAG00000000207.1	0.295487	0.992	0.979	2.50777e-15	ENSSSAT00000000342.1
PLXNB21	0.755546	0.663	0.363	2.95007e-15	ENSSSAT00000017594.1
ENSSSAG00000055456.1	0.54415	0.943	0.782	3.43134e-15	ENSSSAT00000089224.1
ENSSSAG00000056281.1	0.54415	0.943	0.782	3.43134e-15	ENSSSAT00000091327.1
FBRL2	0.68037	0.82	0.616	4.01462e-15	ENSSSAT00000069212.1
serpinb1l31	0.924815	0.513	0.261	4.18523e-15	ENSSSAT00000144947.1
nucks1a2	0.603445	0.774	0.483	4.35252e-15	ENSSSAT00000061354.1
spd2b1	0.281718	1	0.991	4.48169e-15	ENSSSAT00000060714.1
ENSSSAG00000066613.1	1.07428	0.418	0.18	5.03604e-15	ENSSSAT00000112637.1
ENSSSAG00000068335.1	1.09363	0.655	0.436	5.90562e-15	ENSSSAT00000117498.1
ENSSSAG00000066559.11	0.847723	0.54	0.269	6.20714e-15	ENSSSAT00000112504.1
pleca2	0.537941	0.992	0.884	6.81714e-15	ENSSSAT00000154137.1
kank1	1.18184	0.356	0.137	7.12454e-15	ENSSSAT00000063405.1
STAT1	0.513287	0.946	0.841	7.51572e-15	ENSSSAT00000083390.1
senp3b1	0.718115	0.709	0.447	7.78456e-15	ENSSSAT00000073348.1
mcm91	0.709152	0.728	0.46	8.84343e-15	ENSSSAT00000061998.1
pim3	0.583968	0.939	0.892	9.08318e-15	ENSSSAT00000010770.1
ambra1b1	0.572706	0.847	0.631	9.72989e-15	ENSSSAT00000074478.1
ENSSSAG00000076907.1	0.824865	0.533	0.275	9.73483e-15	ENSSSAT00000141887.1
cct7	1.10258	0.433	0.198	9.94723e-15	ENSSSAT00000062556.1
clic21	0.708213	0.709	0.437	1.14432e-14	ENSSSAT00000015188.1
bmp161	0.719049	0.893	0.684	1.36153e-14	ENSSSAT00000079141.1
rcn31	0.942407	0.51	0.257	1.49691e-14	ENSSSAT00000003095.1
ENSSSAG00000057070.11	0.439742	0.992	0.969	1.6137e-14	ENSSSAT00000092970.1
ENSSSAG00000005008.11	0.65561	0.713	0.456	1.81304e-14	ENSSSAT00000010693.1
ENSSSAG00000071368.1	0.709196	0.858	0.695	1.97886e-14	ENSSSAT00000125791.1
esyt1b1	0.930763	0.444	0.199	2.29412e-14	ENSSSAT00000073121.1
nckap11	0.544346	0.862	0.65	2.5524e-14	ENSSSAT00000022899.1
hspa51	0.999498	0.51	0.268	3.28948e-14	ENSSSAT00000062619.1
TNNI11	0.80626	0.613	0.34	3.42092e-14	ENSSSAT00000081079.1
ENSSSAG00000068617.1	1.0466	0.425	0.192	3.54398e-14	ENSSSAT00000118364.1
lypd6	0.68128	0.724	0.45	3.69302e-14	ENSSSAT00000063267.1
emilin2a1	0.758668	0.743	0.513	3.71433e-14	ENSSSAT00000054310.1
actn11	1.04957	0.444	0.208	3.85663e-14	ENSSSAT00000084258.1
ENSSSAG00000008837.1	0.887163	0.521	0.268	3.90717e-14	ENSSSAT00000019620.1
samd4a1	0.565559	0.797	0.568	4.36089e-14	ENSSSAT00000023637.1
pum1	1.23528	0.291	0.099	4.56247e-14	ENSSSAT00000151519.1
ccdc93	1.14774	0.322	0.119	5.02697e-14	ENSSSAT00000097917.1
xirp2a1	0.479262	0.985	0.909	5.12321e-14	ENSSSAT00000059533.1
relb1	0.430947	0.973	0.901	5.62157e-14	ENSSSAT00000082737.1
FILIP1L1	0.357322	0.996	0.991	5.8038e-14	ENSSSAT00000016874.1
brd2	0.930943	0.529	0.273	9.68788e-14	ENSSSAT00000144454.1
fmr1	1.33778	0.299	0.105	9.99887e-14	ENSSSAT00000094629.1
copb2	1.13001	0.375	0.158	1.06062e-13	ENSSSAT00000006107.1
rhob	1.13252	0.318	0.115	1.23285e-13	ENSSSAT00000071445.1
ENSSSAG00000003849.11	0.943333	0.375	0.153	1.45852e-13	ENSSSAT00000009270.1
rbm25a1	0.802868	0.571	0.32	1.46382e-13	ENSSSAT00000000150.1
acsbg21	0.700769	0.651	0.383	1.46804e-13	ENSSSAT00000115058.1
serpine11	0.49482	0.996	0.945	1.565e-13	ENSSSAT00000065887.1
tes1	0.54671	0.931	0.78	1.79814e-13	ENSSSAT00000008593.1
plk32	0.55608	0.973	0.821	1.82335e-13	ENSSSAT00000071156.1
prkar1ab1	1.05051	0.41	0.179	1.84297e-13	ENSSSAT00000003290.1
cotl12	0.565022	0.893	0.747	1.85779e-13	ENSSSAT00000015223.1
ppfibp1a	1.19414	0.295	0.103	1.92339e-13	ENSSSAT00000096321.1
PRR51	0.350556	1	0.993	2.0526e-13	ENSSSAT00000015947.1
rbms1a1	0.662392	0.678	0.419	2.14954e-13	ENSSSAT00000069994.1
rbm39a1	0.566905	0.808	0.518	2.39711e-13	ENSSSAT00000144872.1
tns2a1	0.809245	0.586	0.332	2.78757e-13	ENSSSAT00000106770.1
dusp52	0.516428	0.981	0.858	2.80291e-13	ENSSSAT00000015325.1
ep300a1	0.920912	0.487	0.247	2.97248e-13	ENSSSAT00000003845.1
itga51	0.975333	0.521	0.273	3.10013e-13	ENSSSAT00000016725.1
smarcad1	1.28918	0.272	0.091	3.84346e-13	ENSSSAT00000139851.1
SPRYD31	0.583948	0.69	0.407	3.8594e-13	ENSSSAT00000112475.1
tprb	0.701607	0.628	0.383	3.94375e-13	ENSSSAT00000029451.1
chd21	0.508213	0.943	0.832	4.09367e-13	ENSSSAT00000082559.1
oprk11	0.460125	0.939	0.769	4.14439e-13	ENSSSAT00000015053.1
ralbb3	0.433922	0.981	0.885	4.35801e-13	ENSSSAT00000145288.1
itga6b1	0.984156	0.51	0.273	5.28131e-13	ENSSSAT00000015082.1
srpk1b3	0.510757	0.843	0.607	5.38994e-13	ENSSSAT00000019247.1
ENSSSAG00000063404.11	0.833481	0.579	0.322	5.42708e-13	ENSSSAT00000104135.1
ENSSSAG00000001286.12	0.616217	0.789	0.58	5.70761e-13	ENSSSAT00000002644.1
arglu11	0.691718	0.563	0.298	5.77566e-13	ENSSSAT00000077999.1
moes2	0.296643	1	0.988	5.96222e-13	ENSSSAT00000127944.1
EZH11	0.78678	0.536	0.284	5.99703e-13	ENSSSAT00000009693.1
MPDZ1	0.872159	0.483	0.245	6.706e-13	ENSSSAT00000138480.1
PLS31	0.62084	0.716	0.46	7.10542e-13	ENSSSAT00000003871.1
fosb	0.396437	1	0.981	8.22199e-13	ENSSSAT00000125129.1
ano5b	1.22074	0.31	0.117	9.05996e-13	ENSSSAT00000012922.1
si:ch73-22a13.31	0.795492	0.613	0.37	9.31457e-13	ENSSSAT00000077997.1
ENSSSAG00000080244.1	0.914825	0.59	0.367	9.75328e-13	ENSSSAT00000151875.1
rnf213b	0.523137	0.908	0.782	1.02292e-12	ENSSSAT00000003969.1
nmur1b1	0.610548	0.808	0.608	1.03954e-12	ENSSSAT00000079620.1
myh9a1	0.986211	0.464	0.229	1.12787e-12	ENSSSAT00000123280.1
ENSSSAG00000009454.1	1.20824	0.352	0.151	1.1884e-12	ENSSSAT00000020873.1
ENSSSAG00000009927.11	1.03944	0.341	0.134	1.21245e-12	ENSSSAT00000021786.1
ENSSSAG00000000519.1	0.868806	0.498	0.255	1.27457e-12	ENSSSAT00000000931.1
ARL3	1.06402	0.387	0.171	1.34608e-12	ENSSSAT00000070701.1
cica1	0.653743	0.648	0.38	1.50827e-12	ENSSSAT00000125084.1
b3gnt4	0.683832	0.525	0.273	1.52704e-12	ENSSSAT00000090827.1
niban2a	1.13037	0.31	0.117	1.5271e-12	ENSSSAT00000016833.1
ENSSSAG00000003506.11	0.928328	0.46	0.225	1.62406e-12	ENSSSAT00000007525.1
srsf41	0.687272	0.605	0.344	1.78285e-12	ENSSSAT00000062855.1
ENSSSAG00000010006.1	0.857193	0.552	0.312	1.90149e-12	ENSSSAT00000021988.1
ENSSSAG00000056674.11	0.55244	0.812	0.575	2.03468e-12	ENSSSAT00000092209.1
pfkpb	1.10041	0.307	0.115	2.40585e-12	ENSSSAT00000103068.1
ENSSSAG00000077349.1	1.20714	0.268	0.091	2.41375e-12	ENSSSAT00000143323.1
itsn2b1	0.807028	0.483	0.243	2.52351e-12	ENSSSAT00000005887.1
morc21	0.901018	0.414	0.188	2.92742e-12	ENSSSAT00000111907.1
crema3	0.469894	0.943	0.801	2.93597e-12	ENSSSAT00000111638.1
PPFIBP21	0.884431	0.49	0.263	3.38217e-12	ENSSSAT00000009135.1
slc38a101	0.602931	0.705	0.44	3.45847e-12	ENSSSAT00000003002.1
ENSSSAG00000000402.11	0.402719	0.992	0.952	3.51153e-12	ENSSSAT00000000699.1
ddx231	0.531247	0.805	0.559	3.71436e-12	ENSSSAT00000109463.1
si:ch211-28p3.4	0.482816	0.782	0.513	3.78155e-12	ENSSSAT00000074031.1
ENSSSAG00000081055.1	0.616982	0.782	0.56	4.2588e-12	ENSSSAT00000155180.1
kmt2ba1	0.811679	0.46	0.222	4.43152e-12	ENSSSAT00000133628.1
ENSSSAG00000046365.1	0.533959	0.778	0.567	4.64235e-12	ENSSSAT00000070782.1
calua1	0.806853	0.464	0.227	4.65365e-12	ENSSSAT00000091115.1
helz2	1.05629	0.544	0.304	4.83589e-12	ENSSSAT00000131494.1
ENSSSAG00000069897.1	1.06513	0.318	0.125	4.93429e-12	ENSSSAT00000121750.1
col12a1a	1.06093	0.322	0.126	5.13746e-12	ENSSSAT00000021909.1
ENSSSAG00000071995.1	1.01623	0.341	0.14	5.67365e-12	ENSSSAT00000127579.1
ENSSSAG00000064776.11	0.908483	0.513	0.298	6.92984e-12	ENSSSAT00000107851.1
podxl	1.0229	0.406	0.193	7.22477e-12	ENSSSAT00000146265.1
ENSSSAG00000004452.1	0.380054	0.954	0.865	7.78926e-12	ENSSSAT00000009521.1
ENSSSAG00000008044.12	0.588669	0.847	0.655	7.83899e-12	ENSSSAT00000017854.1
rbm33	1.06644	0.276	0.097	8.2755e-12	ENSSSAT00000099751.1
wdr26b2	0.541176	0.885	0.692	8.44209e-12	ENSSSAT00000015689.1
ENSSSAG00000066304.12	0.893698	0.475	0.24	8.66663e-12	ENSSSAT00000111831.1
sfpq1	0.402359	0.973	0.912	8.78271e-12	ENSSSAT00000103382.1
baz1b1	0.652042	0.713	0.477	9.79609e-12	ENSSSAT00000106133.1
ENSSSAG00000002466.11	0.402281	0.954	0.843	9.91133e-12	ENSSSAT00000006402.1
NEFL1	0.745599	0.567	0.332	1.02087e-11	ENSSSAT00000126637.1
CDC371	0.37028	0.969	0.93	1.18895e-11	ENSSSAT00000053939.1
cactin	0.537534	0.774	0.539	1.19669e-11	ENSSSAT00000150035.1
si:ch73-281f12.41	0.774721	0.536	0.294	1.26269e-11	ENSSSAT00000000584.1
ENSSSAG00000003383.1	0.472515	0.831	0.674	1.35841e-11	ENSSSAT00000007249.1
ubr4	0.946759	0.391	0.179	1.37839e-11	ENSSSAT00000067146.1
kif3a1	0.808714	0.452	0.221	1.70172e-11	ENSSSAT00000104783.1
phactr4a	0.595795	0.854	0.653	1.84237e-11	ENSSSAT00000015461.1
eif4g2a1	0.391342	0.954	0.877	1.91796e-11	ENSSSAT00000117090.1
ubap2l1	0.795489	0.471	0.239	2.08724e-11	ENSSSAT00000012208.1
cavin2b1	0.524465	0.797	0.592	2.14653e-11	ENSSSAT00000022273.1
dlc11	0.46591	0.954	0.847	2.18792e-11	ENSSSAT00000004957.1
ENSSSAG00000077067.11	0.715819	0.502	0.257	2.20944e-11	ENSSSAT00000142481.1
ccnl1a	0.386511	0.989	0.943	2.28196e-11	ENSSSAT00000107982.1
kif13ba	1.13549	0.299	0.114	2.64437e-11	ENSSSAT00000085011.1
ND51	0.432261	0.992	0.978	2.64806e-11	ENSSSAT00000000033.1
ENSSSAG00000020683.1	1.12939	0.287	0.107	2.64807e-11	ENSSSAT00000034743.1
ZFC3H11	0.484795	0.904	0.781	2.73182e-11	ENSSSAT00000090066.1
sltm1	0.501209	0.847	0.663	2.80677e-11	ENSSSAT00000132340.1
MYO1D1	0.765729	0.487	0.248	2.9228e-11	ENSSSAT00000127255.1
ccar11	0.84763	0.418	0.201	3.26443e-11	ENSSSAT00000118644.1
map7d1a2	0.503522	0.824	0.644	3.40394e-11	ENSSSAT00000056966.1
nkiras2	1.00989	0.36	0.157	3.41415e-11	ENSSSAT00000055045.1
map7d1b1	0.448057	0.923	0.812	3.65485e-11	ENSSSAT00000110109.1
skila1	0.40655	0.977	0.916	3.93614e-11	ENSSSAT00000019405.1
bag2	0.861243	0.494	0.265	4.28181e-11	ENSSSAT00000004070.1
iffo2a	0.554129	0.816	0.605	4.70109e-11	ENSSSAT00000122044.1
ENSSSAG00000069712.1	0.408637	0.843	0.629	5.02445e-11	ENSSSAT00000121306.1
zbtb10	1.01538	0.36	0.159	5.04451e-11	ENSSSAT00000075798.1
nuak1b1	0.868673	0.513	0.286	5.3318e-11	ENSSSAT00000055685.1
srsf11	0.593659	0.667	0.419	5.77913e-11	ENSSSAT00000054782.1
ENSSSAG00000072620.13	0.455833	0.893	0.731	6.4534e-11	ENSSSAT00000129350.1
ncor21	0.794527	0.506	0.279	6.91063e-11	ENSSSAT00000022365.1
nudc	0.335	0.985	0.973	7.83868e-11	ENSSSAT00000010386.1
ENSSSAG00000068382.1	0.923929	0.368	0.16	8.11013e-11	ENSSSAT00000117615.1
AHSA1	0.336716	1	0.997	9.23908e-11	ENSSSAT00000059413.1
akap122	0.800213	0.724	0.529	1.02173e-10	ENSSSAT00000016196.1
smc51	0.955711	0.383	0.18	1.04084e-10	ENSSSAT00000100052.1
sdf41	0.790934	0.41	0.196	1.0511e-10	ENSSSAT00000108536.1
smarcc21	0.724829	0.483	0.251	1.09566e-10	ENSSSAT00000080286.1
rpz51	0.542562	0.797	0.572	1.10524e-10	ENSSSAT00000018189.1
eprs1	1.00322	0.337	0.145	1.33683e-10	ENSSSAT00000018515.1
ENSSSAG00000009768.11	0.934757	0.421	0.212	1.3486e-10	ENSSSAT00000021447.1
ENSSSAG00000005733.11	0.654078	0.648	0.419	1.35194e-10	ENSSSAT00000012317.1
ehd2b1	0.471806	0.92	0.837	1.51112e-10	ENSSSAT00000094754.1
arxa	0.31493	0.931	0.799	1.58015e-10	ENSSSAT00000099758.1
si:ch73-380n15.2	0.378387	0.943	0.835	1.66666e-10	ENSSSAT00000098527.1
brdt1	0.82476	0.605	0.381	1.72004e-10	ENSSSAT00000052472.1
MYH91	0.346883	1	0.998	1.74788e-10	ENSSSAT00000062751.1
vasp1	0.863053	0.444	0.225	1.86379e-10	ENSSSAT00000111589.1
dctn1a1	0.720897	0.471	0.241	1.96833e-10	ENSSSAT00000078817.1
arfgap31	0.694332	0.571	0.347	1.9935e-10	ENSSSAT00000062003.1
cttn	0.56285	0.774	0.617	2.0083e-10	ENSSSAT00000085740.1
usp19	0.983967	0.341	0.149	2.07479e-10	ENSSSAT00000082788.1
fgd4a2	0.403189	0.981	0.909	2.12998e-10	ENSSSAT00000021451.1
hk11	0.82544	0.418	0.204	2.20367e-10	ENSSSAT00000096072.1
chs1	0.800984	0.506	0.275	2.20803e-10	ENSSSAT00000091740.1
znf609a1	0.665022	0.594	0.351	2.36576e-10	ENSSSAT00000055550.1
fbxw7	0.947223	0.318	0.131	2.4762e-10	ENSSSAT00000084645.1
ENSSSAG00000054780.11	0.720897	0.46	0.233	2.51836e-10	ENSSSAT00000087628.1
camsap2b1	0.803418	0.483	0.261	2.57298e-10	ENSSSAT00000112327.1
srrt1	0.335666	0.966	0.932	3.13006e-10	ENSSSAT00000021348.1
mycbp21	0.546404	0.686	0.46	3.21919e-10	ENSSSAT00000039054.1
TCERG11	0.817514	0.448	0.229	3.2228e-10	ENSSSAT00000132540.1
PTX3	1.10113	0.352	0.158	3.28865e-10	ENSSSAT00000107803.1
chd91	0.784614	0.402	0.191	3.32163e-10	ENSSSAT00000067059.1
jdp2b	0.752324	0.755	0.55	3.57438e-10	ENSSSAT00000071441.1
gorab	1.06094	0.28	0.107	3.57659e-10	ENSSSAT00000073266.1
cdc42se12	0.458893	0.854	0.671	3.60736e-10	ENSSSAT00000027305.1
sf3b2	0.499788	0.762	0.535	3.77217e-10	ENSSSAT00000069996.1
ARGI22	0.507189	0.985	0.926	3.97669e-10	ENSSSAT00000108765.1
uba1	1.39905	0.257	0.096	4.10021e-10	ENSSSAT00000062039.1
ENSSSAG00000071609.1	0.749018	0.467	0.247	4.13196e-10	ENSSSAT00000126464.1
ENSSSAG00000070011.11	0.882141	0.387	0.18	4.45857e-10	ENSSSAT00000122056.1
ctnna1	0.670329	0.613	0.391	4.47651e-10	ENSSSAT00000072700.1
sel1l1	0.961138	0.368	0.173	4.65629e-10	ENSSSAT00000058974.1
dvl2	0.693165	0.682	0.46	5.05604e-10	ENSSSAT00000076703.1
ENSSSAG00000046979.11	0.323854	0.973	0.928	5.14921e-10	ENSSSAT00000072054.1
ENSSSAG00000048938.1	0.542786	0.651	0.386	5.20478e-10	ENSSSAT00000076193.1
TLK11	0.824692	0.418	0.204	5.48073e-10	ENSSSAT00000096700.1
vapb	0.54399	0.682	0.437	5.53785e-10	ENSSSAT00000010176.1
map7d31	0.701829	0.556	0.339	5.56498e-10	ENSSSAT00000104075.1
nfkb2	0.432822	0.927	0.817	5.65594e-10	ENSSSAT00000110639.1
ENSSSAG00000043001.1	0.479649	0.874	0.682	6.19334e-10	ENSSSAT00000063182.1
eif4h	1.02327	0.314	0.131	6.20792e-10	ENSSSAT00000135200.1
hdgfl2	0.63534	0.517	0.287	6.25226e-10	ENSSSAT00000116000.1
ENSSSAG00000049967.11	0.607349	0.494	0.258	6.64747e-10	ENSSSAT00000078035.1
snd1	0.925405	0.364	0.166	6.67127e-10	ENSSSAT00000041507.1
dnttip21	0.567918	0.709	0.471	6.81976e-10	ENSSSAT00000153198.1
her61	0.852929	0.774	0.663	6.91855e-10	ENSSSAT00000067259.1
ENSSSAG00000000705.11	0.560379	0.751	0.554	7.07373e-10	ENSSSAT00000001295.1
ENSSSAG00000053244.1	0.863482	0.425	0.219	7.4366e-10	ENSSSAT00000084169.1
rbm39b	0.793122	0.456	0.233	7.62515e-10	ENSSSAT00000123010.1
pdcd71	0.732241	0.567	0.357	7.68307e-10	ENSSSAT00000018821.1
tp53bp2a	0.596393	0.701	0.504	8.47903e-10	ENSSSAT00000137481.1
rpz2	0.924453	0.322	0.137	8.77659e-10	ENSSSAT00000011980.1
ENSSSAG00000065435.11	0.855278	0.418	0.213	9.39101e-10	ENSSSAT00000109588.1
ENSSSAG00000067772.11	0.455357	0.874	0.718	9.45635e-10	ENSSSAT00000115943.1
znf609b1	0.610065	0.651	0.447	9.52435e-10	ENSSSAT00000105007.1
ENSSSAG00000081624.1	1.04361	0.414	0.219	9.57478e-10	ENSSSAT00000156166.1
stx18	0.861489	0.383	0.181	9.80199e-10	ENSSSAT00000060555.1
ENSSSAG00000042576.11	0.794156	0.467	0.248	1.0029e-09	ENSSSAT00000062059.1
bicd1a	1.12004	0.276	0.106	1.0467e-09	ENSSSAT00000019023.1
cnpy31	0.538277	0.962	0.92	1.07279e-09	ENSSSAT00000008441.1
ENSSSAG00000001926.11	0.841405	0.414	0.203	1.10642e-09	ENSSSAT00000004118.1
ifi35	1.0254	0.333	0.149	1.1319e-09	ENSSSAT00000070964.1
scarb2a	0.897155	0.356	0.157	1.14604e-09	ENSSSAT00000123621.1
slit1a1	0.724881	0.429	0.21	1.21743e-09	ENSSSAT00000002906.1
arid1ab	0.960631	0.303	0.124	1.23335e-09	ENSSSAT00000014349.1
ppp1r9ala1	0.67364	0.544	0.318	1.30548e-09	ENSSSAT00000096673.1
calcoco2	0.784063	0.494	0.285	1.35921e-09	ENSSSAT00000112377.1
ENSSSAG00000060592.1	0.589157	0.605	0.379	1.58747e-09	ENSSSAT00000099426.1
ENSSSAG00000039020.1	0.975055	0.326	0.144	1.64797e-09	ENSSSAT00000055144.1
ENSSSAG00000047098.1	1.03283	0.287	0.117	1.6666e-09	ENSSSAT00000072352.1
sh3kbp1	0.876268	0.429	0.225	1.69369e-09	ENSSSAT00000018128.1
ENSSSAG00000041145.11	0.876123	0.475	0.273	1.73212e-09	ENSSSAT00000058645.1
tgfb1a1	0.719763	0.533	0.305	1.94743e-09	ENSSSAT00000082994.1
ddx461	0.502562	0.751	0.52	1.97534e-09	ENSSSAT00000118617.1
piezo2a.21	0.584296	0.598	0.352	2.04484e-09	ENSSSAT00000092557.1
ENSSSAG00000009702.1	0.668612	0.506	0.274	2.06374e-09	ENSSSAT00000021341.1
kri1	0.793033	0.483	0.272	2.08762e-09	ENSSSAT00000010765.1
ENSSSAG00000003636.11	0.573536	0.778	0.599	2.29912e-09	ENSSSAT00000007829.1
atp8b5a1	0.71647	0.49	0.269	2.37272e-09	ENSSSAT00000082167.1
ENSSSAG00000047357.1	0.576484	0.713	0.483	2.4988e-09	ENSSSAT00000072945.1
nol8	0.947371	0.31	0.131	2.58433e-09	ENSSSAT00000099759.1
ENSSSAG00000051406.1	0.9183	0.352	0.161	2.63558e-09	ENSSSAT00000080437.1
tpm4	0.380808	1	0.985	2.67815e-09	ENSSSAT00000015276.1
ENSSSAG00000081623.1	0.734005	0.548	0.323	2.85962e-09	ENSSSAT00000156164.1
ACN9	0.255868	0.992	0.971	3.01497e-09	ENSSSAT00000131066.1
pld71	0.703862	0.475	0.258	3.02116e-09	ENSSSAT00000096325.1
map4k41	0.530445	0.82	0.632	3.11764e-09	ENSSSAT00000128518.1
nsun21	0.917347	0.345	0.158	3.13067e-09	ENSSSAT00000135246.1
smc31	0.833349	0.487	0.273	3.14544e-09	ENSSSAT00000015437.1
manf1	0.597948	0.567	0.338	3.35617e-09	ENSSSAT00000085682.1
ENSSSAG00000074299.1	0.851159	0.345	0.156	3.45574e-09	ENSSSAT00000134282.1
fosl12	0.394052	0.981	0.908	3.49694e-09	ENSSSAT00000068199.1
si:ch211-286o17.11	0.567458	0.709	0.493	3.50981e-09	ENSSSAT00000105741.1
zfr1	0.703087	0.471	0.251	3.56009e-09	ENSSSAT00000061979.1
hnrnpub1	0.43544	0.946	0.858	3.90903e-09	ENSSSAT00000072235.1
sytl21	0.578606	0.621	0.397	3.92511e-09	ENSSSAT00000011190.1
ENSSSAG00000001534.1	0.429456	0.747	0.498	4.00755e-09	ENSSSAT00000015313.1
ENSSSAG00000010377.1	0.870105	0.31	0.131	4.0999e-09	ENSSSAT00000022761.1
ENSSSAG00000001338.1	0.779892	0.41	0.208	5.15049e-09	ENSSSAT00000002744.1
ENSSSAG00000039536.11	0.700101	0.544	0.322	5.15513e-09	ENSSSAT00000055401.1
frmd4ba1	0.965284	0.41	0.207	5.23226e-09	ENSSSAT00000144120.1
bcr	0.865596	0.326	0.141	5.4537e-09	ENSSSAT00000005899.1
syt1b1	0.82957	0.421	0.223	5.61957e-09	ENSSSAT00000078010.1
smg61	0.77906	0.444	0.235	5.69104e-09	ENSSSAT00000014162.1
ENSSSAG00000045481.12	0.617203	0.613	0.395	5.71077e-09	ENSSSAT00000068633.1
ncor1	0.782509	0.464	0.25	5.87651e-09	ENSSSAT00000008996.1
phf141	0.816756	0.391	0.192	5.92111e-09	ENSSSAT00000129765.1
top2b1	0.817137	0.402	0.202	5.95899e-09	ENSSSAT00000118165.1
ENSSSAG00000056523.11	0.335327	1	0.994	6.06137e-09	ENSSSAT00000091917.1
slk1	0.945406	0.364	0.173	6.1921e-09	ENSSSAT00000143206.1
mical3a1	0.678939	0.452	0.236	6.30658e-09	ENSSSAT00000015649.1
ier51	0.784796	0.444	0.234	6.48157e-09	ENSSSAT00000063619.1
kpna31	0.51772	0.95	0.871	6.66781e-09	ENSSSAT00000015007.1
khnyn1	0.471047	0.874	0.707	7.46326e-09	ENSSSAT00000087054.1
stat2	0.412244	0.939	0.849	7.87184e-09	ENSSSAT00000114713.1
unm-sa1261	0.72875	0.49	0.286	7.90625e-09	#N/A
dspa1	0.454541	0.939	0.838	8.05502e-09	ENSSSAT00000002732.1
eif5b2	0.589012	0.636	0.418	8.23536e-09	ENSSSAT00000055047.1
ENSSSAG00000060259.1	1.20177	0.284	0.119	8.61905e-09	ENSSSAT00000098949.1
n4bp1	0.448053	0.805	0.617	8.80536e-09	ENSSSAT00000081612.1
baz2ba2	0.504292	0.824	0.677	8.93345e-09	ENSSSAT00000076154.1
oafa3	0.419732	0.943	0.806	9.31963e-09	ENSSSAT00000103241.1
gpc41	0.610835	0.544	0.316	9.61922e-09	ENSSSAT00000061797.1
daxx	0.92233	0.295	0.122	9.65371e-09	ENSSSAT00000057780.1
ndst2a	0.275268	1	0.964	1.01646e-08	ENSSSAT00000060132.1
dnajc141	0.790309	0.433	0.225	1.03265e-08	ENSSSAT00000069508.1
ddx19	0.814249	0.372	0.177	1.08038e-08	ENSSSAT00000044903.1
ciao1b1	0.587528	0.521	0.294	1.09116e-08	ENSSSAT00000152780.1
ENSSSAG00000034737.1	0.899231	0.36	0.167	1.10514e-08	ENSSSAT00000049770.1
mast1b	0.861733	0.498	0.284	1.11714e-08	ENSSSAT00000019960.1
gopc	1.07022	0.272	0.111	1.21167e-08	ENSSSAT00000055243.1
thrap3b	0.546387	0.674	0.456	1.23055e-08	ENSSSAT00000110163.1
rassf8b	1.01868	0.28	0.117	1.23901e-08	ENSSSAT00000045006.1
rbm6	0.634513	0.563	0.332	1.2454e-08	ENSSSAT00000073479.1
zgc:664331	0.635244	0.49	0.271	1.25205e-08	ENSSSAT00000093440.1
nlk	0.518848	0.716	0.497	1.37327e-08	ENSSSAT00000134480.1
ENSSSAG00000058637.1	0.431792	0.881	0.703	1.40998e-08	ENSSSAT00000096073.1
prpf40a1	0.631724	0.594	0.375	1.40999e-08	ENSSSAT00000135055.1
atf31	0.457205	0.996	0.987	1.41393e-08	ENSSSAT00000120880.1
il6st	0.898082	0.31	0.136	1.50049e-08	ENSSSAT00000103048.1
PR38B1	0.608115	0.625	0.405	1.53443e-08	ENSSSAT00000115792.1
ENSSSAG00000044215.1	1.40584	0.375	0.196	1.69402e-08	ENSSSAT00000065802.1
PCDH20	0.263843	0.996	0.977	1.82672e-08	ENSSSAT00000034593.1
vps13c1	0.729388	0.444	0.241	1.8485e-08	ENSSSAT00000057871.1
cdca7b	1.00041	0.318	0.143	1.87801e-08	ENSSSAT00000064916.1
vrk2	0.873888	0.33	0.151	2.01073e-08	ENSSSAT00000145454.1
chd71	0.670155	0.579	0.378	2.02697e-08	ENSSSAT00000085850.1
brd41	0.628672	0.571	0.347	2.04562e-08	ENSSSAT00000011285.1
lasp11	0.435399	0.82	0.594	2.06374e-08	ENSSSAT00000065455.1
UPF2	0.669256	0.548	0.349	2.09188e-08	ENSSSAT00000090831.1
canx3	0.342157	0.935	0.791	2.1383e-08	ENSSSAT00000139668.1
zfpm11	0.477973	0.877	0.75	2.18385e-08	ENSSSAT00000013532.1
FRMD4A1	0.546081	0.674	0.465	2.25564e-08	ENSSSAT00000080709.1
pkdccb1	0.706848	0.674	0.458	2.31569e-08	ENSSSAT00000043446.1
ezr1	0.630078	0.582	0.359	2.35556e-08	ENSSSAT00000138464.1
calcoco1a	0.916747	0.272	0.109	2.53163e-08	ENSSSAT00000143641.1
jag1a	1.00583	0.322	0.148	2.61586e-08	ENSSSAT00000064437.1
zeb1b1	0.642372	0.464	0.255	2.6487e-08	ENSSSAT00000068351.1
ENSSSAG00000009937.1	0.395825	0.874	0.726	2.70087e-08	ENSSSAT00000021788.1
emilin1b1	0.698162	0.444	0.235	2.78065e-08	ENSSSAT00000006970.1
hoxd9aa	0.597587	0.632	0.407	2.92828e-08	ENSSSAT00000107281.1
plekha81	0.450636	0.797	0.608	3.10367e-08	ENSSSAT00000009213.1
rufy3	0.94344	0.276	0.112	3.14492e-08	ENSSSAT00000064005.1
nudt31	0.757549	0.387	0.192	3.25346e-08	ENSSSAT00000055588.1
ENSSSAG00000055505.1	0.701785	0.464	0.259	3.30212e-08	ENSSSAT00000124186.1
pspc11	0.760761	0.425	0.229	3.34605e-08	ENSSSAT00000058051.1
thoc21	0.43947	0.739	0.503	3.64931e-08	ENSSSAT00000122142.1
cssa04h17orf851	0.759265	0.437	0.237	3.66123e-08	ENSSSAT00000060263.1
KLF62	0.320571	0.989	0.946	3.9297e-08	ENSSSAT00000094392.1
sugct1	0.731808	0.402	0.2	3.94609e-08	ENSSSAT00000084341.1
prkar2aa	1.06094	0.264	0.109	3.98739e-08	ENSSSAT00000114334.1
wasf21	0.738587	0.456	0.251	4.28801e-08	ENSSSAT00000088031.1
si:ch211-153b23.5	0.675462	0.697	0.48	4.29675e-08	ENSSSAT00000060010.1
parp42	0.541065	0.72	0.503	4.37809e-08	ENSSSAT00000082072.1
dusp7	1.01562	0.326	0.153	4.47229e-08	ENSSSAT00000067473.1
rpz4	1.02559	0.272	0.114	4.79536e-08	ENSSSAT00000018203.1
PSIP1	0.642933	0.533	0.324	5.06486e-08	ENSSSAT00000065529.1
ENSSSAG00000006479.11	0.920543	0.349	0.17	5.13138e-08	ENSSSAT00000014435.1
ENSSSAG00000002062.11	0.871333	0.287	0.121	5.13832e-08	ENSSSAT00000004444.1
xkr6b1	0.336053	0.973	0.881	5.16535e-08	ENSSSAT00000076186.1
MYO9A1	0.648346	0.506	0.292	5.26789e-08	ENSSSAT00000111202.1
scaf111	0.509395	0.625	0.389	5.37805e-08	ENSSSAT00000029302.1
pcf11	0.748374	0.441	0.247	5.43661e-08	ENSSSAT00000060470.1
psat12	0.481694	0.72	0.5	5.59603e-08	ENSSSAT00000067518.1
ctcf2	0.669569	0.513	0.3	5.84301e-08	ENSSSAT00000040902.1
ENSSSAG00000080392.1	0.814416	0.33	0.151	5.89631e-08	ENSSSAT00000152348.1
jcada1	0.70209	0.464	0.259	5.94009e-08	ENSSSAT00000019710.1
itcha1	0.643715	0.437	0.228	6.25873e-08	ENSSSAT00000055480.1
rx1	0.569253	0.674	0.458	6.37084e-08	ENSSSAT00000006180.1
tbc1d171	0.793074	0.368	0.178	6.60109e-08	ENSSSAT00000004271.1
pam	0.426192	0.847	0.696	6.68043e-08	ENSSSAT00000132956.1
pacsin1a1	0.321187	0.931	0.839	6.82251e-08	ENSSSAT00000110034.1
atp11a1	0.917176	0.36	0.184	7.01138e-08	ENSSSAT00000085748.1
fxr11	0.664862	0.506	0.292	7.04757e-08	ENSSSAT00000096050.1
tnfaip2a	0.257825	0.989	0.946	7.46622e-08	ENSSSAT00000101870.1
ENSSSAG00000059620.1	1.01562	0.253	0.101	7.47682e-08	ENSSSAT00000097883.1
tlk21	0.73717	0.421	0.221	7.63547e-08	ENSSSAT00000002599.1
ENSSSAG00000050303.1	1.06094	0.264	0.111	7.96951e-08	ENSSSAT00000078752.1
mesd2	0.635022	0.575	0.365	8.05074e-08	ENSSSAT00000053383.1
slc30a8	0.680206	0.444	0.241	8.17887e-08	ENSSSAT00000137948.1
srrm11	0.361349	0.966	0.88	8.41356e-08	ENSSSAT00000106279.1
sil11	0.475797	0.824	0.628	8.42226e-08	ENSSSAT00000072572.1
usp8	0.842129	0.31	0.139	8.59883e-08	ENSSSAT00000022467.1
ENSSSAG00000076911.1	0.70574	0.398	0.202	8.80975e-08	ENSSSAT00000141907.1
hexim1	0.672571	0.452	0.243	8.87825e-08	ENSSSAT00000064517.1
ENSSSAG00000003429.1	0.905568	0.272	0.113	8.95707e-08	ENSSSAT00000007365.1
casp20	0.5119	0.674	0.436	9.21492e-08	ENSSSAT00000079517.1
pnn1	0.32648	0.962	0.891	9.84178e-08	ENSSSAT00000078230.1
PKN1	0.904153	0.276	0.116	9.89772e-08	ENSSSAT00000068579.1
mak161	0.553303	0.693	0.503	1.01393e-07	ENSSSAT00000078273.1
fhod1	1.00446	0.272	0.115	1.01609e-07	ENSSSAT00000096074.1
ENSSSAG00000044062.11	0.427409	0.885	0.854	1.05513e-07	ENSSSAT00000065445.1
SOX4	1.12298	0.318	0.149	1.08566e-07	ENSSSAT00000058631.1
ENSSSAG00000051143.11	0.762634	0.372	0.185	1.10192e-07	ENSSSAT00000079985.1
nucb2a1	0.833728	0.345	0.166	1.13667e-07	ENSSSAT00000078471.1
specc1lb	0.285337	0.996	0.959	1.13825e-07	ENSSSAT00000006544.1
notch31	0.941548	0.368	0.187	1.15048e-07	ENSSSAT00000045146.1
ENSSSAG00000068261.1	0.64653	0.398	0.2	1.16648e-07	ENSSSAT00000117321.1
nfil3-51	0.72857	0.471	0.262	1.17034e-07	ENSSSAT00000000477.1
slc22a5	0.370625	0.931	0.865	1.20168e-07	ENSSSAT00000116574.1
ENSSSAG00000069552.1	1.10562	0.272	0.115	1.20961e-07	ENSSSAT00000120886.1
rab34a	0.838262	0.307	0.138	1.22951e-07	ENSSSAT00000068284.1
golga21	0.893061	0.345	0.168	1.26358e-07	ENSSSAT00000062836.1
ENSSSAG00000076980.1	0.861057	0.33	0.156	1.27127e-07	ENSSSAT00000144661.1
ENSSSAG00000078237.11	0.550477	0.571	0.345	1.32243e-07	ENSSSAT00000145933.1
ENSSSAG00000001757.11	0.503119	0.831	0.73	1.39365e-07	ENSSSAT00000003697.1
chrng1	0.387057	0.958	0.908	1.55743e-07	ENSSSAT00000113243.1
nbr1a1	0.449365	0.812	0.676	1.58916e-07	ENSSSAT00000137214.1
arhgef6	0.957246	0.284	0.123	1.63471e-07	ENSSSAT00000103788.1
triobpb1	0.469242	0.839	0.804	1.69312e-07	ENSSSAT00000001122.1
bcl2l10	1.12954	0.272	0.121	1.69312e-07	ENSSSAT00000146390.1
ENSSSAG00000070409.1	1.05191	0.268	0.115	1.70719e-07	ENSSSAT00000123173.1
ENSSSAG00000048779.1	1.16181	0.272	0.119	1.74128e-07	ENSSSAT00000075873.1
dema	0.617954	0.636	0.452	1.74478e-07	ENSSSAT00000003007.1
fn1a1	0.35956	0.958	0.911	1.76153e-07	ENSSSAT00000153394.1
lsg1	0.854816	0.352	0.176	1.7805e-07	ENSSSAT00000058725.1
acta22	0.750709	0.743	0.567	1.80921e-07	ENSSSAT00000117605.1
ENSSSAG00000060499.1	0.48624	0.667	0.444	1.85764e-07	ENSSSAT00000099296.1
osbpl9	0.646707	0.464	0.255	1.9393e-07	ENSSSAT00000119574.1
ldlrap1b1	0.404673	0.889	0.815	2.0731e-07	ENSSSAT00000008072.1
klf2b	1.07225	0.284	0.127	2.12149e-07	ENSSSAT00000108122.1
ENSSSAG00000005207.1	0.761073	0.337	0.158	2.12384e-07	ENSSSAT00000013865.1
osbpl3a1	0.61617	0.536	0.329	2.13951e-07	ENSSSAT00000084099.1
rabep1	0.98704	0.257	0.107	2.18582e-07	ENSSSAT00000016575.1
fbxo30a	0.659401	0.479	0.278	2.20513e-07	ENSSSAT00000091961.1
cntrl	0.9803	0.257	0.107	2.21679e-07	ENSSSAT00000066410.1
piezo11	0.586083	0.517	0.296	2.23228e-07	ENSSSAT00000112356.1
rbm51	0.54074	0.617	0.411	2.28779e-07	ENSSSAT00000095177.1
ENSSSAG00000002784.11	0.453483	0.797	0.582	2.28995e-07	ENSSSAT00000005962.1
CAPZA1	0.65417	0.475	0.264	2.31393e-07	ENSSSAT00000142315.1
ipo7	0.692774	0.444	0.249	2.38929e-07	ENSSSAT00000120957.1
ENSSSAG00000032607.1	0.90462	0.31	0.144	2.47436e-07	ENSSSAT00000047527.1
mphosph91	0.489484	0.851	0.743	2.56943e-07	ENSSSAT00000059922.1
chd62	0.390979	0.789	0.627	2.73936e-07	ENSSSAT00000106523.1
csnk2a41	0.678815	0.471	0.267	2.80242e-07	ENSSSAT00000011825.1
gldn1	0.697729	0.736	0.57	2.80539e-07	ENSSSAT00000090764.1
parp3	0.84807	0.333	0.162	2.85644e-07	ENSSSAT00000018938.1
rsrc2	0.408427	0.893	0.8	2.89821e-07	ENSSSAT00000137634.1
ENSSSAG00000002829.11	0.781668	0.448	0.252	2.90065e-07	ENSSSAT00000006059.1
lsm12a	0.885441	0.295	0.132	2.94095e-07	ENSSSAT00000005871.1
pik3r3b	0.498234	0.789	0.619	2.94653e-07	ENSSSAT00000070928.1
cd2ap	0.535303	0.575	0.356	3.0854e-07	ENSSSAT00000067157.1
ENSSSAG00000067158.11	0.960412	0.337	0.168	3.1314e-07	ENSSSAT00000114130.1
vamp5	1.02696	0.299	0.137	3.36522e-07	ENSSSAT00000144047.1
scaf12	0.510622	0.632	0.405	3.54013e-07	ENSSSAT00000002687.1
wu:fj29h11	0.884702	0.866	0.758	3.84418e-07	ENSSSAT00000119639.1
zgc:162200	1.03609	0.287	0.132	3.86054e-07	ENSSSAT00000111070.1
ENSSSAG00000073169.13	0.250704	0.996	0.914	3.91692e-07	ENSSSAT00000131049.1
khsrp	0.864579	0.387	0.206	4.18465e-07	ENSSSAT00000002390.1
coro1ca	0.877159	0.264	0.111	4.2432e-07	ENSSSAT00000139788.1
FNBP1	0.896405	0.268	0.114	4.34837e-07	ENSSSAT00000122552.1
eif2s1b	0.78227	0.36	0.18	4.45929e-07	ENSSSAT00000064633.1
eif3a1	0.308041	0.969	0.924	4.46935e-07	ENSSSAT00000017442.1
ENSSSAG00000058809.1	0.756205	0.498	0.308	4.57306e-07	ENSSSAT00000096428.1
rrbp1a2	0.365445	0.943	0.868	4.76666e-07	ENSSSAT00000127301.1
eea1	0.942258	0.253	0.104	4.82341e-07	ENSSSAT00000014890.1
ENSSSAG00000061361.11	0.500511	0.663	0.444	4.93756e-07	ENSSSAT00000100616.1
thbs21	0.592185	0.529	0.312	4.98424e-07	ENSSSAT00000127985.1
ets1	0.643678	0.498	0.294	5.01259e-07	ENSSSAT00000086163.1
MYO9B1	0.400242	0.897	0.743	5.29327e-07	ENSSSAT00000075900.1
ENSSSAG00000068532.11	0.61723	0.398	0.208	5.31223e-07	ENSSSAT00000118061.1
plekhg2	0.477281	0.632	0.42	5.36571e-07	ENSSSAT00000088956.1
ube2q2	0.876227	0.261	0.109	5.43197e-07	ENSSSAT00000063954.1
dnjc7	0.32392	0.989	0.953	5.45902e-07	ENSSSAT00000006339.1
slc23a21	0.721932	0.356	0.177	5.5389e-07	ENSSSAT00000023193.1
hs6st1b2	0.423835	0.793	0.599	5.61995e-07	ENSSSAT00000013179.1
dync1h11	0.62536	0.644	0.456	5.81218e-07	ENSSSAT00000148075.1
gdi11	0.877426	0.295	0.135	5.91064e-07	ENSSSAT00000059923.1
YWHAG	0.918979	0.318	0.152	6.15216e-07	ENSSSAT00000100813.1
ano9a	0.653861	0.429	0.233	6.25554e-07	ENSSSAT00000118610.1
vac141	0.733236	0.475	0.279	6.26612e-07	ENSSSAT00000098238.1
tnnt1	0.288019	0.969	0.838	6.36549e-07	ENSSSAT00000018948.1
il1rapl21	0.683741	0.437	0.243	6.64322e-07	ENSSSAT00000084477.1
esyt1a1	0.698197	0.383	0.198	6.76943e-07	ENSSSAT00000112582.1
zmp:0000001268	0.949716	0.276	0.124	7.03532e-07	ENSSSAT00000138444.1
ppp1r10	0.876277	0.456	0.273	7.07537e-07	ENSSSAT00000131415.1
ENSSSAG00000061299.11	1.10649	0.379	0.21	7.09146e-07	ENSSSAT00000100498.1
luzp11	0.688016	0.456	0.264	7.10832e-07	ENSSSAT00000005112.1
ccn2a	0.761283	0.414	0.226	7.2198e-07	ENSSSAT00000103309.1
myo18ab1	0.640579	0.544	0.349	7.43773e-07	ENSSSAT00000089704.1
jak11	0.658856	0.487	0.289	8.09432e-07	ENSSSAT00000064105.1
igfbp-3b2	0.471186	0.701	0.477	8.97482e-07	ENSSSAT00000003641.1
HNRNPR	0.797231	0.345	0.173	8.98248e-07	ENSSSAT00000019458.1
p2ry10	0.407516	0.778	0.586	9.09845e-07	ENSSSAT00000003032.1
sh2b11	0.535693	0.598	0.402	9.48579e-07	ENSSSAT00000004449.1
ENSSSAG00000070160.11	0.834685	0.31	0.145	9.49769e-07	ENSSSAT00000140354.1
INHBC1	0.483262	0.774	0.658	9.56337e-07	ENSSSAT00000070892.1
dnajc2	0.660139	0.479	0.292	9.78905e-07	ENSSSAT00000007200.1
KCTD1	0.444466	0.831	0.721	9.8205e-07	ENSSSAT00000000693.1
CNP1	0.616166	0.479	0.278	9.87554e-07	ENSSSAT00000005832.1
ccnd1	0.569888	0.651	0.438	1.02266e-06	ENSSSAT00000013031.1
ENSSSAG00000045400.1	0.65884	0.456	0.263	1.03192e-06	ENSSSAT00000068420.1
med121	0.70729	0.379	0.196	1.04643e-06	ENSSSAT00000105326.1
msna3	0.280465	0.973	0.912	1.06795e-06	ENSSSAT00000117219.1
ENSSSAG00000069994.1	1.0056	0.28	0.129	1.11792e-06	ENSSSAT00000125047.1
apc1	0.305024	0.977	0.901	1.14139e-06	ENSSSAT00000090642.1
ENSSSAG00000005315.1	0.725105	0.452	0.267	1.17706e-06	ENSSSAT00000011401.1
QPRT	0.665357	0.31	0.145	1.21171e-06	ENSSSAT00000022716.1
ENSSSAG00000077330.1	0.788763	0.349	0.176	1.21833e-06	ENSSSAT00000143284.1
syne3	0.497965	0.709	0.497	1.24158e-06	ENSSSAT00000006386.1
ENSSSAG00000001500.1	0.608551	0.579	0.383	1.25632e-06	ENSSSAT00000003100.1
ENSSSAG00000010297.11	0.688478	0.444	0.255	1.28094e-06	ENSSSAT00000022636.1
ENSSSAG00000067279.12	0.585645	0.602	0.411	1.30821e-06	ENSSSAT00000114502.1
tuft1a1	0.448093	0.862	0.767	1.37126e-06	ENSSSAT00000083706.1
mthfd1a	0.409067	0.625	0.4	1.39664e-06	ENSSSAT00000016123.1
tent4b1	0.381913	0.916	0.83	1.40848e-06	ENSSSAT00000089525.1
acsl3b1	0.757549	0.364	0.187	1.42376e-06	ENSSSAT00000010794.1
adma	0.643987	0.701	0.572	1.46519e-06	ENSSSAT00000111691.1
naa151	0.392926	0.851	0.746	1.50331e-06	ENSSSAT00000143699.1
gpr1081	0.688889	0.349	0.174	1.58597e-06	ENSSSAT00000010992.1
PRSS351	0.483416	0.579	0.372	1.59304e-06	ENSSSAT00000007314.1
ENSSSAG00000041113.1	0.55058	0.586	0.375	1.63747e-06	ENSSSAT00000058588.1
ENSSSAG00000047734.1	0.826476	0.264	0.114	1.66161e-06	ENSSSAT00000073697.1
gpatch8	0.643618	0.525	0.336	1.66287e-06	ENSSSAT00000037670.1
parp11	0.322888	0.92	0.83	1.72309e-06	ENSSSAT00000013169.1
kmt2d1	0.796445	0.322	0.155	1.72581e-06	ENSSSAT00000113659.1
tln2a1	0.661222	0.425	0.237	1.76746e-06	ENSSSAT00000072225.1
fubp11	0.543544	0.644	0.446	1.81884e-06	ENSSSAT00000061029.1
NRARP	0.757659	0.349	0.177	1.82568e-06	ENSSSAT00000022268.1
si:dkey-260j18.2	0.433226	0.793	0.636	1.90441e-06	ENSSSAT00000066610.1
crb1	0.551217	0.452	0.249	1.97053e-06	ENSSSAT00000083988.1
ENSSSAG00000077917.1	0.751781	0.406	0.223	2.02171e-06	ENSSSAT00000144962.1
si:dkey-191g9.7	0.548748	0.529	0.32	2.08487e-06	ENSSSAT00000011916.1
ENSSSAG00000067135.1	0.698726	0.533	0.351	2.1035e-06	ENSSSAT00000114071.1
hells	0.648775	0.571	0.383	2.20862e-06	ENSSSAT00000119311.1
ccdc91	0.599301	0.395	0.205	2.2365e-06	ENSSSAT00000093574.1
ENSSSAG00000028496.1	0.849387	0.287	0.133	2.24194e-06	ENSSSAT00000043167.1
ENSSSAG00000037842.1	0.849387	0.287	0.133	2.24194e-06	ENSSSAT00000053231.1
rnf201	0.587678	0.521	0.317	2.24602e-06	ENSSSAT00000008185.1
sap30bp	0.808518	0.295	0.137	2.25849e-06	ENSSSAT00000110383.1
dbh	0.633804	0.632	0.438	2.28635e-06	ENSSSAT00000023791.1
ENSSSAG00000074374.11	0.74067	0.402	0.221	2.32078e-06	ENSSSAT00000134479.1
ldlrb	0.261162	1	0.99	2.37249e-06	ENSSSAT00000001917.1
myo6b	0.853483	0.264	0.116	2.57045e-06	ENSSSAT00000016422.1
pappaa	0.614509	0.471	0.279	2.63805e-06	ENSSSAT00000061131.1
ENSSSAG00000058932.1	1.24193	0.291	0.141	2.64582e-06	ENSSSAT00000096554.1
lrig3	0.94222	0.253	0.109	2.70363e-06	ENSSSAT00000005191.1
atp11c1	0.438796	0.609	0.393	2.75486e-06	ENSSSAT00000100045.1
znfx1	0.358627	0.812	0.653	2.80142e-06	ENSSSAT00000064567.1
zpr1	0.965895	0.257	0.112	2.84093e-06	ENSSSAT00000075689.1
rnf24	0.672479	0.391	0.209	2.88534e-06	ENSSSAT00000017466.1
rbm12b1	0.674712	0.379	0.202	2.92932e-06	ENSSSAT00000033740.1
CRACR2A1	0.535373	0.525	0.321	3.05029e-06	ENSSSAT00000018410.1
dnajb4	0.869501	0.483	0.313	3.05222e-06	ENSSSAT00000058848.1
ENSSSAG00000005882.1	0.639084	0.559	0.366	3.11414e-06	ENSSSAT00000012694.1
GPR82	0.457955	0.651	0.44	3.12191e-06	ENSSSAT00000146845.1
ENSSSAG00000009139.1	0.836171	0.264	0.117	3.23512e-06	ENSSSAT00000020121.1
ENSSSAG00000009376.11	0.904108	0.322	0.162	3.30862e-06	ENSSSAT00000020564.1
rprd1b	0.46737	0.724	0.56	3.48588e-06	ENSSSAT00000106661.1
ckap5	0.514382	0.762	0.574	3.5716e-06	ENSSSAT00000018880.1
si:ch211-218g4.2	0.396427	0.82	0.678	3.59353e-06	ENSSSAT00000100430.1
si:ch211-51c14.11	0.453903	0.693	0.469	3.70438e-06	ENSSSAT00000001450.1
IWS11	0.528631	0.586	0.405	3.72594e-06	ENSSSAT00000077021.1
pkn1a	0.551707	0.552	0.359	3.72941e-06	ENSSSAT00000010953.1
ENSSSAG00000035693.11	0.787163	0.36	0.19	3.73948e-06	ENSSSAT00000053908.1
aamp	0.597238	0.598	0.404	3.75188e-06	ENSSSAT00000019911.1
rab10	0.630965	0.513	0.328	3.87528e-06	ENSSSAT00000004943.1
si:ch211-1a19.31	0.407382	0.762	0.601	3.92718e-06	ENSSSAT00000077412.1
hnrl11	0.447049	0.72	0.533	3.94605e-06	ENSSSAT00000140497.1
rras1	0.588823	0.525	0.337	3.94763e-06	ENSSSAT00000002530.1
irf9	0.399565	0.709	0.498	4.18256e-06	ENSSSAT00000111768.1
daam12	0.62262	0.36	0.184	4.1834e-06	ENSSSAT00000095980.1
ext1b	0.931875	0.284	0.134	4.2711e-06	ENSSSAT00000138002.1
HGS	0.951388	0.295	0.143	4.27282e-06	ENSSSAT00000007087.1
cux1a1	0.811767	0.287	0.133	4.42659e-06	ENSSSAT00000022988.1
arhgap23a1	0.527448	0.433	0.241	4.44296e-06	ENSSSAT00000064832.1
yy1b1	0.642567	0.46	0.274	4.58132e-06	ENSSSAT00000055526.1
uroc1	0.596043	0.667	0.489	4.81262e-06	ENSSSAT00000123152.1
MARCS1	0.253335	1	0.955	4.92762e-06	ENSSSAT00000088015.1
traf2	0.857014	0.268	0.12	5.06458e-06	ENSSSAT00000071798.1
sdc4	0.700298	0.46	0.272	5.08551e-06	ENSSSAT00000078808.1
ENSSSAG00000078778.1	0.888315	0.261	0.116	5.16743e-06	ENSSSAT00000147566.1
mrc2	0.956724	0.28	0.131	5.37127e-06	ENSSSAT00000002117.1
ftsj32	0.414403	0.778	0.607	5.47916e-06	ENSSSAT00000143205.1
dennd5a	0.709401	0.372	0.199	5.70704e-06	ENSSSAT00000100294.1
ENSSSAG00000069796.11	0.532577	0.586	0.38	5.73917e-06	ENSSSAT00000121616.1
ENSSSAG00000081628.11	0.697362	0.395	0.216	5.78309e-06	ENSSSAT00000156182.1
zgc:1230101	0.626428	0.406	0.224	6.0156e-06	ENSSSAT00000000884.1
rock2	0.893487	0.264	0.119	6.05231e-06	ENSSSAT00000077803.1
tbc1d12	0.708059	0.402	0.23	6.10069e-06	ENSSSAT00000109116.1
acbd3	0.378087	0.858	0.737	6.11311e-06	ENSSSAT00000063737.1
CHRNA1	0.939316	0.276	0.129	6.34832e-06	ENSSSAT00000058315.1
ENSSSAG00000002851.1	0.727021	0.337	0.17	6.35606e-06	ENSSSAT00000006099.1
snrnp2001	0.607283	0.483	0.3	6.61701e-06	ENSSSAT00000115860.1
dus1l	0.916747	0.261	0.117	6.6972e-06	ENSSSAT00000008347.1
UPF11	0.500183	0.621	0.416	6.80301e-06	ENSSSAT00000077863.1
ENSSSAG00000064745.12	0.390347	0.789	0.848	6.89159e-06	ENSSSAT00000107777.1
aipl21	0.365423	0.881	0.815	7.00465e-06	ENSSSAT00000144771.1
myo1cb1	0.451322	0.782	0.609	7.06806e-06	ENSSSAT00000093707.1
MAGI21	0.713723	0.406	0.227	7.30452e-06	ENSSSAT00000011052.1
ENSSSAG00000047065.11	0.356743	0.973	0.895	7.5551e-06	ENSSSAT00000076334.1
rai141	0.717188	0.425	0.249	7.58426e-06	ENSSSAT00000014739.1
fam83hb	0.836575	0.326	0.165	7.60441e-06	ENSSSAT00000021492.1
coq10b	0.345427	0.989	0.949	7.73703e-06	ENSSSAT00000085323.1
acp2	0.962644	0.322	0.167	8.10525e-06	ENSSSAT00000021405.1
epas1	0.671702	0.54	0.367	8.32607e-06	ENSSSAT00000056193.1
ggnbp23	0.441863	0.617	0.41	8.36708e-06	ENSSSAT00000107535.1
ENSSSAG00000006515.1	0.829358	0.41	0.234	8.48927e-06	ENSSSAT00000013851.1
bms1	0.86454	0.326	0.17	8.81434e-06	ENSSSAT00000092986.1
itgav1	0.695435	0.368	0.194	8.86075e-06	ENSSSAT00000057373.1
TIMM44	0.758769	0.402	0.228	8.92797e-06	ENSSSAT00000090684.1
ENSSSAG00000073705.1	0.636814	0.433	0.245	9.14952e-06	ENSSSAT00000132583.1
ENSSSAG00000068156.1	0.87551	0.264	0.119	9.26296e-06	ENSSSAT00000117001.1
pmge2	0.708639	0.475	0.284	9.38653e-06	ENSSSAT00000126972.1
ENSSSAG00000072938.1	0.600079	0.594	0.437	9.40245e-06	ENSSSAT00000130274.1
huwe1	0.460459	0.64	0.442	9.43979e-06	ENSSSAT00000021535.1
hspa4b	0.314496	0.95	0.865	9.51465e-06	ENSSSAT00000062423.1
ENSSSAG00000054130.12	0.620418	0.487	0.295	9.8189e-06	ENSSSAT00000086185.1
klf4	0.388747	0.663	0.47	1.01892e-05	ENSSSAT00000006864.1
ywhaqa1	0.472654	0.563	0.351	1.06874e-05	ENSSSAT00000114159.1
smchd1	0.826151	0.307	0.152	1.11989e-05	ENSSSAT00000135573.1
fndc3ba1	0.48399	0.644	0.449	1.12352e-05	ENSSSAT00000022564.1
ENSSSAG00000004683.1	0.771081	0.364	0.196	1.15873e-05	ENSSSAT00000010032.1
znf5161	0.484412	0.663	0.471	1.1606e-05	ENSSSAT00000010184.1
supt6h1	0.516718	0.567	0.377	1.16493e-05	ENSSSAT00000066151.1
ENSSSAG00000039799.1	0.701143	0.364	0.192	1.17185e-05	ENSSSAT00000055889.1
ENSSSAG00000001051.1	0.449041	0.693	0.503	1.18555e-05	ENSSSAT00000002076.1
ENSSSAG00000072557.11	0.601689	0.387	0.203	1.18732e-05	ENSSSAT00000129206.1
fxr2	0.439542	0.678	0.483	1.20375e-05	ENSSSAT00000106120.1
znf3181	0.535365	0.628	0.438	1.20994e-05	ENSSSAT00000096914.1
col12a1b	0.915153	0.28	0.13	1.23766e-05	ENSSSAT00000125707.1
nop2	0.474765	0.636	0.442	1.25125e-05	ENSSSAT00000135285.1
smc1al1	0.578316	0.487	0.295	1.2884e-05	ENSSSAT00000107357.1
ptpra1	0.602905	0.429	0.243	1.33017e-05	ENSSSAT00000067257.1
rab131	0.806983	0.326	0.166	1.3584e-05	ENSSSAT00000013056.1
irf2bp2a	0.917834	0.284	0.135	1.43636e-05	ENSSSAT00000022774.1
mkrn2os.21	0.339034	0.916	0.812	1.53846e-05	ENSSSAT00000043253.1
si:ch1073-335m2.21	0.585014	0.559	0.375	1.54794e-05	ENSSSAT00000056508.1
lama41	0.582611	0.467	0.281	1.55698e-05	ENSSSAT00000105666.1
erlin11	0.38951	0.805	0.695	1.64243e-05	ENSSSAT00000149456.1
tnfrsfa	0.815083	0.295	0.143	1.64869e-05	ENSSSAT00000076964.1
bag3	0.286408	1	0.985	1.65071e-05	ENSSSAT00000007814.1
chd11	0.58051	0.471	0.28	1.72315e-05	ENSSSAT00000131227.1
ENSSSAG00000075931.1	0.534896	0.536	0.346	1.72599e-05	ENSSSAT00000139013.1
rab8a	0.551082	0.709	0.548	1.72623e-05	ENSSSAT00000015526.1
cwc22	0.460674	0.751	0.573	1.7907e-05	ENSSSAT00000105771.1
gnmt	0.707434	0.51	0.332	1.92302e-05	ENSSSAT00000044481.1
tnr1a	0.362541	0.805	0.634	1.95186e-05	ENSSSAT00000134851.1
rad501	0.892572	0.295	0.149	1.99289e-05	ENSSSAT00000136461.1
gripap11	0.755256	0.345	0.183	2.01493e-05	ENSSSAT00000113839.1
rbm28	0.501997	0.64	0.447	2.01752e-05	ENSSSAT00000018400.1
srebf11	0.432722	0.751	0.573	2.05288e-05	ENSSSAT00000004867.1
ENSSSAG00000046684.1	0.355422	0.69	0.517	2.12904e-05	ENSSSAT00000071404.1
ENSSSAG00000002709.12	0.335349	0.912	0.793	2.28138e-05	ENSSSAT00000005746.1
vps54	0.38961	0.609	0.406	2.31414e-05	ENSSSAT00000001127.1
matr3l1.11	0.405329	0.789	0.614	2.32043e-05	ENSSSAT00000092832.1
UBR51	0.545079	0.54	0.341	2.36531e-05	ENSSSAT00000073930.1
ENSSSAG00000043901.12	0.524403	0.567	0.377	2.50039e-05	ENSSSAT00000065106.1
bin2b	0.672657	0.402	0.229	2.50572e-05	ENSSSAT00000116115.1
b3gnt7l	0.768784	0.272	0.127	2.65394e-05	ENSSSAT00000055002.1
prr131	0.482412	0.567	0.371	2.7037e-05	ENSSSAT00000012376.1
acadvl	0.729535	0.268	0.123	2.71287e-05	ENSSSAT00000077327.1
1972-09-01	0.283558	0.954	0.877	2.71581e-05	ENSSSAT00000122863.1
HAP28	0.274441	0.954	0.908	2.78394e-05	ENSSSAT00000027517.1
ddx27	0.714171	0.337	0.176	2.86914e-05	ENSSSAT00000066662.1
clcn5b1	0.548318	0.471	0.291	2.90105e-05	ENSSSAT00000123277.1
ENSSSAG00000068323.1	0.838399	0.261	0.12	2.97725e-05	ENSSSAT00000117486.1
pim11	0.36587	0.981	0.935	3.09461e-05	ENSSSAT00000112255.1
pbrm1l	0.555253	0.552	0.377	3.12716e-05	ENSSSAT00000130109.1
VPS4B	0.343055	0.916	0.81	3.13851e-05	ENSSSAT00000145711.1
wdr43	0.451434	0.667	0.508	3.14681e-05	ENSSSAT00000019172.1
ENSSSAG00000040723.1	0.690177	0.421	0.25	3.18596e-05	ENSSSAT00000057946.1
MAP3K12	0.893889	0.257	0.118	3.18707e-05	ENSSSAT00000011929.1
pus10	0.647763	0.441	0.271	3.22689e-05	ENSSSAT00000003051.1
rask2	0.302792	0.923	0.859	3.40904e-05	ENSSSAT00000064248.1
athl11	0.513568	0.487	0.296	3.43031e-05	ENSSSAT00000064835.1
tmed2	0.94561	0.261	0.122	3.52108e-05	ENSSSAT00000137136.1
leng81	0.406163	0.774	0.611	3.65892e-05	ENSSSAT00000010394.1
lrit3b	0.533893	0.425	0.241	3.73312e-05	ENSSSAT00000017212.1
npr1b	0.540257	0.529	0.346	3.82256e-05	ENSSSAT00000079449.1
RGS13	0.725791	0.567	0.378	3.85152e-05	ENSSSAT00000022394.1
uacab1	0.817581	0.272	0.129	3.93877e-05	ENSSSAT00000056862.1
ralbp11	0.485476	0.521	0.328	3.9553e-05	ENSSSAT00000015305.1
rnpepl1	0.587324	0.502	0.315	4.00372e-05	ENSSSAT00000127479.1
si:ch211-278j3.3	0.852971	0.303	0.151	4.02717e-05	ENSSSAT00000076268.1
desi1b1	0.578472	0.471	0.291	4.08275e-05	ENSSSAT00000003549.1
vclb1	0.344148	0.95	0.883	4.08989e-05	ENSSSAT00000007847.1
slkb1	0.859527	0.307	0.159	4.31759e-05	ENSSSAT00000018334.1
ZHANG	0.427492	0.602	0.406	4.40162e-05	ENSSSAT00000125469.1
MFSD2A	0.590595	0.525	0.352	4.40522e-05	ENSSSAT00000008819.1
pcdh17	0.957206	0.284	0.142	4.4885e-05	ENSSSAT00000012980.1
tmf11	0.624673	0.395	0.22	4.49545e-05	ENSSSAT00000099981.1
nfatc1	0.3243	0.943	0.895	4.56948e-05	ENSSSAT00000048033.1
acaca	0.8215	0.272	0.128	4.65303e-05	ENSSSAT00000128146.1
ENSSSAG00000003242.11	0.307063	0.92	0.824	4.67853e-05	ENSSSAT00000007038.1
si:dkeyp-38g8.5	0.574653	0.444	0.263	4.82649e-05	ENSSSAT00000088034.1
h1f01	0.476246	0.762	0.612	4.91419e-05	ENSSSAT00000070226.1
ENSSSAG00000049787.1	0.522134	0.548	0.365	5.03558e-05	ENSSSAT00000077702.1
ENSSSAG00000006883.11	0.512946	0.586	0.401	5.04063e-05	ENSSSAT00000014797.1
ENSSSAG00000008293.1	0.792674	0.318	0.166	5.09749e-05	ENSSSAT00000018478.1
ENSSSAG00000005328.1	0.499112	0.506	0.314	5.16404e-05	ENSSSAT00000011431.1
inhbb3	0.382256	0.946	0.868	5.21201e-05	ENSSSAT00000012967.1
ENSSSAG00000065160.1	0.778491	0.268	0.127	5.25821e-05	ENSSSAT00000108832.1
rrs11	0.521839	0.609	0.435	5.26532e-05	ENSSSAT00000081854.1
si:ch73-267c23.10	0.58783	0.41	0.235	5.34665e-05	ENSSSAT00000009690.1
ENSSSAG00000047894.11	0.648458	0.368	0.202	5.36546e-05	ENSSSAT00000074061.1
ENSSSAG00000073384.1	0.644701	0.421	0.252	5.48441e-05	ENSSSAT00000131590.1
srgap1a	0.795859	0.322	0.17	5.48621e-05	ENSSSAT00000010878.1
dhx9	0.749784	0.356	0.196	5.49902e-05	ENSSSAT00000149939.1
ENSSSAG00000041478.11	0.676128	0.395	0.227	5.58198e-05	ENSSSAT00000059462.1
clk2a	0.716122	0.441	0.277	5.65076e-05	ENSSSAT00000018604.1
esf11	0.532128	0.567	0.394	5.70148e-05	ENSSSAT00000082668.1
ebna1bp2	0.842398	0.268	0.129	5.78671e-05	ENSSSAT00000067885.1
ENSSSAG00000005966.1	0.508423	0.433	0.256	5.96483e-05	ENSSSAT00000012892.1
ENSSSAG00000073889.1	0.477906	0.743	0.603	6.06057e-05	ENSSSAT00000133191.1
mtss1lb2	0.315863	0.893	0.811	6.08702e-05	ENSSSAT00000085018.1
hk21	0.780798	0.303	0.155	6.53637e-05	ENSSSAT00000142120.1
ub2r2	0.446679	0.602	0.399	6.58531e-05	ENSSSAT00000110347.1
ENSSSAG00000006758.11	0.508611	0.575	0.383	6.66783e-05	ENSSSAT00000014470.1
ssrp1a1	0.500593	0.751	0.619	6.73565e-05	ENSSSAT00000088853.1
si:ch211-264f5.62	0.637171	0.418	0.252	6.99665e-05	ENSSSAT00000123460.1
hyou11	0.273015	0.989	0.924	7.1338e-05	ENSSSAT00000074943.1
plp21	0.442556	0.621	0.448	7.14253e-05	ENSSSAT00000089068.1
ENSSSAG00000037820.11	0.51082	0.437	0.255	7.17363e-05	ENSSSAT00000058572.1
ENSSSAG00000063155.11	0.323442	0.87	0.718	7.21633e-05	ENSSSAT00000103460.1
r3hdm12	0.516198	0.559	0.365	7.22e-05	ENSSSAT00000060742.1
hdlbp1	0.556362	0.567	0.372	7.39631e-05	ENSSSAT00000108589.1
MFAP4	0.53747	0.506	0.335	7.45124e-05	ENSSSAT00000007706.1
acap21	0.452165	0.586	0.39	7.60254e-05	ENSSSAT00000146618.1
ENSSSAG00000071621.1	0.459525	0.716	0.546	7.86784e-05	ENSSSAT00000126498.1
pprc12	0.573262	0.536	0.362	8.11552e-05	ENSSSAT00000003892.1
igbp1	0.723675	0.287	0.141	8.12971e-05	ENSSSAT00000118755.1
tgm2l1	0.394077	0.697	0.515	8.13664e-05	ENSSSAT00000083426.1
ENSSSAG00000071548.1	0.807906	0.341	0.189	8.19942e-05	ENSSSAT00000126276.1
ccdc251	0.339911	0.782	0.578	8.23299e-05	ENSSSAT00000120371.1
si:ch211-1e14.11	0.833664	0.383	0.224	8.55066e-05	ENSSSAT00000014824.1
tmem168b	0.420279	0.701	0.527	8.92216e-05	ENSSSAT00000077579.1
kif1b1	0.583313	0.475	0.294	9.02604e-05	ENSSSAT00000149968.1
chrna1	0.672745	0.287	0.145	9.26184e-05	ENSSSAT00000058315.1
adam281	0.634743	0.402	0.229	9.28734e-05	ENSSSAT00000137735.1
si:ch211-215a10.41	0.404428	0.713	0.532	9.33645e-05	ENSSSAT00000132555.1
ENSSSAG00000072572.1	0.268395	0.87	0.776	9.35774e-05	ENSSSAT00000129245.1
ENSSSAG00000071788.1	0.568198	0.402	0.236	9.73751e-05	ENSSSAT00000127014.1
nol7	0.779826	0.276	0.135	9.87802e-05	ENSSSAT00000070046.1
sptan11	0.305329	0.935	0.892	0.000105163	ENSSSAT00000115049.1
magi1b1	0.550087	0.483	0.299	0.000109156	ENSSSAT00000118682.1
ENSSSAG00000042019.1	0.653092	0.287	0.141	0.000109272	ENSSSAT00000060803.1
mia21	0.634723	0.322	0.168	0.000114765	ENSSSAT00000105913.1
pcdh12	0.622619	0.383	0.217	0.000115517	ENSSSAT00000131956.1
ENSSSAG00000080169.11	0.596003	0.521	0.347	0.000116145	ENSSSAT00000151631.1
nap1l4a	0.816377	0.284	0.145	0.000117313	ENSSSAT00000099973.1
mapk31	0.396575	0.782	0.623	0.000118216	ENSSSAT00000003799.1
mfap1	0.380968	0.782	0.645	0.000121048	ENSSSAT00000014505.1
tardbp1	0.513036	0.605	0.424	0.000121538	ENSSSAT00000119439.1
si:ch211-107m4.1	0.42794	0.713	0.544	0.000122173	ENSSSAT00000097730.1
srcap1	0.424459	0.567	0.363	0.000123287	ENSSSAT00000059266.1
fubp3	0.393127	0.693	0.5	0.0001251	ENSSSAT00000066087.1
prrc2a	0.674559	0.322	0.168	0.000129036	ENSSSAT00000132889.1
csrnp1a	0.904505	0.261	0.125	0.000129201	ENSSSAT00000134588.1
adamts15b	0.64113	0.398	0.231	0.00012954	ENSSSAT00000099372.1
eif4g1a1	0.451827	0.759	0.594	0.00012977	ENSSSAT00000109012.1
fam13b	0.688889	0.326	0.172	0.000130863	ENSSSAT00000069528.1
ptprg	0.447761	0.571	0.383	0.000131163	ENSSSAT00000125827.1
kank1b	0.445238	0.667	0.486	0.000131589	ENSSSAT00000005584.1
hipk3b1	0.680001	0.341	0.184	0.000132725	ENSSSAT00000102822.1
mapk8ip21	0.632065	0.36	0.199	0.000133086	ENSSSAT00000013287.1
dzip1	0.452755	0.521	0.332	0.000135001	ENSSSAT00000060565.1
cert1b1	0.326801	0.828	0.675	0.000137064	ENSSSAT00000146353.1
sbno1	0.338343	0.743	0.525	0.000137736	ENSSSAT00000047502.1
CNN3	0.466667	0.625	0.436	0.000138222	ENSSSAT00000029563.1
ENSSSAG00000079714.1	0.658779	0.337	0.18	0.000139715	ENSSSAT00000150317.1
pard3ab	0.666579	0.307	0.157	0.000139744	ENSSSAT00000088014.1
1433z2	0.276037	0.989	0.969	0.000140873	ENSSSAT00000137984.1
dnajb6b	0.668395	0.322	0.169	0.00014849	ENSSSAT00000091249.1
zgc:92429	0.64771	0.452	0.282	0.000150163	ENSSSAT00000105803.1
pou6f1	0.544687	0.406	0.233	0.000151218	ENSSSAT00000097766.1
ENSSSAG00000046160.1	0.318021	0.927	0.871	0.000155249	ENSSSAT00000070307.1
ENSSSAG00000054002.11	0.261501	1	0.992	0.000156743	ENSSSAT00000085992.1
ENSSSAG00000047147.11	0.704372	0.387	0.23	0.000160328	ENSSSAT00000072451.1
ttc3	0.462762	0.594	0.42	0.000160528	ENSSSAT00000111640.1
cavin1a1	0.575213	0.533	0.365	0.000165151	ENSSSAT00000008060.1
stag2b1	0.437498	0.651	0.464	0.000166478	ENSSSAT00000080967.1
map1ab1	0.486008	0.659	0.483	0.000171764	ENSSSAT00000054024.1
CCDC88A	0.781341	0.345	0.191	0.00017401	ENSSSAT00000088711.1
robo21	0.622619	0.414	0.245	0.00017653	ENSSSAT00000091468.1
grk5l1	0.668997	0.322	0.171	0.000187887	ENSSSAT00000117986.1
KCNRG	0.791572	0.31	0.164	0.000190689	ENSSSAT00000143854.1
ENSSSAG00000000051.1	0.379145	0.889	0.736	0.000200139	ENSSSAT00000000063.1
tlcd3ba	0.396384	0.743	0.597	0.000205463	ENSSSAT00000137666.1
surf62	0.546361	0.452	0.273	0.000208655	ENSSSAT00000103487.1
ENSSSAG00000060528.1	0.814805	0.303	0.156	0.00021468	ENSSSAT00000099354.1
tmem183a1	0.542184	0.395	0.224	0.000215853	ENSSSAT00000096280.1
col8a2	0.670574	0.452	0.296	0.000220757	ENSSSAT00000070936.1
ifit9	0.43218	0.797	0.665	0.000226432	ENSSSAT00000117576.1
cars1	0.377287	0.812	0.69	0.000228807	ENSSSAT00000118635.1
ENSSSAG00000053538.1	0.585076	0.352	0.19	0.000236514	ENSSSAT00000084669.1
ENSSSAG00000054988.13	0.279022	0.954	0.842	0.000236816	ENSSSAT00000091279.1
tex21	0.301838	0.897	0.815	0.000237745	ENSSSAT00000019035.1
ENSSSAG00000061768.12	0.700017	0.364	0.21	0.000239612	ENSSSAT00000107354.1
AT233	0.60423	0.387	0.223	0.000241868	ENSSSAT00000019255.1
ENSSSAG00000001857.1	0.583948	0.548	0.367	0.000249996	ENSSSAT00000004012.1
TRA2B	0.261502	0.935	0.903	0.000250448	ENSSSAT00000129952.1
ENSSSAG00000075788.1	0.662548	0.433	0.27	0.000253464	ENSSSAT00000138566.1
sh3bp4a	0.587945	0.533	0.371	0.000253936	ENSSSAT00000057965.1
dag11	0.487042	0.579	0.397	0.000258909	ENSSSAT00000076731.1
abcf3	0.673252	0.333	0.183	0.000268512	ENSSSAT00000056047.1
ntn4	0.587727	0.379	0.218	0.000273246	ENSSSAT00000018658.1
si:ch73-22o12.1	0.681216	0.295	0.151	0.000274231	ENSSSAT00000016405.1
ENSSSAG00000015643.11	0.459719	0.479	0.294	0.000279347	ENSSSAT00000028984.1
zc3h18	0.60681	0.322	0.169	0.000293207	ENSSSAT00000013371.1
ND21	0.276552	1	1	0.000294116	ENSSSAT00000000011.1
ENSSSAG00000005734.11	0.609545	0.483	0.328	0.000297402	ENSSSAT00000012322.1
ENSSSAG00000073862.1	0.765198	0.276	0.14	0.000304655	ENSSSAT00000132946.1
ENSSSAG00000071680.11	0.492482	0.605	0.444	0.000314764	ENSSSAT00000127178.1
amotl2a	0.708056	0.444	0.283	0.000315183	ENSSSAT00000085508.1
tpra1	0.580683	0.433	0.267	0.000325219	ENSSSAT00000015363.1
rwdd42	0.405892	0.59	0.404	0.00032569	ENSSSAT00000006243.1
ENSSSAG00000045395.1	0.606428	0.391	0.228	0.000334548	ENSSSAT00000068411.1
tafa5a	0.626351	0.341	0.184	0.00033723	ENSSSAT00000011036.1
ENSSSAG00000028051.11	0.908394	0.341	0.2	0.000340457	ENSSSAT00000042553.1
ENSSSAG00000004758.1	0.586483	0.441	0.29	0.000346375	ENSSSAT00000010193.1
ubtf3	0.337886	0.885	0.814	0.000353732	ENSSSAT00000055504.1
stt3b	0.817753	0.264	0.131	0.00035438	ENSSSAT00000005954.1
ENSSSAG00000061089.1	0.441989	0.613	0.414	0.000354625	ENSSSAT00000100158.1
ENSSSAG00000024226.1	0.368815	0.678	0.485	0.000379298	ENSSSAT00000038475.1
ENSSSAG00000058551.1	0.592409	0.444	0.28	0.000389058	ENSSSAT00000095886.1
ENSSSAG00000076955.11	0.273129	0.962	0.909	0.000401444	ENSSSAT00000142524.1
zc3h13	0.591011	0.521	0.363	0.000412875	ENSSSAT00000017508.1
mgat1b1	0.675871	0.303	0.158	0.00041404	ENSSSAT00000062897.1
cdc5l2	0.25354	0.87	0.754	0.000415371	ENSSSAT00000005395.1
rreb1a1	0.601742	0.345	0.188	0.00041678	ENSSSAT00000125816.1
uvssa	0.54332	0.36	0.2	0.00042229	ENSSSAT00000104799.1
strn31	0.346682	0.843	0.756	0.000428515	ENSSSAT00000112404.1
EPC1	0.626886	0.471	0.311	0.000439804	ENSSSAT00000012070.1
ENSSSAG00000069144.1	0.770217	0.28	0.143	0.000443291	ENSSSAT00000125911.1
p4ha1b	0.273141	0.912	0.806	0.000449312	ENSSSAT00000086992.1
ankrd271	0.729313	0.31	0.167	0.000461512	ENSSSAT00000087827.1
slc1a41	0.597198	0.303	0.158	0.00047676	ENSSSAT00000002468.1
rbl2	0.531494	0.667	0.522	0.00047824	ENSSSAT00000088458.1
fstl11	0.55783	0.467	0.3	0.000503138	ENSSSAT00000061501.1
ACSL4	0.771307	0.268	0.134	0.000515008	ENSSSAT00000098541.1
ENSSSAG00000062271.1	0.473339	0.54	0.362	0.000525729	ENSSSAT00000101852.1
ENSSSAG00000006914.11	0.45318	0.713	0.566	0.000530821	ENSSSAT00000014875.1
ralgapa11	0.468608	0.533	0.355	0.00053092	ENSSSAT00000073194.1
cebpz1	0.603847	0.433	0.274	0.000534713	ENSSSAT00000139724.1
ENSSSAG00000058400.1	0.821151	0.261	0.129	0.000538266	ENSSSAT00000095603.1
ENSSSAG00000015728.11	0.666235	0.387	0.231	0.000567628	ENSSSAT00000029183.1
sf1	0.752171	0.314	0.172	0.000576895	ENSSSAT00000004983.1
clip1a1	0.38397	0.774	0.619	0.000604875	ENSSSAT00000137719.1
ENSSSAG00000000856.1	0.746083	0.31	0.17	0.00060493	ENSSSAT00000001617.1
ENSSSAG00000056584.1	0.549135	0.314	0.164	0.000606936	ENSSSAT00000092052.1
map2k7	0.569137	0.437	0.271	0.000611319	ENSSSAT00000010404.1
galnt12	0.363938	0.517	0.329	0.000613677	ENSSSAT00000026549.1
gtf2f13	0.328696	0.697	0.495	0.0006244	ENSSSAT00000069364.1
ciz1a	0.652899	0.291	0.15	0.000627311	ENSSSAT00000064591.1
ENSSSAG00000051546.11	0.737885	0.314	0.171	0.000634719	ENSSSAT00000080701.1
ENSSSAG00000076347.1	0.775712	0.287	0.152	0.000636054	ENSSSAT00000140238.1
BTBD1	0.533497	0.452	0.283	0.000638175	ENSSSAT00000055624.1
ENSSSAG00000052776.1	0.714476	0.333	0.186	0.000649076	ENSSSAT00000083134.1
dpf2l2	0.361807	0.602	0.399	0.00065303	ENSSSAT00000061840.1
ENSSSAG00000067922.1	0.836267	0.268	0.137	0.000655442	ENSSSAT00000116359.1
PSMD22	0.466074	0.475	0.29	0.000679943	ENSSSAT00000073617.1
ENSSSAG00000058369.1	1.01063	0.337	0.193	0.000686105	ENSSSAT00000098856.1
spega1	0.781255	0.314	0.173	0.000691056	ENSSSAT00000081198.1
ENSSSAG00000003686.1	0.473884	0.586	0.401	0.000692994	ENSSSAT00000007968.1
ube2q11	0.599458	0.33	0.176	0.000706269	ENSSSAT00000013039.1
pick1	0.416312	0.67	0.496	0.000717691	ENSSSAT00000003427.1
SRGAP3	0.765647	0.284	0.147	0.000726339	ENSSSAT00000059905.1
ENSSSAG00000048025.11	0.520717	0.475	0.314	0.000752796	ENSSSAT00000074380.1
GIMA7	0.56639	0.444	0.28	0.000757147	ENSSSAT00000024561.1
rcor1	0.306059	0.736	0.563	0.000760456	ENSSSAT00000101106.1
ftr821	0.660612	0.421	0.262	0.000777977	ENSSSAT00000071188.1
ENSSSAG00000048807.1	0.903068	0.261	0.133	0.000779112	ENSSSAT00000075963.1
ppan1	0.31413	0.908	0.836	0.000779896	ENSSSAT00000024626.1
ptk2ab	0.507931	0.402	0.235	0.000800345	ENSSSAT00000005815.1
dusp6	0.593934	0.475	0.32	0.000811701	ENSSSAT00000063217.1
ENSSSAG00000075936.11	0.448981	0.755	0.689	0.000837363	ENSSSAT00000139029.1
ENSSSAG00000000796.1	0.540504	0.51	0.351	0.000848937	ENSSSAT00000001464.1
ufl1	0.454464	0.521	0.345	0.000870995	ENSSSAT00000086855.1
rtf12	0.281778	0.908	0.801	0.000888336	ENSSSAT00000000127.1
ENSSSAG00000058721.11	0.393978	0.621	0.432	0.000905463	ENSSSAT00000096227.1
oafb	0.505779	0.506	0.346	0.000924408	ENSSSAT00000054606.1
rrp15	0.379205	0.682	0.493	0.000929244	ENSSSAT00000108445.1
dnja1	0.415889	0.621	0.44	0.000943301	ENSSSAT00000103859.1
foxr1	0.608193	0.375	0.223	0.000949741	ENSSSAT00000150712.1
myofl1	0.264695	0.989	0.962	0.000951038	ENSSSAT00000086529.1
dnajb9a	0.628262	0.379	0.229	0.000962722	ENSSSAT00000127371.1
GCC21	0.516301	0.471	0.311	0.000972408	ENSSSAT00000114813.1
MACO11	0.699521	0.295	0.156	0.000975149	ENSSSAT00000028459.1
abl2	0.723521	0.356	0.21	0.000977055	ENSSSAT00000120923.1
f3b	0.270659	0.996	0.98	0.00102789	ENSSSAT00000093398.1
ENSSSAG00000013557.1	0.562029	0.352	0.197	0.00102887	ENSSSAT00000026714.1
MARCHF71	0.554925	0.464	0.306	0.00104227	ENSSSAT00000074980.1
ENSSSAG00000081330.11	0.711035	0.28	0.145	0.00106122	ENSSSAT00000155267.1
ENSSSAG00000002581.1	0.616652	0.368	0.219	0.00108993	ENSSSAT00000005486.1
ankrd121	0.48639	0.502	0.332	0.00110557	ENSSSAT00000108280.1
ENSSSAG00000017038.1	0.338226	0.77	0.629	0.00112393	ENSSSAT00000031395.1
ENSSSAG00000073365.1	0.618796	0.437	0.281	0.001127	ENSSSAT00000131526.1
golga5	0.502133	0.395	0.229	0.00113674	ENSSSAT00000107797.1
ptpn23a	0.596659	0.421	0.263	0.00114608	ENSSSAT00000079828.1
wt1	0.586333	0.303	0.158	0.00114677	ENSSSAT00000010607.1
wtip	0.670321	0.28	0.145	0.00116707	ENSSSAT00000132952.1
prom1a2	0.351693	0.77	0.576	0.0011734	ENSSSAT00000019633.1
ccdc174	0.532378	0.46	0.295	0.00118864	ENSSSAT00000069484.1
ENSSSAG00000005750.11	0.355961	0.874	0.732	0.00122051	ENSSSAT00000012379.1
cdc42bpb1	0.458172	0.506	0.327	0.00125976	ENSSSAT00000112795.1
slc39a132	0.492985	0.437	0.268	0.00126017	ENSSSAT00000016598.1
ZNF462	0.425031	0.567	0.389	0.0012831	ENSSSAT00000006922.1
ephb2b	0.856245	0.261	0.133	0.00133888	ENSSSAT00000135195.1
mettl13	0.25492	0.87	0.731	0.00137954	ENSSSAT00000086436.1
zdhhc20a	0.639062	0.375	0.224	0.00140051	ENSSSAT00000004343.1
ENSSSAG00000039830.1	0.740826	0.31	0.174	0.0014231	ENSSSAT00000055975.1
sars1	0.604985	0.41	0.259	0.00146028	ENSSSAT00000110091.1
mknk11	0.338798	0.636	0.439	0.00146818	ENSSSAT00000013155.1
si:ch211-162e15.31	0.487972	0.441	0.271	0.00149805	ENSSSAT00000061594.1
fbn2a1	0.641893	0.345	0.196	0.00150798	ENSSSAT00000145583.1
vkorc1l1	0.402771	0.613	0.439	0.00151413	ENSSSAT00000106599.1
ppm1g	0.303857	0.874	0.775	0.00153945	ENSSSAT00000014049.1
dnaja2a	0.308216	0.897	0.822	0.00156019	ENSSSAT00000103996.1
DVL1	0.518527	0.383	0.226	0.00156311	ENSSSAT00000109460.1
zmy11	0.514603	0.383	0.226	0.00158027	ENSSSAT00000143493.1
gigyf2	0.727297	0.33	0.188	0.00158238	ENSSSAT00000003857.1
ENSSSAG00000038601.1	0.587979	0.295	0.156	0.00161672	ENSSSAT00000058852.1
ENSSSAG00000056449.1	0.529389	0.506	0.355	0.00162379	ENSSSAT00000091753.1
ramp2	0.321492	0.885	0.786	0.00170729	ENSSSAT00000008807.1
si:dkey-177p2.6	0.331442	0.923	0.857	0.00178833	ENSSSAT00000059504.1
ENSSSAG00000068583.11	0.499563	0.322	0.173	0.00183157	ENSSSAT00000118216.1
kdm5bb1	0.530492	0.464	0.293	0.00183395	ENSSSAT00000062158.1
erich3	0.741813	0.349	0.204	0.00185465	ENSSSAT00000136646.1
ENSSSAG00000066089.11	0.431184	0.521	0.344	0.00185485	ENSSSAT00000111256.1
ENSSSAG00000002762.1	0.505664	0.421	0.261	0.00193435	ENSSSAT00000005878.1
HOOK31	0.641951	0.314	0.174	0.00193608	ENSSSAT00000072570.1
mbd1b1	0.305065	0.793	0.656	0.00194256	ENSSSAT00000050307.1
si:ch211-203d1.3	0.634964	0.253	0.125	0.00199055	ENSSSAT00000121253.1
specc1	0.620502	0.276	0.141	0.00201534	ENSSSAT00000008522.1
ENSSSAG00000065054.11	0.448023	0.433	0.264	0.0020172	ENSSSAT00000108532.1
chst112	0.264298	0.927	0.852	0.00207208	ENSSSAT00000120847.1
JUND	0.271492	0.977	0.94	0.00207735	ENSSSAT00000077981.1
phc2a	0.694186	0.383	0.239	0.00208031	ENSSSAT00000105471.1
coq5	0.372063	0.686	0.491	0.00209042	ENSSSAT00000120724.1
ENSSSAG00000011209.1	0.878832	0.257	0.133	0.00210257	ENSSSAT00000023850.1
gbp2	0.384589	0.774	0.641	0.00210346	ENSSSAT00000089516.1
crop1	0.31336	0.862	0.747	0.00213883	ENSSSAT00000066497.1
zgc:635871	0.615144	0.414	0.262	0.00214152	ENSSSAT00000079268.1
si:dkeyp-115e12.61	0.472799	0.571	0.424	0.00218706	ENSSSAT00000090549.1
ptpn9b	0.723096	0.261	0.133	0.00220084	ENSSSAT00000104818.1
ENSSSAG00000070391.1	0.55429	0.575	0.434	0.0022467	ENSSSAT00000123140.1
ENSSSAG00000073542.11	0.410759	0.713	0.556	0.00228551	ENSSSAT00000132030.1
mcm2	0.486994	0.544	0.375	0.00237521	ENSSSAT00000062960.1
ap3d12	0.303189	0.801	0.632	0.00237663	ENSSSAT00000115148.1
ENSSSAG00000042327.1	0.830635	0.257	0.132	0.00238901	ENSSSAT00000061720.1
ENSSSAG00000069029.1	0.556932	0.448	0.3	0.0023934	ENSSSAT00000119455.1
sart3	0.668932	0.264	0.135	0.00242436	ENSSSAT00000102732.1
rb1cc11	0.616155	0.36	0.216	0.00248363	ENSSSAT00000066952.1
fbrsl1	0.46388	0.467	0.298	0.00251736	ENSSSAT00000105490.1
ENSSSAG00000055403.1	0.324984	0.835	0.728	0.00255589	ENSSSAT00000089090.1
ENSSSAG00000068357.1	0.546778	0.494	0.341	0.00258986	ENSSSAT00000117545.1
prpf3	0.439639	0.674	0.531	0.00259785	ENSSSAT00000023499.1
foxp1b2	0.344946	0.782	0.636	0.00262085	ENSSSAT00000144913.1
usp24	0.501104	0.46	0.302	0.00268184	ENSSSAT00000111842.1
rab211	0.53657	0.425	0.263	0.00272596	ENSSSAT00000081431.1
adnpb	0.511872	0.41	0.251	0.0027433	ENSSSAT00000017976.1
gpr156	0.422768	0.605	0.429	0.00274601	ENSSSAT00000060163.1
tnk2	0.37069	0.762	0.651	0.00275612	ENSSSAT00000089904.1
ENSSSAG00000070903.1	0.351886	0.824	0.716	0.00277486	ENSSSAT00000124549.1
brd81	0.737885	0.318	0.183	0.00280368	ENSSSAT00000015401.1
CXL14	0.635212	0.364	0.217	0.0028651	ENSSSAT00000072360.1
cdk11b	0.445513	0.521	0.355	0.00287506	ENSSSAT00000105700.1
bcar1	0.901809	0.299	0.168	0.00298165	ENSSSAT00000107824.1
si:ch73-138n13.1	0.562751	0.368	0.219	0.00299332	ENSSSAT00000085081.1
ENSSSAG00000068816.11	0.40451	0.69	0.523	0.00303206	ENSSSAT00000130611.1
si:dkey-28e7.3	0.377623	0.69	0.588	0.00308232	ENSSSAT00000067453.1
luc7l31	0.50954	0.383	0.229	0.00308701	ENSSSAT00000010818.1
COL2A1	0.411437	0.425	0.259	0.00312044	ENSSSAT00000106614.1
zc3h11a	0.348212	0.571	0.379	0.00314559	ENSSSAT00000091288.1
tdp2a	0.686629	0.33	0.191	0.00317828	ENSSSAT00000094315.1
rassf8a	0.489622	0.506	0.353	0.0032146	ENSSSAT00000104084.1
ENSSSAG00000041437.11	0.311833	0.831	0.664	0.00324712	ENSSSAT00000060273.1
ARGLU1	0.507438	0.479	0.323	0.0032842	ENSSSAT00000077999.1
setd1a1	0.622271	0.402	0.263	0.00331454	ENSSSAT00000002087.1
znf292b1	0.481802	0.471	0.315	0.00347779	ENSSSAT00000055587.1
ENSSSAG00000067622.11	0.506987	0.425	0.269	0.00357091	ENSSSAT00000115544.1
hivep3a1	0.50706	0.563	0.399	0.00370187	ENSSSAT00000015512.1
rtp3	0.416626	0.391	0.236	0.00376284	ENSSSAT00000015657.1
aatf	0.534177	0.448	0.294	0.00377095	ENSSSAT00000021978.1
znf7031	0.715021	0.272	0.143	0.00382113	ENSSSAT00000062151.1
ENSSSAG00000048976.11	0.611862	0.322	0.182	0.00407535	ENSSSAT00000076278.1
cul4b	0.558621	0.41	0.255	0.00416199	ENSSSAT00000006655.1
I10R2	0.625356	0.291	0.158	0.00416937	ENSSSAT00000077821.1
ENSSSAG00000046148.1	0.551325	0.391	0.239	0.00418165	ENSSSAT00000070209.1
akt3b1	0.47882	0.502	0.342	0.0043083	ENSSSAT00000004191.1
efnb2a	0.728368	0.276	0.151	0.00436945	ENSSSAT00000077976.1
cyp511	0.539617	0.54	0.39	0.00437596	ENSSSAT00000011783.1
zgc:91968	0.423522	0.552	0.396	0.00437643	ENSSSAT00000071153.1
elmsan1	0.475955	0.567	0.406	0.00439112	ENSSSAT00000141031.1
BPTF1	0.509678	0.494	0.335	0.00439773	ENSSSAT00000001223.1
cdk5rap2	0.637955	0.349	0.208	0.00440899	ENSSSAT00000121106.1
mfsd12a	0.809629	0.257	0.136	0.00448199	ENSSSAT00000146083.1
prkcaa1	0.334845	0.759	0.587	0.00449914	ENSSSAT00000104079.1
ENSSSAG00000058747.1	0.547878	0.372	0.226	0.00455104	ENSSSAT00000096258.1
lrrfip21	0.631011	0.345	0.202	0.00457561	ENSSSAT00000005027.1
pcnt	0.789099	0.268	0.143	0.00478658	ENSSSAT00000129878.1
CSNK1G11	0.495171	0.418	0.261	0.00490095	ENSSSAT00000128828.1
GAPR1	0.337041	0.793	0.664	0.00490644	ENSSSAT00000009236.1
ENSSSAG00000054682.1	0.471185	0.533	0.363	0.00497238	ENSSSAT00000087352.1
cdkn1a	0.524024	0.368	0.221	0.00499181	ENSSSAT00000143490.1
gbf11	0.474135	0.441	0.283	0.00504285	ENSSSAT00000003584.1
ENSSSAG00000070909.1	0.317809	0.609	0.422	0.00518946	ENSSSAT00000124563.1
dhx16	0.543102	0.387	0.239	0.00522536	ENSSSAT00000092496.1
ppp2r5a	0.497727	0.444	0.286	0.00528718	ENSSSAT00000099768.1
htatsf1	0.390777	0.54	0.366	0.00540209	ENSSSAT00000121406.1
ENSSSAG00000045307.1	0.435564	0.402	0.243	0.00542902	ENSSSAT00000068217.1
fam193a	0.725722	0.291	0.161	0.00548426	ENSSSAT00000011846.1
col6a1	0.718741	0.261	0.137	0.00552015	ENSSSAT00000098724.1
tiparp1	0.330061	0.793	0.68	0.00556095	ENSSSAT00000108088.1
cdh2	0.275618	0.897	0.853	0.00561707	ENSSSAT00000001622.1
kdm5c1	0.626169	0.31	0.173	0.00570317	ENSSSAT00000108708.1
cebpg1	0.631312	0.375	0.231	0.00571402	ENSSSAT00000059302.1
gal3st2	0.773711	0.303	0.174	0.00572161	ENSSSAT00000063882.1
PLXND1	0.824297	0.264	0.141	0.00602044	ENSSSAT00000013829.1
ccdc80	0.713414	0.268	0.142	0.00603997	ENSSSAT00000121008.1
usp33	0.424567	0.548	0.381	0.00610317	ENSSSAT00000037475.1
SLC7A11	0.570189	0.548	0.411	0.00621316	ENSSSAT00000103219.1
PURB	0.263792	0.927	0.888	0.00630174	ENSSSAT00000099983.1
phldb1b	0.513936	0.437	0.277	0.00634968	ENSSSAT00000109111.1
ENSSSAG00000014989.1	0.806529	0.337	0.2	0.00636026	ENSSSAT00000027963.1
ENSSSAG00000041159.1	0.806529	0.337	0.2	0.00636026	ENSSSAT00000058687.1
baxa1	0.613754	0.398	0.258	0.00649704	ENSSSAT00000038263.1
TLE5	0.546992	0.299	0.162	0.00649781	ENSSSAT00000136883.1
RT31	0.357622	0.605	0.424	0.00667041	ENSSSAT00000087345.1
baz2a1	0.408744	0.598	0.429	0.00693044	ENSSSAT00000108224.1
btbd11b	0.504231	0.437	0.277	0.00696313	ENSSSAT00000143857.1
cbfb	0.747034	0.284	0.156	0.00697239	ENSSSAT00000107146.1
st2s22	0.495339	0.421	0.265	0.00711978	ENSSSAT00000147239.1
PCGF3	0.555625	0.444	0.292	0.00721997	ENSSSAT00000017167.1
ENSSSAG00000044731.1	0.529815	0.387	0.237	0.00745491	ENSSSAT00000069436.1
ENSSSAG00000049737.11	0.468668	0.46	0.295	0.00759494	ENSSSAT00000077564.1
irf1-2	0.520296	0.437	0.271	0.00759912	ENSSSAT00000116534.1
plxna2	0.373127	0.613	0.456	0.00781389	ENSSSAT00000105002.1
pfkfb3	0.312345	0.927	0.876	0.00796623	ENSSSAT00000094946.1
ENSSSAG00000055174.1	0.624303	0.341	0.204	0.00799092	ENSSSAT00000088547.1
zmat21	0.562777	0.341	0.2	0.00801293	ENSSSAT00000150981.1
smc61	0.564562	0.379	0.237	0.00829393	ENSSSAT00000050396.1
CU051	0.296553	1	0.995	0.0083821	ENSSSAT00000062246.1
ENSSSAG00000000525.11	0.46508	0.475	0.312	0.00845998	ENSSSAT00000000984.1
ENSSSAG00000041679.1	0.492753	0.349	0.2	0.00851472	ENSSSAT00000059986.1
eml3	0.356333	0.686	0.516	0.00858874	ENSSSAT00000065501.1
PDZRN4	0.553858	0.441	0.278	0.00891032	ENSSSAT00000013992.1
ddx311	0.476265	0.372	0.22	0.0090622	ENSSSAT00000019541.1
ENSSSAG00000039499.1	0.69526	0.28	0.156	0.00951162	ENSSSAT00000055327.1
SNIP1	0.602037	0.368	0.229	0.00967227	ENSSSAT00000045785.1
zgc:152774	0.609484	0.272	0.145	0.00971953	ENSSSAT00000004942.1
ash1l	0.692419	0.268	0.144	0.00992733	ENSSSAT00000014038.1
oxsr1a	0.457301	0.594	0.45	0.0107634	ENSSSAT00000001497.1
GPATCH21	0.442762	0.617	0.485	0.0109101	ENSSSAT00000015494.1
PAIP2B	0.47044	0.536	0.385	0.0109109	ENSSSAT00000007266.1
tax1bp1a	0.613473	0.284	0.155	0.0109858	ENSSSAT00000083888.1
TPM12	0.271102	1	0.999	0.0110028	ENSSSAT00000119904.1
si:dkeyp-23e4.31	0.741387	0.261	0.139	0.0110513	ENSSSAT00000012816.1
sart11	0.377629	0.582	0.415	0.0114093	ENSSSAT00000079619.1
ccdc6a2	0.252657	0.877	0.761	0.0114896	ENSSSAT00000004151.1
dab2ipb3	0.326613	0.682	0.478	0.0115909	ENSSSAT00000137572.1
si:ch1073-90m23.11	0.379868	0.839	0.791	0.0116408	ENSSSAT00000008517.1
si:dkey-40c11.21	0.538486	0.379	0.235	0.011675	ENSSSAT00000017054.1
anp32a	0.450505	0.697	0.583	0.0116942	ENSSSAT00000064229.1
adgra3	0.713535	0.253	0.134	0.0118183	ENSSSAT00000105464.1
u2surp	0.433251	0.563	0.41	0.0118328	ENSSSAT00000066457.1
atad2b	0.67786	0.356	0.219	0.0119076	ENSSSAT00000110695.1
nek71	0.414506	0.506	0.355	0.0119663	ENSSSAT00000083847.1
ENSSSAG00000005237.1	0.537046	0.36	0.216	0.0120284	ENSSSAT00000011243.1
ENSSSAG00000063757.11	0.671595	0.314	0.18	0.0123154	ENSSSAT00000105073.1
ENSSSAG00000000495.1	0.479158	0.402	0.253	0.0125264	ENSSSAT00000000885.1
ENSSSAG00000000853.1	0.694354	0.425	0.298	0.012537	ENSSSAT00000001612.1
prkcbp1l2	0.506115	0.414	0.268	0.012847	ENSSSAT00000105987.1
gas8	0.56084	0.31	0.176	0.0129284	ENSSSAT00000077686.1
ENSSSAG00000077916.1	0.422759	0.475	0.314	0.0131354	ENSSSAT00000144957.1
cltca	0.621401	0.356	0.223	0.014022	ENSSSAT00000003245.1
TXNL1	0.339279	0.686	0.523	0.0143885	ENSSSAT00000064895.1
B3GAT11	0.409454	0.751	0.667	0.0144761	ENSSSAT00000028702.1
smtnl1	0.499022	0.548	0.412	0.0145258	ENSSSAT00000088501.1
fam177a1	0.426699	0.571	0.411	0.0146254	ENSSSAT00000077951.1
tax1bp31	0.552455	0.345	0.206	0.014675	ENSSSAT00000015548.1
ENSSSAG00000076630.1	0.44885	0.739	0.586	0.0148749	ENSSSAT00000141097.1
ifrd21	0.377934	0.406	0.247	0.0148757	ENSSSAT00000057600.1
mier1b	0.545659	0.402	0.256	0.0148763	ENSSSAT00000075137.1
stambpb	0.660783	0.253	0.133	0.0149145	ENSSSAT00000107991.1
tmem81	0.487944	0.406	0.256	0.0149491	ENSSSAT00000074187.1
ENSSSAG00000071596.1	0.34593	0.636	0.444	0.014953	ENSSSAT00000126825.1
qkia1	0.414816	0.452	0.284	0.0152258	ENSSSAT00000019088.1
FXL14	0.540579	0.885	0.879	0.0155177	ENSSSAT00000049937.1
ddx42	0.448458	0.544	0.403	0.0155475	ENSSSAT00000002770.1
ccdc88c	0.478435	0.414	0.267	0.016546	ENSSSAT00000008155.1
myof1	0.302822	0.874	0.748	0.0166246	ENSSSAT00000073884.1
itchb	0.667847	0.307	0.18	0.0170609	ENSSSAT00000126577.1
phf20a	0.45018	0.441	0.288	0.0178052	ENSSSAT00000011811.1
ap1ar	0.572298	0.368	0.233	0.0180388	ENSSSAT00000132124.1
dtx3l	0.514264	0.506	0.361	0.0180733	ENSSSAT00000153710.1
efhd21	0.318619	0.897	0.769	0.0196768	ENSSSAT00000117367.1
SRSF11	0.326437	0.751	0.602	0.0200463	ENSSSAT00000054782.1
ENSSSAG00000008207.1	0.676279	0.284	0.159	0.0209188	ENSSSAT00000018231.1
ENSSSAG00000077416.1	0.449097	0.433	0.28	0.0210467	ENSSSAT00000143502.1
thumpd11	0.373961	0.625	0.477	0.0210729	ENSSSAT00000010443.1
dact1	0.647489	0.295	0.17	0.0211303	ENSSSAT00000056238.1
trhra	0.728014	0.272	0.154	0.0215881	ENSSSAT00000022126.1
ralba2	0.330796	0.563	0.388	0.0219973	ENSSSAT00000104687.1
ENSSSAG00000075766.1	0.507346	0.372	0.231	0.0227408	ENSSSAT00000138472.1
ENSSSAG00000006617.1	0.603573	0.276	0.152	0.0227476	ENSSSAT00000016770.1
cdc27	0.462184	0.429	0.274	0.0230188	ENSSSAT00000071724.1
tmx11	0.488147	0.441	0.289	0.0235069	ENSSSAT00000005080.1
PALM	0.576452	0.284	0.157	0.0236051	ENSSSAT00000013062.1
ENSSSAG00000004502.1	0.537321	0.33	0.196	0.0248342	ENSSSAT00000009616.1
ENSSSAG00000001774.13	0.263404	0.858	0.738	0.0252364	ENSSSAT00000003726.1
ENSSSAG00000072735.1	0.527448	0.414	0.271	0.0255039	ENSSSAT00000129705.1
cmpk3	0.275161	0.885	0.794	0.0255474	ENSSSAT00000053106.1
thnsl1	0.558685	0.33	0.196	0.0256934	ENSSSAT00000111460.1
adam19b	0.766234	0.264	0.149	0.0257287	ENSSSAT00000067007.1
homez1	0.41572	0.517	0.351	0.0257895	ENSSSAT00000038906.1
trim2a1	0.471694	0.398	0.254	0.0258008	ENSSSAT00000011064.1
lrrc592	0.321326	0.785	0.651	0.0262428	ENSSSAT00000111820.1
meis2a1	0.526446	0.33	0.196	0.0268827	ENSSSAT00000010594.1
ENSSSAG00000077815.1	0.531257	0.414	0.27	0.0270848	ENSSSAT00000144687.1
enc1	0.491394	0.579	0.429	0.0281134	ENSSSAT00000055317.1
ENSSSAG00000064713.1	0.63114	0.261	0.144	0.0282906	ENSSSAT00000107715.1
znf711	0.4787	0.437	0.289	0.0286693	ENSSSAT00000061302.1
chmp4ba2	0.263615	0.889	0.763	0.0292516	ENSSSAT00000090573.1
dhx38	0.559548	0.441	0.294	0.0293781	ENSSSAT00000128611.1
lhfpl6	0.48054	0.406	0.258	0.0301709	ENSSSAT00000087320.1
gdnfb2	0.415388	0.544	0.387	0.0302968	ENSSSAT00000138425.1
ess21	0.481816	0.322	0.186	0.0307421	ENSSSAT00000013272.1
hnrpkl	0.701597	0.257	0.141	0.0309578	ENSSSAT00000136515.1
nppc	0.469734	0.51	0.378	0.0309745	ENSSSAT00000020249.1
ENSSSAG00000079926.1	0.397004	0.464	0.304	0.0310438	ENSSSAT00000150920.1
ENSSSAG00000042058.11	0.462811	0.356	0.216	0.0314103	ENSSSAT00000060880.1
ube2j23	0.378432	0.609	0.455	0.0319186	ENSSSAT00000039177.1
lrrc291	0.550131	0.303	0.176	0.0319305	ENSSSAT00000089657.1
maf2	0.392401	0.586	0.414	0.0320375	ENSSSAT00000053888.1
ackr4a	0.498537	0.517	0.369	0.032046	ENSSSAT00000057432.1
ENSSSAG00000045602.1	0.350663	0.724	0.597	0.0330622	ENSSSAT00000068976.1
ENSSSAG00000057832.1	0.66944	0.272	0.153	0.0331329	ENSSSAT00000094580.1
mapk9	0.452716	0.437	0.289	0.0331727	ENSSSAT00000088989.1
dusp8a	0.318926	0.632	0.467	0.0333276	ENSSSAT00000136407.1
ENSSSAG00000046568.1	0.599237	0.291	0.166	0.0334169	ENSSSAT00000071127.1
ENSSSAG00000041609.11	0.589209	0.337	0.21	0.0340829	ENSSSAT00000059792.1
ENSSSAG00000070421.11	0.499588	0.441	0.303	0.0342088	ENSSSAT00000123187.1
dcbld21	0.341463	0.812	0.694	0.0347493	ENSSSAT00000016922.1
utp20	0.622105	0.326	0.196	0.0349053	ENSSSAT00000119484.1
st3gal4	0.362702	0.563	0.394	0.0353665	ENSSSAT00000086383.1
ENSSSAG00000066998.1	0.274982	0.835	0.709	0.0356801	ENSSSAT00000113698.1
paxbp1	0.536679	0.333	0.201	0.0357924	ENSSSAT00000014702.1
stx11	0.533906	0.402	0.261	0.0367813	ENSSSAT00000011701.1
ENSSSAG00000006849.1	0.27255	0.797	0.64	0.0369567	ENSSSAT00000014730.1
tbc1d15	0.271242	0.801	0.637	0.0375704	ENSSSAT00000094548.1
ENSSSAG00000048032.11	0.309817	0.567	0.4	0.0375709	ENSSSAT00000074394.1
ENSSSAG00000042140.1	0.724484	0.261	0.145	0.0378459	ENSSSAT00000061051.1
alkal2a	0.76276	0.253	0.137	0.0379183	ENSSSAT00000055300.1
ubap2a	0.462497	0.533	0.377	0.0383987	ENSSSAT00000077715.1
ENSSSAG00000000224.11	0.469081	0.352	0.213	0.0392536	ENSSSAT00000000372.1
nop58	0.647557	0.291	0.169	0.0397816	ENSSSAT00000086774.1
ENSSSAG00000009636.1	0.561878	0.372	0.236	0.0404633	ENSSSAT00000021150.1
crebbpb1	0.479116	0.433	0.29	0.0409724	ENSSSAT00000074566.1
zbtb8os	0.490533	0.406	0.264	0.0411861	ENSSSAT00000005053.1
rock11	0.351461	0.64	0.475	0.0418131	ENSSSAT00000002943.1
ENSSSAG00000061762.11	0.255029	0.808	0.653	0.0419795	ENSSSAT00000101183.1
erf3b1	0.321181	0.682	0.535	0.0421967	ENSSSAT00000065712.1
ppp1r16b	0.725035	0.299	0.174	0.0422108	ENSSSAT00000112478.1
crk	0.350537	0.598	0.44	0.0425859	ENSSSAT00000093343.1
kmt2bb	0.623586	0.295	0.172	0.0433643	ENSSSAT00000030217.1
cnn1	0.334999	0.536	0.368	0.0434213	ENSSSAT00000060125.1
ENSSSAG00000065606.11	0.322465	0.793	0.696	0.0451755	ENSSSAT00000109974.1
ENSSSAG00000063499.1	0.293917	0.682	0.534	0.045216	ENSSSAT00000104411.1
smad7	0.438608	0.605	0.444	0.04525	ENSSSAT00000002741.1
VANGL11	0.277538	0.858	0.747	0.0456207	ENSSSAT00000066289.1
cul2	0.463195	0.375	0.235	0.045667	ENSSSAT00000026512.1
cyth1a	0.705395	0.28	0.164	0.0461175	ENSSSAT00000054136.1
glod52	0.251454	0.766	0.609	0.0462787	ENSSSAT00000057782.1
clcb	0.65636	0.284	0.164	0.0467202	ENSSSAT00000055346.1
ENSSSAG00000053881.12	0.326979	0.536	0.369	0.0471799	ENSSSAT00000085530.1
rbms2a	0.537183	0.398	0.265	0.0474014	ENSSSAT00000013113.1
gcat	0.540106	0.326	0.196	0.0475212	ENSSSAT00000058314.1
ccdc69	0.540147	0.563	0.432	0.0477266	ENSSSAT00000090620.1
lrp1aa2	0.263602	0.92	0.83	0.0482864	ENSSSAT00000067427.1
si:ch1073-475a24.1	0.804744	0.352	0.224	0.0490194	ENSSSAT00000009859.1
soga11	0.320075	0.487	0.334	0.0495258	ENSSSAT00000122915.1
ENSSSAG00000000685.11	0.531135	0.345	0.212	0.0499149	ENSSSAT00000001248.1
ENSSSAG00000027273.1	0.329498	0.709	0.548	0.0499981	ENSSSAT00000041726.1

## Sheet: cluster-5
Gene	avg logFC	pct cluster	pct others	adj p-val	ID
antithrombin	3.60807	0.657	0.022	1.86801e-128	ENSSSAT00000018059.1
ENSSSAG00000070176.1	3.18661	0.373	0.012	4.49956e-71	ENSSSAT00000122498.1
zmp:0000000846	2.1071	0.806	0.21	2.1388e-33	ENSSSAT00000143209.1
APOA4	3.60225	0.507	0.071	5.49031e-33	ENSSSAT00000006725.1
znf5362	1.64284	1	0.735	2.11991e-26	ENSSSAT00000109556.1
GPM6B	2.1818	0.537	0.121	2.76551e-21	ENSSSAT00000060895.1
rps253	0.564081	1	0.999	1.05609e-19	ENSSSAT00000145257.1
bin2	2.29694	0.269	0.029	1.96077e-19	ENSSSAT00000097643.1
icn2	0.956737	1	1	5.07912e-19	ENSSSAT00000012804.1
krt18b2	1.00965	1	0.999	5.84524e-19	ENSSSAT00000017619.1
apoeb2	2.23334	0.896	0.481	1.74612e-18	ENSSSAT00000006701.1
rl263	0.509569	1	0.999	1.29952e-16	ENSSSAT00000141293.1
ENSSSAG00000061643.12	0.839577	0.985	0.894	5.05239e-16	ENSSSAT00000101049.1
ENSSSAG00000072909.12	0.612599	1	0.988	1.77659e-15	ENSSSAT00000130216.1
TCTP3	0.528641	1	1	4.26086e-15	ENSSSAT00000016458.1
RL7A3	0.465553	1	0.999	1.69825e-14	ENSSSAT00000124840.1
dapl1	1.89387	0.373	0.073	2.24344e-14	ENSSSAT00000139360.1
RS143	0.452668	1	0.999	1.38287e-13	ENSSSAT00000102538.1
snai2	0.693103	0.985	0.937	3.4417e-13	ENSSSAT00000013622.1
ENSSSAG00000003120.1	3.51068	0.299	0.052	6.70885e-13	ENSSSAT00000006659.1
anxa1a3	0.852437	1	0.931	3.26465e-12	ENSSSAT00000105484.1
ENSSSAG00000058451.12	0.899811	1	0.949	3.98171e-12	ENSSSAT00000095733.1
mmp22	0.756725	1	0.965	9.08945e-12	ENSSSAT00000076816.1
cert1b2	1.09493	0.896	0.69	1.62888e-11	ENSSSAT00000146353.1
ufc13	0.688432	1	0.904	1.67237e-11	ENSSSAT00000017163.1
gdh23	0.626673	1	0.945	2.16626e-11	ENSSSAT00000111759.1
cd99	0.568117	1	0.997	3.30974e-11	ENSSSAT00000097651.1
COX422	0.991694	0.985	0.871	7.25717e-11	ENSSSAT00000015431.1
ENSSSAG00000067872.11	1.67633	0.478	0.152	2.52201e-10	ENSSSAT00000116247.1
si:ch211-156b7.4	0.875487	0.97	0.696	3.59435e-10	ENSSSAT00000098039.1
cpne32	1.26482	0.627	0.273	1.1703e-09	ENSSSAT00000137933.1
VA0E11	0.496878	1	0.998	2.21155e-09	ENSSSAT00000068689.1
gbg21	1.36132	0.687	0.337	2.43551e-09	ENSSSAT00000132781.1
S10AD	0.666316	1	0.962	7.80613e-09	ENSSSAT00000009471.1
HYAL2	1.47286	0.612	0.285	1.73822e-08	ENSSSAT00000054270.1
NFIP11	0.399959	1	0.999	2.06845e-08	ENSSSAT00000100974.1
arhgef3	1.41973	0.642	0.31	6.3101e-08	ENSSSAT00000016361.1
ndufa11	0.587834	0.94	0.767	1.89057e-07	ENSSSAT00000135790.1
rps133	0.342523	1	0.999	2.51749e-07	ENSSSAT00000080805.1
ef1b1	0.381289	1	0.998	4.0524e-07	ENSSSAT00000062860.1
cenpv3	0.906796	0.836	0.585	4.53823e-07	ENSSSAT00000019000.1
ENSSSAG00000080989.1	1.77262	0.328	0.089	4.61639e-07	ENSSSAT00000154235.1
cdc26	1.24583	0.552	0.244	5.82701e-07	ENSSSAT00000144189.1
trpv1	1.581	0.478	0.193	7.00747e-07	ENSSSAT00000009771.1
ARPC3	0.49052	1	0.987	9.45044e-07	ENSSSAT00000000940.1
EDF1	0.595646	1	0.917	1.20209e-06	ENSSSAT00000094499.1
mmp14b1	0.631193	1	0.872	1.21716e-06	ENSSSAT00000036523.1
rl133	0.321786	1	0.999	1.56092e-06	ENSSSAT00000126722.1
pacsin23	0.764177	0.955	0.788	1.67739e-06	ENSSSAT00000027424.1
CAN1	0.686958	0.925	0.79	1.74064e-06	ENSSSAT00000066990.1
ENSSSAG00000044745.1	1.09792	0.642	0.313	2.52995e-06	ENSSSAT00000066971.1
rps162	0.32051	1	1	2.67071e-06	ENSSSAT00000112553.1
si:ch73-86n18.1	1.14449	0.537	0.216	2.94874e-06	ENSSSAT00000057818.1
i13r24	0.486614	0.985	0.927	3.25268e-06	ENSSSAT00000154849.1
ENSSSAG00000070541.11	0.580385	0.925	0.852	3.87854e-06	ENSSSAT00000123532.1
iqgap12	0.543804	1	0.9	3.89994e-06	ENSSSAT00000013951.1
glrx1	0.882822	0.881	0.757	4.77705e-06	ENSSSAT00000116306.1
ENSSSAG00000065245.1	1.24658	0.358	0.106	5.0246e-06	ENSSSAT00000109052.1
stoml3	2.10568	0.284	0.076	5.10525e-06	ENSSSAT00000014628.1
smad91	0.935736	0.687	0.389	5.16277e-06	ENSSSAT00000017350.1
hif1aa	0.594606	0.985	0.893	6.40592e-06	ENSSSAT00000003047.1
fhl3a	0.681491	0.985	0.818	6.67188e-06	ENSSSAT00000044400.1
rpl262	0.277159	1	1	7.55543e-06	ENSSSAT00000068625.1
DOPD	1.50686	0.373	0.125	1.09272e-05	ENSSSAT00000115459.1
CYT1	0.319334	1	1	1.10915e-05	ENSSSAT00000073387.1
grp782	0.50505	1	0.993	1.60396e-05	ENSSSAT00000087324.1
CD59	0.451313	1	0.958	1.68445e-05	ENSSSAT00000061776.1
palld2	0.735237	0.97	0.854	1.76595e-05	ENSSSAT00000117565.1
4ebp1	0.644145	0.985	0.856	1.8689e-05	ENSSSAT00000014989.1
catk2	1.16696	1	0.964	2.02627e-05	ENSSSAT00000022824.1
meis21	0.99346	0.687	0.377	3.53214e-05	ENSSSAT00000003513.1
lrrc32	0.571615	0.97	0.834	4.8033e-05	ENSSSAT00000100216.1
gns	0.618082	0.896	0.764	5.5414e-05	ENSSSAT00000055371.1
anxa41	0.418175	1	0.988	5.88373e-05	ENSSSAT00000019181.1
abl11	0.552807	0.985	0.748	6.36887e-05	ENSSSAT00000066984.1
reck3	0.8088	0.866	0.625	7.36561e-05	ENSSSAT00000148125.1
rpl192	0.469118	1	0.981	7.75458e-05	ENSSSAT00000071483.1
gsna3	0.404726	1	0.982	9.31669e-05	ENSSSAT00000100321.1
ENSSSAG00000059652.13	0.941581	1	0.932	9.63463e-05	ENSSSAT00000097905.1
smpd31	1.11793	0.537	0.26	0.000122669	ENSSSAT00000069627.1
tmm49	1.10619	0.657	0.392	0.000123818	ENSSSAT00000139922.1
NXT2	0.578465	0.985	0.898	0.000124333	ENSSSAT00000069481.1
S10A13	0.27254	1	1	0.000132425	ENSSSAT00000012733.1
zgc:1529041	1.08997	0.537	0.261	0.000133275	ENSSSAT00000054636.1
stag2b2	0.793904	0.731	0.482	0.000137995	ENSSSAT00000080967.1
capn5a	0.743781	0.791	0.528	0.000144506	ENSSSAT00000057991.1
ENSSSAG00000001857.11	0.815097	0.672	0.383	0.000147102	ENSSSAT00000004012.1
si:ch211-210g13.52	0.892927	0.672	0.403	0.000177507	ENSSSAT00000007627.1
map1a	1.14978	0.478	0.204	0.000200063	ENSSSAT00000130178.1
ubim1	0.52349	0.985	0.919	0.000212501	ENSSSAT00000091983.1
celf21	1.23243	0.448	0.19	0.000213771	ENSSSAT00000117609.1
lysG	0.519466	1	0.965	0.000233164	ENSSSAT00000084701.1
pnn2	0.565652	0.985	0.898	0.000253371	ENSSSAT00000078230.1
lrp1aa3	0.560165	1	0.837	0.000268166	ENSSSAT00000067427.1
nccrp11	0.566201	1	0.942	0.000287471	ENSSSAT00000138972.1
gdib	0.606185	0.94	0.803	0.000296833	ENSSSAT00000146896.1
ENSSSAG00000061082.11	0.578055	0.955	0.73	0.000317501	ENSSSAT00000100141.1
mmp14a2	0.838913	0.776	0.518	0.000340144	ENSSSAT00000017813.1
diaph22	0.438007	1	0.867	0.000353884	ENSSSAT00000004167.1
HTRA32	0.873058	0.761	0.514	0.000384552	ENSSSAT00000073482.1
ocstamp2	1.34195	0.448	0.196	0.000399964	ENSSSAT00000066455.1
glod53	0.777835	0.821	0.625	0.000441644	ENSSSAT00000057782.1
VMP1	1.17002	0.358	0.127	0.000443493	ENSSSAT00000056611.1
lamp21	0.47922	0.985	0.964	0.00052787	ENSSSAT00000005016.1
slc6a62	0.550917	0.985	0.964	0.000690784	ENSSSAT00000117445.1
calu1	0.444699	1	0.976	0.00077613	ENSSSAT00000122750.1
tsn9	0.556602	0.881	0.723	0.000780872	ENSSSAT00000094166.1
ENSSSAG00000057432.12	0.585082	0.985	0.878	0.000794446	ENSSSAT00000093725.1
cbx1	1.24138	0.313	0.102	0.000883399	ENSSSAT00000045715.1
fat2	0.995645	0.448	0.187	0.000921224	ENSSSAT00000094967.1
lgmn2	0.630831	0.985	0.946	0.001021	ENSSSAT00000000120.1
gcp21	1.02818	0.642	0.431	0.00107903	ENSSSAT00000065416.1
sik1	0.765651	0.731	0.466	0.00114717	ENSSSAT00000018553.1
pgk	0.532707	0.881	0.777	0.00117899	ENSSSAT00000101771.1
pno1	0.803387	0.642	0.398	0.00123875	ENSSSAT00000086717.1
ARRD33	0.364725	1	0.977	0.00125426	ENSSSAT00000016828.1
tcpe1	0.485845	0.985	0.884	0.00127153	ENSSSAT00000148045.1
HSP70	0.514928	0.97	0.912	0.00131008	ENSSSAT00000118301.1
RS133	0.367302	1	0.988	0.00145097	ENSSSAT00000020793.1
ENSSSAG00000062931.1	0.972067	0.403	0.16	0.00162835	ENSSSAT00000102968.1
si:dkeyp-115e12.62	0.884491	0.687	0.437	0.00185724	ENSSSAT00000090549.1
fibcd1	1.44111	0.254	0.075	0.00185826	ENSSSAT00000075783.1
nnmt	1.28457	0.358	0.135	0.0018752	ENSSSAT00000002412.1
SOCS31	0.920187	0.716	0.478	0.00187541	ENSSSAT00000054265.1
npc2	0.445867	1	0.985	0.00209389	ENSSSAT00000006416.1
mafb	0.72816	0.836	0.655	0.00211368	ENSSSAT00000018956.1
si:dkey-40c11.22	1.05518	0.507	0.247	0.00211681	ENSSSAT00000017054.1
ODPA	0.749227	0.687	0.445	0.00224771	ENSSSAT00000146616.1
hsp90aa1.24	0.351326	1	0.996	0.00225272	ENSSSAT00000062582.1
MGST3	0.454497	0.94	0.736	0.00352491	ENSSSAT00000007622.1
dab22	0.598668	0.91	0.709	0.00369141	ENSSSAT00000091124.1
METAP2	0.55136	0.881	0.743	0.00386302	ENSSSAT00000095778.1
MYADM1	0.374716	1	0.976	0.00457148	ENSSSAT00000105504.1
ENSSSAG00000002291.12	0.348419	1	0.947	0.00462705	ENSSSAT00000004882.1
selenot23	0.364986	1	0.972	0.00469732	ENSSSAT00000100285.1
arhgap29a1	0.963319	0.493	0.237	0.0051527	ENSSSAT00000092185.1
dnajb41	1.12689	0.582	0.328	0.00563418	ENSSSAT00000058848.1
cr3l21	0.702566	0.881	0.766	0.00580471	ENSSSAT00000088931.1
zfp36l21	0.994391	0.448	0.205	0.00670204	ENSSSAT00000002930.1
qdpra3	0.427493	1	0.988	0.00673022	ENSSSAT00000029519.1
SYAP12	0.880179	0.627	0.355	0.00698056	ENSSSAT00000060914.1
rl22l2	0.431427	1	0.978	0.00701649	ENSSSAT00000150691.1
if4h	0.406551	0.985	0.973	0.00710825	ENSSSAT00000010312.1
ENSSSAG00000072302.1	0.985764	0.507	0.263	0.00715941	ENSSSAT00000128905.1
rps6kl1	1.0012	0.582	0.382	0.00782449	ENSSSAT00000004259.1
B2m	0.622917	0.955	0.723	0.00822731	ENSSSAT00000011482.1
ENSSSAG00000010260.12	0.77676	1	0.998	0.00859147	ENSSSAT00000022573.1
clic4	0.909297	0.687	0.484	0.00932866	ENSSSAT00000106339.1
FRMD4A2	0.89848	0.701	0.488	0.00980991	ENSSSAT00000080709.1
eif4g2a2	0.431979	0.985	0.885	0.0103323	ENSSSAT00000117090.1
EHBP1L11	0.816358	0.687	0.423	0.010958	ENSSSAT00000103901.1
FRIM	0.483502	1	1	0.0110941	ENSSSAT00000018257.1
f5	1.34842	0.269	0.09	0.0157282	ENSSSAT00000119761.1
us4201	1.059	0.433	0.196	0.0168836	ENSSSAT00000008783.1
hpdb	0.834198	0.582	0.331	0.017052	ENSSSAT00000016152.1
hectd12	0.484996	0.91	0.819	0.0180658	ENSSSAT00000119565.1
irf91	0.674875	0.746	0.521	0.0191521	ENSSSAT00000111768.1
gmfg1	0.901177	0.507	0.279	0.0254148	ENSSSAT00000114302.1
LTBP31	0.625532	0.821	0.686	0.0265458	ENSSSAT00000089058.1
ANX2A	0.323164	1	0.998	0.0285592	ENSSSAT00000010686.1
bola2	0.674505	0.627	0.358	0.0308977	ENSSSAT00000006405.1
uqcr10	0.643842	0.716	0.512	0.0328239	ENSSSAT00000011610.1
rpl23a	0.315732	1	0.996	0.0329158	ENSSSAT00000016959.1
ENSSSAG00000053165.1	1.17479	0.299	0.113	0.0331399	ENSSSAT00000084007.1
znrf1	1.08342	0.299	0.109	0.0348608	ENSSSAT00000070146.1
paca	1.31611	0.478	0.253	0.0410295	ENSSSAT00000134694.1
srk21	0.687171	0.836	0.706	0.0417695	ENSSSAT00000012856.1
SCCPDH1	0.739999	0.597	0.359	0.0468574	ENSSSAT00000087269.1
tjp1a2	0.430142	1	0.874	0.0480863	ENSSSAT00000121751.1
ENSSSAG00000027269.1	0.382549	1	0.999	0.0482215	ENSSSAT00000054544.1
tlcd1	1.02696	0.343	0.141	0.0490117	ENSSSAT00000068432.1

## Sheet: cluster-6
Gene	avg logFC	pct cluster	pct others	adj p-val	ID
rpl9	1.14197	1	0.999	3.8127e-155	ENSSSAT00000047244.1
ENSSSAG00000046141.1	1.30151	0.998	0.935	6.03016e-154	ENSSSAT00000070182.1
cnot3a	1.17638	1	0.961	1.94203e-151	ENSSSAT00000009360.1
DCOR1	1.19584	0.994	0.988	6.81359e-144	ENSSSAT00000057382.1
camkk2	1.81048	0.93	0.423	5.48744e-139	ENSSSAT00000006853.1
NDUC1	0.985508	1	0.943	1.23533e-137	ENSSSAT00000143633.1
THIO	0.659497	1	1	4.40491e-134	ENSSSAT00000028690.1
ran1	1.07308	1	0.957	3.83692e-129	ENSSSAT00000134808.1
H2AV	1.33647	0.994	0.804	5.80709e-126	ENSSSAT00000068489.1
RL321	0.749906	1	1	1.66902e-125	ENSSSAT00000075791.1
bafb	0.963314	1	0.998	9.49868e-125	ENSSSAT00000002516.1
b2m	0.816686	1	0.998	2.70767e-123	ENSSSAT00000011482.1
ENSSSAG00000015265.1	1.35567	0.936	0.401	1.12359e-122	ENSSSAT00000028276.1
ppia2	0.846984	0.998	0.975	3.40106e-121	ENSSSAT00000014921.1
CD63	0.744511	1	0.992	6.66603e-119	ENSSSAT00000065286.1
DDX39	1.38609	0.934	0.482	1.26701e-117	ENSSSAT00000011844.1
ENSSSAG00000045483.1	1.45869	0.936	0.491	3.09372e-114	ENSSSAT00000068643.1
magoh	1.17227	0.968	0.709	5.44908e-111	ENSSSAT00000021242.1
rpl38	0.490306	1	1	2.11924e-110	ENSSSAT00000007998.1
ub2v1	1.43854	0.852	0.373	1.35629e-108	ENSSSAT00000067153.1
CX6A1	0.723406	1	0.988	9.86981e-108	ENSSSAT00000063026.1
RUXF	1.06528	0.992	0.914	3.71752e-107	ENSSSAT00000113583.1
ERH	0.980901	0.985	0.739	8.69218e-107	ENSSSAT00000011186.1
ENSSSAG00000002172.1	0.793878	1	0.998	1.36658e-105	ENSSSAT00000004700.1
ATP5I	0.855397	0.998	0.954	2.61523e-105	ENSSSAT00000014615.1
PFD6	0.824417	0.996	0.936	1.87647e-102	ENSSSAT00000059681.1
psmd13	1.01009	0.983	0.769	3.64408e-102	ENSSSAT00000021538.1
SMD2	1.15883	0.964	0.639	7.78737e-102	ENSSSAT00000115011.1
tcpb	0.682109	1	0.996	1.25099e-101	ENSSSAT00000082010.1
rl10	0.474824	1	1	8.0168e-101	ENSSSAT00000087933.1
ENSSSAG00000056643.1	1.16339	0.922	0.499	5.163e-100	ENSSSAT00000092129.1
rl391	0.462912	1	1	6.2171e-99	ENSSSAT00000004668.1
psmd8	0.97974	0.981	0.721	1.55419e-97	ENSSSAT00000094816.1
junba	0.798914	0.994	1	1.64477e-97	ENSSSAT00000015058.1
RL36	0.364948	1	1	2.25238e-96	ENSSSAT00000069964.1
pcdh1a	1.07624	0.907	0.416	4.18672e-96	ENSSSAT00000021205.1
LSM6	0.998842	0.979	0.726	3.77544e-95	ENSSSAT00000134754.1
ARF1	0.608181	1	0.985	1.1458e-94	ENSSSAT00000036429.1
pcbp21	0.947627	0.987	0.88	2.34932e-92	ENSSSAT00000012339.1
NH2L1	1.26602	0.975	0.886	8.36136e-92	ENSSSAT00000094566.1
RS21	0.410826	1	1	4.17399e-91	ENSSSAT00000091835.1
phf5a	1.30142	0.915	0.527	6.37476e-90	ENSSSAT00000004859.1
TYB11	0.573151	1	1	6.34691e-89	ENSSSAT00000125817.1
celsr2	1.56696	0.706	0.224	3.49273e-88	ENSSSAT00000145076.1
cr032	1.08789	0.886	0.409	1.71449e-87	ENSSSAT00000002870.1
hnrnpl2	1.02634	0.93	0.715	3.71451e-87	ENSSSAT00000084256.1
h2afv	0.745574	0.998	0.951	9.82704e-87	ENSSSAT00000054932.1
aldh1a2	1.16694	0.962	0.785	2.63082e-86	ENSSSAT00000010010.1
rbm8a	0.89772	0.977	0.759	3.64172e-86	ENSSSAT00000015231.1
SFRS7	0.606933	0.996	0.979	8.67875e-86	ENSSSAT00000028645.1
RPS29	0.520877	1	0.999	1.22303e-85	ENSSSAT00000109677.1
fabp7	1.10182	0.996	0.985	3.84837e-85	ENSSSAT00000153314.1
taldo1	0.658126	0.998	0.997	5.59934e-85	ENSSSAT00000121335.1
snrpg	1.08579	0.975	0.787	1.4228e-84	ENSSSAT00000117807.1
cib1	1.12863	0.833	0.359	1.59679e-83	ENSSSAT00000020365.1
gpx1b	0.859487	0.985	0.835	1.73387e-83	ENSSSAT00000142469.1
hsp10	0.847938	0.996	0.953	2.67499e-83	ENSSSAT00000155596.1
ruxe	0.99363	0.953	0.804	5.16184e-83	ENSSSAT00000095962.1
ruxg	0.867852	0.987	0.882	1.28917e-82	ENSSSAT00000074523.1
ppdpfb	1.03048	0.873	0.442	2.56172e-82	ENSSSAT00000057333.1
atp5md	0.720235	0.992	0.961	1.16812e-81	ENSSSAT00000009064.1
t2ag	1.05891	0.89	0.471	3.18225e-81	ENSSSAT00000024494.1
uqcrc2	1.52044	0.646	0.179	9.59565e-81	ENSSSAT00000095042.1
ENSSSAG00000003797.11	1.58304	0.89	0.732	1.49661e-79	ENSSSAT00000008258.1
prps2	0.531729	1	0.999	1.9125e-79	ENSSSAT00000090876.1
QCR8	0.656813	1	0.952	4.28562e-79	ENSSSAT00000065985.1
psmb1	0.591492	0.996	0.993	6.71368e-79	ENSSSAT00000015092.1
RBX1	0.556093	0.994	0.981	9.01249e-79	ENSSSAT00000005383.1
rps241	0.383432	1	1	9.72283e-79	ENSSSAT00000135099.1
ddx39b	1.55571	0.653	0.204	1.37253e-78	ENSSSAT00000114138.1
exosc5	2.06653	0.479	0.083	3.60551e-78	ENSSSAT00000094644.1
ENSSSAG00000008454.1	0.62618	1	0.998	8.58817e-78	ENSSSAT00000018873.1
tdx	0.558949	1	0.999	1.74917e-77	ENSSSAT00000009249.1
ENSSSAG00000045034.1	1.53346	0.653	0.206	2.99754e-77	ENSSSAT00000069410.1
SPY1	1.25757	0.841	0.431	3.01221e-77	ENSSSAT00000006576.1
gsta	0.714579	0.996	0.971	6.41837e-77	ENSSSAT00000091000.1
ddx39	1.37258	0.712	0.262	9.46417e-77	ENSSSAT00000011844.1
ATP5E	0.685877	1	0.984	5.29975e-76	ENSSSAT00000009162.1
hnrnpa1a1	0.600356	1	0.995	8.77274e-76	ENSSSAT00000110274.1
emc10	0.811575	0.949	0.781	5.68849e-75	ENSSSAT00000001618.1
ENSSSAG00000039936.1	1.34205	0.689	0.23	7.35372e-75	ENSSSAT00000056161.1
SUMO2	0.66735	0.989	0.981	8.14457e-75	ENSSSAT00000057196.1
lg3bp	0.899954	0.977	0.888	1.09739e-74	ENSSSAT00000053296.1
ENSSSAG00000069127.1	0.76559	0.987	0.894	1.19143e-74	ENSSSAT00000119697.1
atp5mf	0.371464	1	1	1.03151e-73	ENSSSAT00000143334.1
BAF	1.37212	0.956	0.801	1.59453e-73	ENSSSAT00000087433.1
ENSSSAG00000039709.1	1.69957	0.619	0.197	1.99397e-73	ENSSSAT00000055774.1
NDUB6	1.18702	0.782	0.363	6.2324e-73	ENSSSAT00000008764.1
ENSSSAG00000004068.1	1.91911	0.551	0.142	7.52983e-73	ENSSSAT00000008844.1
nat16l	0.74371	0.998	0.975	1.34383e-72	ENSSSAT00000116550.1
ENSSSAG00000039712.1	1.04004	0.886	0.51	3.2578e-71	ENSSSAT00000055802.1
ENSSSAG00000046934.1	1.16339	0.998	0.985	3.3663e-71	ENSSSAT00000071938.1
if4a3	0.944341	0.943	0.678	1.28233e-70	ENSSSAT00000000711.1
mrps16	1.41826	0.623	0.189	1.81132e-70	ENSSSAT00000128688.1
dyl1	0.601517	0.998	0.995	3.59843e-70	ENSSSAT00000069920.1
tra2a	0.94861	0.875	0.479	3.99198e-70	ENSSSAT00000029448.1
roa1	0.701062	0.996	0.936	3.08872e-69	ENSSSAT00000143771.1
DLRB2	0.604232	0.994	0.979	5.27092e-69	ENSSSAT00000083251.1
RU1C	0.789997	0.97	0.73	7.11661e-69	ENSSSAT00000055268.1
fkb1b	0.370305	1	0.999	1.41149e-68	ENSSSAT00000124831.1
sc11a	0.675319	0.989	0.907	4.78204e-68	ENSSSAT00000082033.1
CCD72	0.820231	0.97	0.803	9.89331e-68	ENSSSAT00000148486.1
ENSSSAG00000014585.1	2.01112	0.593	0.197	3.93092e-67	ENSSSAT00000027561.1
csrp1b	0.815283	0.981	0.911	8.82612e-67	ENSSSAT00000142184.1
sec13	0.907436	0.9	0.557	1.88947e-66	ENSSSAT00000019561.1
i20ra	1.72358	0.506	0.123	2.89321e-66	ENSSSAT00000153025.1
rpac2	0.892279	0.941	0.739	4.2683e-66	ENSSSAT00000003131.1
cdkn2aipnl	1.45098	0.587	0.177	1.10565e-65	ENSSSAT00000014434.1
lsm2	0.772302	0.964	0.787	1.72627e-65	ENSSSAT00000073710.1
RS29	0.345722	1	1	6.18793e-65	ENSSSAT00000061856.1
eif4bb	0.831865	0.939	0.757	7.57506e-65	ENSSSAT00000017582.1
SMD3	0.831884	0.956	0.71	1.08684e-64	ENSSSAT00000120708.1
gapdhs	0.556268	0.996	0.964	1.95471e-64	ENSSSAT00000067532.1
rpl7l1	0.89843	0.941	0.738	3.76583e-64	ENSSSAT00000056051.1
ENSSSAG00000008196.1	0.789286	0.945	0.71	4.04004e-64	ENSSSAT00000018222.1
ENSSSAG00000070812.1	1.0386	0.881	0.521	7.02107e-64	ENSSSAT00000124338.1
atf4	0.697297	0.979	0.867	1.01356e-63	ENSSSAT00000078379.1
nupr1b	0.862446	0.979	0.941	4.45863e-63	ENSSSAT00000005585.1
tisb1	0.656508	0.994	0.997	6.06691e-63	ENSSSAT00000068936.1
ENSSSAG00000040767.1	1.01112	0.979	0.87	7.60825e-63	ENSSSAT00000057886.1
GBRL2	0.723582	0.977	0.864	1.05194e-62	ENSSSAT00000022061.1
LSM7	1.28625	0.667	0.268	4.12653e-62	ENSSSAT00000057614.1
ENSSSAG00000052334.1	1.17357	0.856	0.554	5.74287e-62	ENSSSAT00000082282.1
RPS20	1.3909	0.521	0.128	7.72215e-62	ENSSSAT00000130996.1
ENSSSAG00000040039.1	0.849612	0.888	0.503	8.21024e-62	ENSSSAT00000056385.1
ENSSSAG00000042934.11	0.568188	1	0.992	3.17731e-61	ENSSSAT00000063010.1
gmfb1	0.860515	0.905	0.567	4.62093e-61	ENSSSAT00000094147.1
nduab	0.865158	0.888	0.606	1.13338e-60	ENSSSAT00000015782.1
btbd10a	0.658676	0.975	0.904	1.26562e-60	ENSSSAT00000097641.1
RPLP2	0.457051	1	0.991	1.29002e-60	ENSSSAT00000078522.1
HMGB2	1.14854	0.945	0.771	1.90683e-60	ENSSSAT00000087090.1
fbli1	0.701241	0.856	0.476	2.51456e-60	ENSSSAT00000153244.1
PSA1	0.516559	0.998	0.972	3.2134e-60	ENSSSAT00000097646.1
DHCA1	0.725474	0.989	0.966	3.3574e-60	ENSSSAT00000015835.1
rbx1	0.538459	0.992	0.954	1.06962e-59	ENSSSAT00000005383.1
DYL1	0.828206	0.958	0.837	1.0725e-59	ENSSSAT00000069920.1
h3f3a	0.481582	1	0.994	1.40932e-59	ENSSSAT00000024034.1
sv2ca	0.752518	0.928	0.619	1.41491e-59	ENSSSAT00000111242.1
ENSSSAG00000049735.11	1.43932	0.551	0.165	1.60781e-59	ENSSSAT00000077556.1
ARP2A	1.23414	0.663	0.253	1.61654e-59	ENSSSAT00000117154.1
ube2d1a	1.17014	0.619	0.201	2.95834e-59	ENSSSAT00000003831.1
cd9	0.840987	0.943	0.761	5.35416e-59	ENSSSAT00000097897.1
FKB1A	0.496083	1	0.984	7.42722e-59	ENSSSAT00000088786.1
PSA2	0.529894	1	0.987	1.33566e-58	ENSSSAT00000029538.1
tbca	0.64856	0.979	0.854	1.89175e-58	ENSSSAT00000143495.1
EIF1B1	0.38061	1	0.999	1.99641e-58	ENSSSAT00000006254.1
ARPC41	0.474255	0.998	0.987	2.25921e-58	ENSSSAT00000063791.1
tina1	1.6052	0.451	0.099	6.67884e-58	ENSSSAT00000013774.1
RAC1	0.570228	0.989	0.951	7.9971e-58	ENSSSAT00000010994.1
psmb6	1.24355	0.64	0.241	1.13674e-57	ENSSSAT00000012258.1
rpl23a1	0.374396	1	0.995	1.41505e-57	ENSSSAT00000016959.1
LDHB	0.698763	0.962	0.806	1.55537e-57	ENSSSAT00000090378.1
usmg5	0.71395	0.96	0.87	1.71789e-57	ENSSSAT00000149046.1
DCTN61	0.851187	0.852	0.442	1.14557e-56	ENSSSAT00000005820.1
lsm3	0.719277	0.96	0.858	1.21662e-56	ENSSSAT00000146713.1
taf151	0.660522	0.96	0.86	1.5708e-56	ENSSSAT00000073730.1
ENSSSAG00000072910.11	1.12246	0.894	0.673	1.62361e-56	ENSSSAT00000130217.1
ENSSSAG00000072756.1	0.880631	0.89	0.584	1.79332e-56	ENSSSAT00000129794.1
rsmb	0.717478	0.985	0.959	6.00627e-56	ENSSSAT00000066941.1
ENSSSAG00000015815.1	1.22412	0.606	0.212	6.42867e-56	ENSSSAT00000044221.1
supt4h1	1.07113	0.714	0.314	1.98637e-55	ENSSSAT00000104432.1
elov1	1.09731	0.703	0.309	3.04327e-55	ENSSSAT00000013320.1
sf3b4	1.4412	0.617	0.248	3.62835e-55	ENSSSAT00000016311.1
TIM14	1.06437	0.678	0.275	7.04688e-55	ENSSSAT00000099111.1
THOC4	0.643198	0.97	0.795	1.41955e-54	ENSSSAT00000071579.1
ELAV1	0.789158	0.919	0.606	4.21989e-54	ENSSSAT00000022120.1
pcolcea	0.559257	0.998	0.998	1.02815e-53	ENSSSAT00000103387.1
api5	0.823625	0.862	0.505	1.48116e-53	ENSSSAT00000021426.1
prmt1	0.905214	0.951	0.843	1.5593e-53	ENSSSAT00000001680.1
ENSSSAG00000079792.1	1.10687	0.578	0.186	1.59167e-53	ENSSSAT00000150554.1
ENSSSAG00000074825.1	0.709755	0.907	0.544	2.48282e-53	ENSSSAT00000135897.1
hig1a	1.20443	0.559	0.176	6.51738e-53	ENSSSAT00000091026.1
BT3L4	0.452561	0.998	0.988	8.00242e-53	ENSSSAT00000014398.1
HMGB1	1.06539	0.71	0.326	2.4342e-52	ENSSSAT00000056904.1
ndua6	1.06306	0.714	0.352	4.57705e-52	ENSSSAT00000054446.1
puf60b	1.03127	0.725	0.352	6.47099e-52	ENSSSAT00000103620.1
ube2v1	0.407467	1	0.995	6.51554e-52	ENSSSAT00000012110.1
myc2	1.26528	0.682	0.304	8.76739e-52	ENSSSAT00000138434.1
set	0.820254	0.89	0.617	9.35258e-52	ENSSSAT00000117686.1
nduc2	0.980988	0.712	0.326	1.40715e-51	ENSSSAT00000107456.1
csn8	1.33305	0.494	0.138	1.73146e-51	ENSSSAT00000064067.1
ub2l3	0.802875	0.9	0.652	2.4804e-51	ENSSSAT00000152338.1
myef2	1.04299	0.674	0.281	2.50452e-51	ENSSSAT00000061287.1
ENSSSAG00000063205.11	0.57606	0.983	0.94	2.54936e-51	ENSSSAT00000103573.1
h2az2a	0.959526	0.809	0.462	4.72827e-51	ENSSSAT00000074210.1
pin41	0.69738	0.939	0.766	4.77399e-51	ENSSSAT00000140662.1
UBC9B	0.82101	0.883	0.587	5.17488e-51	ENSSSAT00000058510.1
TCP4	0.803702	0.89	0.626	6.04583e-51	ENSSSAT00000016182.1
PRS4	0.641151	0.966	0.838	1.05657e-50	ENSSSAT00000065231.1
TMED7	0.677776	0.962	0.771	1.10823e-50	ENSSSAT00000069214.1
SC61G	0.489441	1	0.981	2.6645e-50	ENSSSAT00000073018.1
wbp2	2.16269	0.288	0.035	2.87451e-50	ENSSSAT00000014068.1
GBG5	0.413615	1	0.992	3.15786e-50	ENSSSAT00000063008.1
atp5g2	0.739394	0.958	0.828	5.10288e-50	ENSSSAT00000130343.1
gbrap	0.414031	0.998	0.995	6.04825e-50	ENSSSAT00000087592.1
ENSSSAG00000063475.1	0.303755	1	1	6.4807e-50	ENSSSAT00000104381.1
pcsk5a	0.734216	0.892	0.584	1.02352e-49	ENSSSAT00000111225.1
ENSSSAG00000007335.11	0.831567	0.905	0.646	1.29206e-49	ENSSSAT00000015966.1
eif3ea	0.501362	0.983	0.949	1.43325e-49	ENSSSAT00000072117.1
cnbp	0.45467	1	0.998	1.44391e-49	ENSSSAT00000017682.1
gale	1.02467	0.697	0.334	1.54688e-49	ENSSSAT00000004040.1
HCC1	0.68212	0.96	0.81	1.80512e-49	ENSSSAT00000055340.1
sfrs9	0.729767	0.867	0.509	2.6786e-49	ENSSSAT00000009707.1
RPAB5	0.713413	0.968	0.859	2.79427e-49	ENSSSAT00000090920.1
fut11	1.09918	0.661	0.297	3.13159e-49	ENSSSAT00000099484.1
ENSSSAG00000042185.1	0.724394	0.905	0.577	3.45338e-49	ENSSSAT00000061145.1
ENSSSAG00000049790.1	1.19594	0.574	0.214	4.7719e-49	ENSSSAT00000077710.1
arpc5	1.12042	0.595	0.22	8.0468e-49	ENSSSAT00000008364.1
i14k	0.66145	0.987	0.975	9.82186e-49	ENSSSAT00000071074.1
TOM20	0.769224	0.89	0.594	1.99655e-48	ENSSSAT00000046312.1
SEC61A1	0.685699	0.837	0.507	2.66236e-48	ENSSSAT00000055297.1
psmd6	0.635302	0.958	0.8	3.18179e-48	ENSSSAT00000144408.1
rbm4.3	0.585561	0.981	0.928	3.92359e-48	ENSSSAT00000080501.1
ENSSSAG00000008282.1	1.01536	0.561	0.19	4.57132e-48	ENSSSAT00000018441.1
keap1b	0.95603	0.648	0.257	5.28197e-48	ENSSSAT00000001487.1
psmb41	0.411527	1	0.998	1.12631e-47	ENSSSAT00000057412.1
lsm7	0.720061	0.9	0.621	1.2188e-47	ENSSSAT00000057614.1
oaz1b	0.599478	0.979	0.883	2.6788e-47	ENSSSAT00000007000.1
npc21	0.496778	0.992	0.983	6.27322e-47	ENSSSAT00000006416.1
ENSSSAG00000073449.1	1.36803	0.61	0.28	7.37533e-47	ENSSSAT00000131787.1
RUXE	0.79594	0.962	0.9	7.58206e-47	ENSSSAT00000095962.1
CBX3	0.621878	0.989	0.889	1.05632e-46	ENSSSAT00000083526.1
ENSSSAG00000053031.1	0.791032	0.858	0.577	1.12219e-46	ENSSSAT00000083710.1
ENSSSAG00000059623.1	0.64503	0.985	0.928	1.43571e-46	ENSSSAT00000097843.1
HSBP1	0.374649	1	0.995	1.69617e-46	ENSSSAT00000022416.1
PSB5	0.566097	0.96	0.837	1.71904e-46	ENSSSAT00000112094.1
thoc7	0.85384	0.816	0.518	3.71294e-46	ENSSSAT00000121945.1
CDC42	0.413768	1	0.984	3.96894e-46	ENSSSAT00000104430.1
drg1	0.892424	0.85	0.588	3.99553e-46	ENSSSAT00000000932.1
glyg	0.84354	0.843	0.556	4.11235e-46	ENSSSAT00000113103.1
NOLA32	0.631791	0.979	0.93	6.21776e-46	ENSSSAT00000099220.1
ef21	0.670493	0.968	0.907	7.67422e-46	ENSSSAT00000005768.1
RL291	0.259132	1	1	8.57966e-46	ENSSSAT00000113412.1
psmd4b	0.448688	0.998	0.976	1.02776e-45	ENSSSAT00000054563.1
npm	1.04564	0.797	0.503	1.24142e-45	ENSSSAT00000096941.1
ENSSSAG00000015651.1	1.0506	0.555	0.189	1.28323e-45	ENSSSAT00000029006.1
PLAK	0.721894	0.934	0.768	1.79731e-45	ENSSSAT00000065180.1
CD91	0.66558	0.964	0.827	2.41153e-45	ENSSSAT00000097897.1
PPIL3	1.14326	0.559	0.204	2.48984e-45	ENSSSAT00000021092.1
ROAA1	0.397292	1	0.998	3.09211e-45	ENSSSAT00000056641.1
ube2d2	0.813911	0.807	0.472	4.86732e-45	ENSSSAT00000148440.1
m4a8a	0.609937	0.996	0.982	5.50189e-45	ENSSSAT00000098625.1
snrpd1	0.827976	0.932	0.84	5.68403e-45	ENSSSAT00000030490.1
zfand5b	0.731847	0.905	0.682	6.16276e-45	ENSSSAT00000086459.1
cct5	1.18037	0.555	0.214	9.58341e-45	ENSSSAT00000108572.1
psd3	0.767909	0.862	0.54	9.72433e-45	ENSSSAT00000014686.1
ENSSSAG00000051489.1	0.624123	0.964	0.844	1.14467e-44	ENSSSAT00000080580.1
PRP12	0.964339	0.854	0.596	1.15367e-44	ENSSSAT00000069778.1
ENSSSAG00000039637.11	0.707883	0.909	0.666	1.19684e-44	ENSSSAT00000055677.1
mtpn1	0.4654	0.994	0.96	1.25225e-44	ENSSSAT00000021204.1
T2AG	1.20947	0.508	0.167	1.42348e-44	ENSSSAT00000024494.1
max	0.794689	0.818	0.485	1.71986e-44	ENSSSAT00000021297.1
psma1	0.618752	0.932	0.784	2.0938e-44	ENSSSAT00000078335.1
CASP1	1.83873	0.311	0.054	2.18216e-44	ENSSSAT00000022333.1
atp5f1c1	0.46239	0.994	0.992	3.44617e-44	ENSSSAT00000108578.1
mrpl13	2.04499	0.267	0.035	4.55065e-44	ENSSSAT00000006252.1
rsl1d1	1.10936	0.678	0.354	5.0386e-44	ENSSSAT00000010144.1
srsf7	0.679534	0.913	0.686	5.65375e-44	ENSSSAT00000122988.1
ENSSSAG00000051987.1	1.53639	0.358	0.076	7.07199e-44	ENSSSAT00000081658.1
PTMA	0.739942	0.936	0.802	7.7703e-44	ENSSSAT00000058236.1
mare1	1.04536	0.623	0.268	8.0797e-44	ENSSSAT00000083358.1
ENSSSAG00000008942.1	0.411522	1	0.993	8.18498e-44	ENSSSAT00000019814.1
ENSSSAG00000044417.1	0.670434	0.962	0.885	9.12117e-44	ENSSSAT00000072654.1
CX7A2	0.622907	0.953	0.82	1.06721e-43	ENSSSAT00000020908.1
jpt1b	1.29769	0.47	0.147	1.28443e-43	ENSSSAT00000002773.1
pdcd61	0.483255	0.987	0.96	2.80284e-43	ENSSSAT00000147178.1
ssbp3b	1.12666	0.494	0.156	3.61139e-43	ENSSSAT00000065436.1
emc7	0.658107	0.907	0.617	5.85901e-43	ENSSSAT00000075556.1
ssr2	0.378759	0.998	0.997	7.11314e-43	ENSSSAT00000014154.1
tm14c	1.18486	0.576	0.236	7.90778e-43	ENSSSAT00000111140.1
s35b1	0.7122	0.881	0.624	8.91299e-43	ENSSSAT00000001946.1
mrps17	1.5649	0.345	0.072	1.40489e-42	ENSSSAT00000097357.1
u2af1	0.957291	0.655	0.307	1.78118e-42	ENSSSAT00000018686.1
imp3	0.754158	0.915	0.736	3.8168e-42	ENSSSAT00000124540.1
abcf2a	1.47396	0.485	0.171	4.24584e-42	ENSSSAT00000125008.1
LEG91	0.499317	0.992	0.955	5.44514e-42	ENSSSAT00000091047.1
cirbp1	0.418136	1	0.999	6.06206e-42	ENSSSAT00000106393.1
hypk	0.34668	1	0.992	9.58422e-42	ENSSSAT00000014375.1
adka	0.804828	0.826	0.525	1.00163e-41	ENSSSAT00000148378.1
OST4	0.914663	0.686	0.336	1.0438e-41	ENSSSAT00000112857.1
PAIP2	0.920696	0.672	0.315	1.05122e-41	ENSSSAT00000097146.1
habp4	0.650813	0.949	0.901	1.26483e-41	ENSSSAT00000122926.1
CN166	0.925282	0.669	0.314	1.31376e-41	ENSSSAT00000036970.1
pdrg1	1.25934	0.468	0.15	1.37032e-41	ENSSSAT00000114262.1
RPAB2	1.01375	0.578	0.228	1.5489e-41	ENSSSAT00000001389.1
rn128	1.13278	0.508	0.18	2.10967e-41	ENSSSAT00000129048.1
PSME31	0.884153	0.769	0.484	3.81573e-41	ENSSSAT00000023147.1
psme2	0.461534	0.994	0.988	5.34587e-41	ENSSSAT00000019256.1
hmgb2	0.849716	0.968	0.909	5.53533e-41	ENSSSAT00000087090.1
PSDE	0.717666	0.903	0.643	5.63712e-41	ENSSSAT00000090960.1
ENSSSAG00000074079.1	1.29478	0.451	0.141	5.83592e-41	ENSSSAT00000133598.1
ctnnb1	0.452977	0.992	0.971	8.47451e-41	ENSSSAT00000063604.1
ENSSSAG00000008438.1	1.04081	0.517	0.178	1.10678e-40	ENSSSAT00000018814.1
trmt112	1.73532	0.32	0.066	1.11091e-40	ENSSSAT00000090501.1
slc9a3r1	0.950727	0.769	0.471	1.41352e-40	ENSSSAT00000000288.1
CYC	0.47137	0.998	0.988	1.58442e-40	ENSSSAT00000122732.1
TSN81	0.502413	0.996	0.938	1.58979e-40	ENSSSAT00000029449.1
nup205	0.915469	0.82	0.534	1.77269e-40	ENSSSAT00000132859.1
lsm5	0.685246	0.892	0.658	1.87714e-40	ENSSSAT00000019229.1
gar11	0.650831	0.966	0.889	2.28339e-40	ENSSSAT00000130909.1
ARD1H	1.18692	0.523	0.198	3.41392e-40	ENSSSAT00000024053.1
trub2	1.40369	0.386	0.101	4.32291e-40	ENSSSAT00000085898.1
dnmt3ba	0.786176	0.835	0.542	4.95554e-40	ENSSSAT00000087890.1
plak	1.14466	0.542	0.21	5.86314e-40	ENSSSAT00000065180.1
polr2h	1.04092	0.631	0.298	6.55211e-40	ENSSSAT00000024812.1
RT36	0.859817	0.729	0.401	7.04753e-40	ENSSSAT00000128812.1
maffl	0.54025	0.958	0.79	1.03307e-39	ENSSSAT00000007453.1
phla2	0.651145	0.979	0.95	1.0382e-39	ENSSSAT00000099957.1
ndufa6	0.967639	0.621	0.274	1.27895e-39	ENSSSAT00000053986.1
rs171	0.264585	1	1	1.88449e-39	ENSSSAT00000028602.1
ENSSSAG00000004863.1	1.17772	0.502	0.183	2.57336e-39	ENSSSAT00000010409.1
OBTP	0.555508	0.972	0.878	2.90775e-39	ENSSSAT00000085575.1
aup1	0.642335	0.869	0.548	3.33626e-39	ENSSSAT00000119058.1
RS271	0.297195	1	1	3.42566e-39	ENSSSAT00000088723.1
ubc12	0.930726	0.65	0.305	3.95197e-39	ENSSSAT00000004695.1
MOL2A	0.613906	0.873	0.588	4.53908e-39	ENSSSAT00000095369.1
reep51	0.326353	1	1	4.88818e-39	ENSSSAT00000120253.1
B2m1	0.685677	0.867	0.683	5.70058e-39	ENSSSAT00000011482.1
RLA01	0.315543	1	1	6.74742e-39	ENSSSAT00000154596.1
ENSSSAG00000027269.11	0.405393	1	0.999	7.91023e-39	ENSSSAT00000054544.1
ENSSSAG00000057364.11	1.6968	0.714	0.476	8.24674e-39	ENSSSAT00000093581.1
polr2m	0.644343	0.919	0.668	9.4803e-39	ENSSSAT00000008817.1
mfsd2ab	0.859507	0.754	0.464	9.99493e-39	ENSSSAT00000090812.1
mtx2	0.953228	0.646	0.324	1.53917e-38	ENSSSAT00000015824.1
chm1b	0.679732	0.85	0.586	1.99329e-38	ENSSSAT00000013878.1
CHM1B	0.838664	0.748	0.446	2.64295e-38	ENSSSAT00000013878.1
PREB	1.79327	0.28	0.049	3.38673e-38	ENSSSAT00000117023.1
hmgcr	1.01354	0.82	0.609	4.27666e-38	ENSSSAT00000082113.1
ENSSSAG00000005655.1	0.858133	0.619	0.268	6.70207e-38	ENSSSAT00000012119.1
sugt1	0.477931	0.972	0.832	1.502e-37	ENSSSAT00000060715.1
brix1	1.17317	0.578	0.275	1.63422e-37	ENSSSAT00000095086.1
ENSSSAG00000030580.1	1.21585	0.475	0.171	2.04223e-37	ENSSSAT00000045351.1
ENSSSAG00000036597.1	1.21585	0.475	0.171	2.04223e-37	ENSSSAT00000051906.1
ENSSSAG00000055765.1	1.21585	0.475	0.171	2.04223e-37	ENSSSAT00000090010.1
slc35e3	1.27912	0.367	0.094	2.58232e-37	ENSSSAT00000011833.1
xip	1.36165	0.35	0.085	2.88989e-37	ENSSSAT00000122442.1
in351	0.680495	0.845	0.542	3.16335e-37	ENSSSAT00000002554.1
psmb3	0.464212	0.996	0.983	3.99192e-37	ENSSSAT00000070836.1
ecm11	0.489775	1	0.997	4.0999e-37	ENSSSAT00000080792.1
RPAB4	0.606913	0.934	0.768	4.10515e-37	ENSSSAT00000060701.1
gabarapl2	0.814278	0.744	0.407	4.22602e-37	ENSSSAT00000086746.1
zgc:112148	0.931272	0.553	0.222	4.52757e-37	ENSSSAT00000003683.1
ENSSSAG00000032036.11	1.73335	0.712	0.487	5.88104e-37	ENSSSAT00000046945.1
ube2nb	0.613219	0.909	0.753	6.09659e-37	ENSSSAT00000045989.1
sptssa	0.913408	0.621	0.285	6.76e-37	ENSSSAT00000122156.1
NDUA7	0.727608	0.807	0.507	7.06084e-37	ENSSSAT00000066114.1
anapc161	0.491509	0.975	0.832	7.43143e-37	ENSSSAT00000000474.1
ENSSSAG00000069798.11	0.278517	1	0.999	1.08584e-36	ENSSSAT00000121660.1
znf687b	1.03991	0.581	0.268	1.12843e-36	ENSSSAT00000009551.1
ctbp1	0.617916	0.894	0.656	1.26345e-36	ENSSSAT00000004907.1
sarnp	0.673128	0.841	0.537	1.26973e-36	ENSSSAT00000155111.1
TWF1	0.883452	0.619	0.274	1.43142e-36	ENSSSAT00000010545.1
FCF1	0.755056	0.816	0.533	2.61052e-36	ENSSSAT00000088647.1
PROF2	0.325414	0.998	1	2.87481e-36	ENSSSAT00000115302.1
CN112	0.72441	0.797	0.495	2.99771e-36	ENSSSAT00000108959.1
RM27	0.609851	0.888	0.655	3.50803e-36	ENSSSAT00000111837.1
bcas2	0.99298	0.555	0.231	4.11412e-36	ENSSSAT00000063981.1
psmb9-a	0.418003	0.994	0.972	4.7711e-36	ENSSSAT00000143741.1
ENSSSAG00000043782.1	0.712559	0.913	0.776	5.98888e-36	ENSSSAT00000064930.1
kdm3b	0.476289	0.968	0.853	8.90705e-36	ENSSSAT00000008970.1
oaz1s	1.4916	0.32	0.073	9.23536e-36	ENSSSAT00000021312.1
RAP2C	1.32497	0.39	0.114	9.39867e-36	ENSSSAT00000045499.1
tppc3	0.87669	0.614	0.282	1.27759e-35	ENSSSAT00000083162.1
hspa8b	0.355275	0.998	0.998	1.61014e-35	ENSSSAT00000137373.1
nip7	0.673374	0.875	0.694	2.47954e-35	ENSSSAT00000053722.1
npepl1	0.428458	0.994	0.891	2.56652e-35	ENSSSAT00000081643.1
CPNS1	0.407462	0.998	0.99	2.77041e-35	ENSSSAT00000121467.1
vrk3	0.791388	0.606	0.268	2.789e-35	ENSSSAT00000043087.1
pfd1	0.469829	0.985	0.95	2.82275e-35	ENSSSAT00000115978.1
MRT4	1.22523	0.544	0.255	3.64364e-35	ENSSSAT00000108847.1
if4h1	0.470647	0.977	0.972	3.85613e-35	ENSSSAT00000010312.1
ENSSSAG00000000556.11	0.288103	1	0.999	4.59301e-35	ENSSSAT00000001024.1
ENSSSAG00000008304.1	1.46633	0.292	0.06	6.35368e-35	ENSSSAT00000018499.1
mapre2	1.16486	0.481	0.184	7.73027e-35	ENSSSAT00000124148.1
NTF2	0.560379	0.996	0.965	1.0046e-34	ENSSSAT00000018224.1
psma3	0.480788	0.964	0.891	1.10637e-34	ENSSSAT00000050814.1
jam3a	0.867763	0.559	0.227	1.23363e-34	ENSSSAT00000136188.1
PRDX3	0.688193	0.835	0.553	1.28145e-34	ENSSSAT00000017713.1
srr35	1.12051	0.464	0.167	1.67205e-34	ENSSSAT00000061561.1
nono	0.581477	0.922	0.678	2.62749e-34	ENSSSAT00000104508.1
HNRPK1	0.479596	0.968	0.881	2.83877e-34	ENSSSAT00000112800.1
cssa15h12orf57	0.926895	0.551	0.227	3.59115e-34	ENSSSAT00000140304.1
SERF21	0.368309	0.996	0.968	3.74156e-34	ENSSSAT00000099695.1
pik3cb1	0.767807	0.697	0.38	3.79792e-34	ENSSSAT00000065653.1
pfdn5	0.627244	0.93	0.744	3.97135e-34	ENSSSAT00000059359.1
si:ch211-191j22.3	1.02317	0.504	0.194	4.24561e-34	ENSSSAT00000010243.1
ndufb8	0.493122	0.972	0.891	5.9833e-34	ENSSSAT00000039071.1
taf12	0.793981	0.661	0.331	8.92718e-34	ENSSSAT00000104937.1
bub3	1.37426	0.375	0.111	1.31197e-33	ENSSSAT00000055892.1
RAB15	0.926585	0.576	0.261	1.41898e-33	ENSSSAT00000000215.1
fuom1	1.07606	0.472	0.176	1.98569e-33	ENSSSAT00000149700.1
nsfl1c1	0.985597	0.525	0.217	2.05246e-33	ENSSSAT00000015398.1
g3bp11	0.600107	0.953	0.924	2.07278e-33	ENSSSAT00000091314.1
eif4a1b	0.636904	0.862	0.638	2.1113e-33	ENSSSAT00000059557.1
NDUA41	0.385106	1	0.998	2.24715e-33	ENSSSAT00000001918.1
npm1a1	0.642048	0.985	0.972	2.31716e-33	ENSSSAT00000012193.1
ssu72	0.957986	0.557	0.244	2.59383e-33	ENSSSAT00000152108.1
ENSSSAG00000039844.1	0.785164	0.623	0.289	2.64516e-33	ENSSSAT00000055993.1
PSA7	0.432583	0.987	0.959	2.76369e-33	ENSSSAT00000056964.1
fxyd9b	0.375626	0.998	0.95	2.77271e-33	ENSSSAT00000091826.1
COX81	0.268349	1	0.998	2.84742e-33	ENSSSAT00000013018.1
atp5g31	0.544931	0.951	0.856	3.09054e-33	ENSSSAT00000106332.1
ENSSSAG00000043176.1	0.694197	0.765	0.46	3.3983e-33	ENSSSAT00000063804.1
psmc1	0.955052	0.547	0.237	4.48606e-33	ENSSSAT00000004854.1
btg3	1.26571	0.528	0.241	5.53112e-33	ENSSSAT00000110169.1
CWC15	0.796266	0.667	0.347	6.26068e-33	ENSSSAT00000082953.1
pdli11	0.564078	0.96	0.866	6.54645e-33	ENSSSAT00000081795.1
ENSSSAG00000041074.11	0.332709	1	1	8.1033e-33	ENSSSAT00000058537.1
gnai21	0.562019	0.907	0.716	1.0411e-32	ENSSSAT00000116273.1
e2f41	0.764321	0.788	0.495	1.8468e-32	ENSSSAT00000020350.1
pmpcb	0.675951	0.792	0.508	1.85496e-32	ENSSSAT00000006215.1
ENSSSAG00000044725.1	0.709766	0.691	0.35	2.38405e-32	ENSSSAT00000066944.1
col1a1a1	0.2998	0.994	0.999	2.42303e-32	ENSSSAT00000008325.1
zgc:153867	0.395372	1	0.997	2.44891e-32	ENSSSAT00000119099.1
spy1	0.879822	0.714	0.436	2.5557e-32	ENSSSAT00000006576.1
ENSSSAG00000003977.1	0.861225	0.595	0.278	3.53174e-32	ENSSSAT00000008653.1
acot13	1.20785	0.375	0.112	3.61027e-32	ENSSSAT00000111523.1
cox5ab	0.375553	0.998	0.978	3.65424e-32	ENSSSAT00000020817.1
prs8	0.60846	0.875	0.662	4.92889e-32	ENSSSAT00000110021.1
cnep1r1	1.09778	0.564	0.276	4.93423e-32	ENSSSAT00000138393.1
srp19	0.550542	0.928	0.711	5.56951e-32	ENSSSAT00000087659.1
ACPM	0.454646	0.981	0.887	6.12661e-32	ENSSSAT00000003777.1
ENSSSAG00000069657.1	1.77644	0.288	0.067	6.14489e-32	ENSSSAT00000121170.1
prs10	0.550828	0.924	0.769	6.64432e-32	ENSSSAT00000135523.1
ENSSSAG00000040194.1	0.596619	0.881	0.607	6.70959e-32	ENSSSAT00000056730.1
gnaia	0.542199	0.919	0.635	7.44008e-32	ENSSSAT00000115619.1
ENSSSAG00000067284.11	0.880594	0.568	0.259	8.30767e-32	ENSSSAT00000114521.1
psmb10	0.823689	0.708	0.429	9.43533e-32	ENSSSAT00000077477.1
ISCA2	0.761797	0.684	0.364	1.03506e-31	ENSSSAT00000006385.1
grb21	0.859394	0.555	0.239	1.17416e-31	ENSSSAT00000000625.1
C1orf198	0.572166	0.824	0.532	1.60171e-31	ENSSSAT00000115096.1
CH004	0.890579	0.939	0.892	1.91159e-31	ENSSSAT00000134836.1
pkig	0.976469	0.517	0.219	1.91505e-31	ENSSSAT00000057602.1
ENSSSAG00000016000.1	0.571714	0.508	0.203	2.84429e-31	ENSSSAT00000029692.1
oxa1l	1.33699	0.326	0.087	3.00566e-31	ENSSSAT00000012812.1
mrpl351	0.679509	0.782	0.493	4.33193e-31	ENSSSAT00000028932.1
tmpoa	1.40745	0.347	0.101	4.36447e-31	ENSSSAT00000090566.1
wdr82	0.86029	0.669	0.381	4.5123e-31	ENSSSAT00000055205.1
PREY	0.390717	0.992	0.985	4.60267e-31	ENSSSAT00000097958.1
tmem134	0.924945	0.549	0.247	5.12026e-31	ENSSSAT00000058960.1
CNPY2	0.672246	0.833	0.561	5.19117e-31	ENSSSAT00000085203.1
ENSSSAG00000055456.11	1.01619	0.856	0.788	5.81752e-31	ENSSSAT00000089224.1
ENSSSAG00000056281.11	1.01619	0.856	0.788	5.81752e-31	ENSSSAT00000091327.1
srsf9	0.607877	0.833	0.542	6.28383e-31	ENSSSAT00000139045.1
adrm1	0.524141	0.928	0.737	7.66999e-31	ENSSSAT00000058877.1
ENSSSAG00000047398.1	0.812201	0.631	0.312	7.84192e-31	ENSSSAT00000073123.1
ENSSSAG00000079074.1	0.946778	0.434	0.15	8.19949e-31	ENSSSAT00000152306.1
ENSSSAG00000004805.1	1.59197	0.331	0.094	8.66454e-31	ENSSSAT00000010274.1
ru2b	0.646879	0.824	0.549	8.92654e-31	ENSSSAT00000084608.1
ENSSSAG00000072393.1	0.822525	0.553	0.245	9.17558e-31	ENSSSAT00000128648.1
ZFAN3	0.605687	0.843	0.577	9.32393e-31	ENSSSAT00000141010.1
e2f6	1.56296	0.265	0.056	1.02838e-30	ENSSSAT00000128375.1
zgc:64106	1.22807	0.369	0.113	1.06462e-30	ENSSSAT00000053533.1
TERF2	0.803369	0.669	0.354	1.07787e-30	ENSSSAT00000053994.1
calm21	0.706384	0.926	0.816	1.08454e-30	ENSSSAT00000114670.1
fadsd61	0.772154	0.75	0.499	1.15453e-30	ENSSSAT00000103345.1
SC11A	0.575808	0.873	0.605	1.24998e-30	ENSSSAT00000082033.1
ruvb11	0.931604	0.636	0.345	1.58529e-30	ENSSSAT00000064325.1
UB2D4	0.67202	0.727	0.434	1.76601e-30	ENSSSAT00000114847.1
SMIM7	1.30785	0.328	0.089	1.76862e-30	ENSSSAT00000108209.1
RM41	0.890139	0.661	0.364	1.92326e-30	ENSSSAT00000085941.1
tmm32	0.496263	0.934	0.767	2.00131e-30	ENSSSAT00000059611.1
VHSV1	0.978153	0.574	0.279	2.04946e-30	ENSSSAT00000147342.1
NDUS5	1.36929	0.32	0.086	2.05483e-30	ENSSSAT00000111803.1
mrpl45	1.32373	0.331	0.093	2.75251e-30	ENSSSAT00000092792.1
ptbp21	1.14322	0.407	0.14	2.85605e-30	ENSSSAT00000029218.1
UBL1	0.997119	0.682	0.436	3.41638e-30	ENSSSAT00000114897.1
ENSSSAG00000058615.1	0.863393	0.523	0.216	3.43239e-30	ENSSSAT00000096032.1
cox7a2a	0.450042	0.977	0.905	3.47409e-30	ENSSSAT00000125660.1
ppih	0.929798	0.625	0.342	4.00065e-30	ENSSSAT00000016012.1
pigr	0.858565	0.625	0.329	4.40621e-30	ENSSSAT00000010687.1
polr3f	1.27718	0.341	0.099	4.65523e-30	ENSSSAT00000131419.1
PDXK	1.32567	0.314	0.082	4.68922e-30	ENSSSAT00000117543.1
ENSSSAG00000042195.11	0.682033	0.803	0.527	5.85827e-30	ENSSSAT00000061183.1
QCR6	0.283215	1	0.999	6.46482e-30	ENSSSAT00000067088.1
lzic1	0.649969	0.797	0.5	8.5999e-30	ENSSSAT00000151637.1
ca108	0.829168	0.494	0.198	1.38005e-29	ENSSSAT00000042903.1
dhx15	0.770249	0.691	0.406	1.38996e-29	ENSSSAT00000062813.1
sfrs6	0.790181	0.703	0.44	1.48322e-29	ENSSSAT00000010316.1
psmc51	0.660729	0.803	0.52	1.51144e-29	ENSSSAT00000124280.1
twst21	0.477493	0.992	0.988	1.51801e-29	ENSSSAT00000029046.1
snai21	1.57273	0.339	0.105	1.69089e-29	ENSSSAT00000053955.1
paics	0.515239	0.932	0.816	2.77271e-29	ENSSSAT00000028448.1
sall2	0.838005	0.718	0.45	3.45182e-29	ENSSSAT00000030876.1
eif2b2	1.10097	0.426	0.158	3.71255e-29	ENSSSAT00000079955.1
serf21	0.338262	0.994	0.996	4.31478e-29	ENSSSAT00000099695.1
ENSSSAG00000001317.1	0.743435	0.566	0.246	5.37558e-29	ENSSSAT00000002704.1
ILF2	0.694864	0.797	0.53	5.87125e-29	ENSSSAT00000075641.1
ubl5	0.413099	0.975	0.879	7.41339e-29	ENSSSAT00000000519.1
WDR11	0.527598	0.873	0.584	7.87039e-29	ENSSSAT00000063189.1
ivd	0.42015	0.975	0.918	8.71924e-29	ENSSSAT00000039886.1
tbb2c	0.997536	0.79	0.564	9.63133e-29	ENSSSAT00000119090.1
rd23a	0.544242	0.879	0.669	1.00363e-28	ENSSSAT00000006887.1
emc4	0.525078	0.896	0.672	1.02002e-28	ENSSSAT00000127349.1
pef1	1.12395	0.417	0.154	1.16816e-28	ENSSSAT00000055560.1
exosc3	1.05767	0.481	0.205	1.1713e-28	ENSSSAT00000066660.1
ITGB1	0.493121	0.975	0.924	1.17963e-28	ENSSSAT00000059509.1
sf3a3	0.534344	0.896	0.685	1.23698e-28	ENSSSAT00000089620.1
ENSSSAG00000041466.1	0.429227	0.996	0.984	1.26535e-28	ENSSSAT00000060282.1
ENSSSAG00000014989.11	1.01832	0.413	0.15	1.87086e-28	ENSSSAT00000027963.1
ENSSSAG00000041159.11	1.01832	0.413	0.15	1.87086e-28	ENSSSAT00000058687.1
SRP09	0.500453	0.928	0.732	2.01717e-28	ENSSSAT00000066418.1
zgc:100920	0.958098	0.508	0.225	2.55734e-28	ENSSSAT00000088652.1
SAP18	0.607556	0.786	0.491	2.65404e-28	ENSSSAT00000081027.1
RNPS1	0.729932	0.72	0.443	2.85877e-28	ENSSSAT00000061968.1
FKB11	0.674452	0.843	0.655	3.58658e-28	ENSSSAT00000086240.1
SFRS5	0.437767	0.962	0.847	3.79539e-28	ENSSSAT00000094279.1
ppp2r1ba	0.544288	0.856	0.603	3.81586e-28	ENSSSAT00000101568.1
ENSSSAG00000011610.11	1.02106	0.831	0.773	4.68514e-28	ENSSSAT00000024306.1
atp5h	0.418403	0.975	0.904	5.13355e-28	ENSSSAT00000003445.1
dcaf12	0.757527	0.511	0.214	5.285e-28	ENSSSAT00000077488.1
gmppb	1.07798	0.39	0.135	5.83932e-28	ENSSSAT00000062976.1
TUBA4B	0.594175	0.972	0.958	6.38443e-28	ENSSSAT00000155086.1
nol51	0.661386	0.877	0.723	6.39448e-28	ENSSSAT00000017972.1
ENSSSAG00000046216.1	1.11001	0.456	0.19	6.67268e-28	ENSSSAT00000070405.1
uqcrfs1	0.723147	0.661	0.37	1.05615e-27	ENSSSAT00000010435.1
CH10	0.682452	0.807	0.588	1.12332e-27	ENSSSAT00000085231.1
nfyc	0.919816	0.519	0.237	1.23082e-27	ENSSSAT00000071814.1
cc032	0.978939	0.4	0.139	1.24711e-27	ENSSSAT00000091565.1
NDUA91	0.448611	0.989	0.948	1.32588e-27	ENSSSAT00000114443.1
actr11	1.04361	0.424	0.162	1.4493e-27	ENSSSAT00000137286.1
CPSF51	0.604952	0.841	0.588	1.56305e-27	ENSSSAT00000039230.1
ttc9c	0.838644	0.566	0.273	1.64318e-27	ENSSSAT00000097680.1
pcid2	1.26849	0.314	0.089	1.66225e-27	ENSSSAT00000015853.1
otub1	1.12216	0.371	0.123	1.87126e-27	ENSSSAT00000152429.1
S39A1	0.66647	0.646	0.335	2.27087e-27	ENSSSAT00000074557.1
kremen1	0.982447	0.5	0.222	2.63936e-27	ENSSSAT00000120705.1
ptpa	1.04961	0.422	0.16	2.83797e-27	ENSSSAT00000114760.1
dram1	0.831547	0.555	0.271	3.36794e-27	ENSSSAT00000066079.1
atp5mc3	0.650155	0.869	0.678	4.37053e-27	ENSSSAT00000015965.1
NCSTN	0.499618	0.867	0.571	6.13114e-27	ENSSSAT00000010817.1
tufm	0.773411	0.667	0.398	6.13719e-27	ENSSSAT00000054273.1
copb1	0.479333	0.86	0.605	7.21236e-27	ENSSSAT00000078264.1
ID2	0.86322	0.75	0.519	9.26318e-27	ENSSSAT00000017647.1
srk22	0.669331	0.856	0.658	9.40756e-27	ENSSSAT00000012856.1
adr1	0.831259	0.508	0.218	9.49959e-27	ENSSSAT00000082478.1
si:ch211-120k19.1	0.98396	0.5	0.234	9.88365e-27	ENSSSAT00000004608.1
rer1	0.450119	0.941	0.801	1.06324e-26	ENSSSAT00000017101.1
mrpl32	1.08886	0.367	0.123	1.80161e-26	ENSSSAT00000029478.1
snrpa	0.793093	0.595	0.303	1.93587e-26	ENSSSAT00000124815.1
TUBA1C1	0.874425	0.612	0.342	2.36002e-26	ENSSSAT00000086498.1
shq1	1.01151	0.417	0.16	2.40375e-26	ENSSSAT00000144556.1
chchd2	1.1514	0.347	0.113	2.46098e-26	ENSSSAT00000125115.1
galns	0.744541	0.697	0.441	2.85745e-26	ENSSSAT00000112796.1
ENSSSAG00000040983.1	0.338949	0.985	0.929	3.18787e-26	ENSSSAT00000058567.1
T22D31	0.837054	0.93	0.881	3.29258e-26	ENSSSAT00000095322.1
dhys	0.928798	0.483	0.215	3.32588e-26	ENSSSAT00000068242.1
ifit81	0.998872	0.462	0.195	4.31501e-26	ENSSSAT00000001597.1
RANG	0.905158	0.589	0.32	4.393e-26	ENSSSAT00000118672.1
UBC9	0.453602	0.915	0.713	4.41496e-26	ENSSSAT00000086890.1
gdi2	0.562457	0.818	0.572	4.47345e-26	ENSSSAT00000123200.1
SYPL1	0.575792	0.801	0.545	4.5697e-26	ENSSSAT00000057658.1
dcps	0.797808	0.57	0.286	5.26222e-26	ENSSSAT00000106031.1
ENSSSAG00000069406.1	1.02459	0.718	0.516	5.49931e-26	ENSSSAT00000120491.1
csk22	1.08585	0.39	0.143	5.76803e-26	ENSSSAT00000073126.1
TIMP31	0.392376	0.989	0.983	7.02847e-26	ENSSSAT00000079012.1
ENSSSAG00000065098.1	0.381401	0.968	0.866	8.69568e-26	ENSSSAT00000108648.1
G3P1	0.337599	0.998	0.992	8.96429e-26	ENSSSAT00000066102.1
mafk1	0.454537	0.966	0.941	9.84652e-26	ENSSSAT00000059184.1
ubp5	0.744558	0.621	0.338	1.1047e-25	ENSSSAT00000058651.1
smarcc1a	0.395978	0.949	0.799	1.18759e-25	ENSSSAT00000071451.1
myc	1.35549	0.36	0.128	1.21757e-25	ENSSSAT00000091402.1
cef10	1.26131	0.591	0.333	1.40324e-25	ENSSSAT00000019469.1
skp1	0.312173	0.996	0.979	1.4415e-25	ENSSSAT00000014657.1
dynlrb2	0.476599	0.898	0.686	1.49842e-25	ENSSSAT00000127978.1
vps29	0.473571	0.896	0.634	2.024e-25	ENSSSAT00000001074.1
ENSSSAG00000004588.1	0.436418	0.909	0.695	2.29767e-25	ENSSSAT00000009817.1
eif4e1a	0.924683	0.557	0.287	2.41653e-25	ENSSSAT00000008849.1
slc35a4	1.29679	0.288	0.08	2.43338e-25	ENSSSAT00000073132.1
ENSSSAG00000047409.1	1.29679	0.288	0.08	2.43338e-25	ENSSSAT00000073119.1
cetn1	0.938645	0.572	0.298	2.46008e-25	ENSSSAT00000132214.1
psmd11b1	0.535956	0.873	0.628	2.67114e-25	ENSSSAT00000128916.1
fosab	0.543875	0.972	0.978	3.0002e-25	ENSSSAT00000071335.1
zyx	0.645447	0.775	0.514	3.40627e-25	ENSSSAT00000059839.1
ATP5H	0.383381	0.985	0.933	3.7652e-25	ENSSSAT00000003445.1
ENSSSAG00000033097.1	1.02992	0.555	0.316	3.84835e-25	ENSSSAT00000048084.1
psmg1	1.08717	0.356	0.122	4.49205e-25	ENSSSAT00000111235.1
smim12	1.22077	0.307	0.092	4.93837e-25	ENSSSAT00000055649.1
exos2	1.13465	0.294	0.082	6.18302e-25	ENSSSAT00000084724.1
mx21	0.596512	0.913	0.803	6.27649e-25	ENSSSAT00000143881.1
rnf115	0.810866	0.475	0.204	6.73674e-25	ENSSSAT00000011564.1
med9	0.974688	0.481	0.22	6.7982e-25	ENSSSAT00000058403.1
hacd3	0.528765	0.794	0.514	7.36815e-25	ENSSSAT00000020494.1
znf5931	0.574232	0.818	0.609	7.75877e-25	ENSSSAT00000020261.1
ints71	0.433172	0.877	0.594	9.22533e-25	ENSSSAT00000090968.1
ndufs2	0.580653	0.786	0.507	9.59195e-25	ENSSSAT00000075096.1
metap2b	0.407886	0.975	0.942	9.65206e-25	ENSSSAT00000075545.1
atp5pb	0.388172	0.964	0.908	1.00648e-24	ENSSSAT00000054573.1
CUG2	1.03594	0.576	0.322	1.16094e-24	ENSSSAT00000017217.1
gnpnat1	0.555106	0.847	0.645	1.23115e-24	ENSSSAT00000020979.1
rpp30	1.44913	0.294	0.088	1.33423e-24	ENSSSAT00000117362.1
tvp23b	0.860192	0.464	0.197	1.34028e-24	ENSSSAT00000005528.1
tpsnr	1.08585	0.383	0.143	1.37994e-24	ENSSSAT00000134790.1
stt3a	0.432823	0.922	0.898	1.68374e-24	ENSSSAT00000125616.1
fbxw11a	0.679583	0.627	0.332	1.81043e-24	ENSSSAT00000004283.1
atp5f1e	1.38641	0.269	0.072	1.99436e-24	ENSSSAT00000144259.1
MYCBP	0.478342	0.892	0.683	2.02021e-24	ENSSSAT00000109933.1
rbbp7	0.921449	0.487	0.221	2.11157e-24	ENSSSAT00000091139.1
dbr1	1.32561	0.282	0.079	2.11289e-24	ENSSSAT00000081840.1
MRPL49	1.0036	0.409	0.162	2.3214e-24	ENSSSAT00000091992.1
pcolce2b	0.835643	0.551	0.278	3.02525e-24	ENSSSAT00000064193.1
TSN41	0.376147	0.97	0.9	3.08949e-24	ENSSSAT00000003150.1
TM128	0.962186	0.447	0.196	3.60647e-24	ENSSSAT00000060630.1
tmtc2b	0.744271	0.661	0.416	3.62927e-24	ENSSSAT00000018723.1
rexo2	0.97048	0.443	0.188	3.92926e-24	ENSSSAT00000113872.1
cldn10b	1.00813	0.424	0.174	3.95431e-24	ENSSSAT00000154744.1
c2ail	0.779542	0.572	0.295	3.96434e-24	ENSSSAT00000110386.1
CU0511	0.461034	0.996	0.996	4.18742e-24	ENSSSAT00000062246.1
mcm3ap	1.08213	0.46	0.21	4.21186e-24	ENSSSAT00000069182.1
pole4	1.38033	0.258	0.067	4.80733e-24	ENSSSAT00000015690.1
zn12	1.02374	0.392	0.15	5.80792e-24	ENSSSAT00000061802.1
isk1	0.651659	0.494	0.214	5.82717e-24	ENSSSAT00000052328.1
comd5	0.520491	0.82	0.551	5.98504e-24	ENSSSAT00000093099.1
PSA41	0.491186	0.913	0.761	6.86892e-24	ENSSSAT00000072032.1
dph3	0.759994	0.608	0.346	7.61802e-24	ENSSSAT00000048633.1
rabx5	0.485881	0.854	0.582	8.52427e-24	ENSSSAT00000137308.1
tex30	1.12122	0.322	0.103	1.11264e-23	ENSSSAT00000078168.1
apex1	0.700195	0.653	0.382	1.1259e-23	ENSSSAT00000014282.1
ENSSSAG00000038288.1	0.890119	0.528	0.253	1.1718e-23	ENSSSAT00000053604.1
cnpy1	0.772478	0.551	0.281	1.46174e-23	ENSSSAT00000112678.1
ier3ip1	0.900152	0.428	0.178	2.07907e-23	ENSSSAT00000149900.1
zgc:562351	0.723651	0.612	0.335	2.14972e-23	ENSSSAT00000153122.1
mybl2	1.6385	0.252	0.068	2.17465e-23	ENSSSAT00000141314.1
cbll1	0.765423	0.538	0.262	2.4421e-23	ENSSSAT00000021962.1
ARD1B	0.71442	0.638	0.378	2.54268e-23	ENSSSAT00000079324.1
eif4e1c1	0.590913	0.845	0.614	3.14084e-23	ENSSSAT00000123963.1
txnl1	0.892336	0.483	0.227	3.70244e-23	ENSSSAT00000064895.1
nola2	0.807168	0.587	0.326	3.77077e-23	ENSSSAT00000120770.1
aste1a1	0.746124	0.542	0.268	4.30369e-23	ENSSSAT00000076228.1
cc001	1.26711	0.256	0.067	5.02902e-23	ENSSSAT00000111417.1
C6orf62	0.368631	0.972	0.89	5.18243e-23	ENSSSAT00000111506.1
ssu72l	0.640164	0.742	0.483	5.83971e-23	ENSSSAT00000054659.1
slirp	0.875083	0.511	0.254	6.08e-23	ENSSSAT00000006586.1
ENSSSAG00000047008.1	0.732562	0.542	0.268	6.27706e-23	ENSSSAT00000072114.1
TI17A	0.47379	0.898	0.694	6.4915e-23	ENSSSAT00000097848.1
LIN52	1.07425	0.388	0.156	7.03612e-23	ENSSSAT00000075800.1
atg31	0.776049	0.583	0.318	8.86173e-23	ENSSSAT00000017902.1
bdh2	0.535825	0.82	0.57	9.64906e-23	ENSSSAT00000077780.1
dap1	0.637494	0.716	0.46	9.9109e-23	ENSSSAT00000082050.1
EF1B1	0.332373	0.996	0.995	1.04522e-22	ENSSSAT00000062860.1
notum1	1.14659	0.528	0.293	1.04652e-22	ENSSSAT00000000728.1
IF1AX	0.356949	0.977	0.911	1.11633e-22	ENSSSAT00000003534.1
TMEDA	0.660928	0.665	0.399	1.12338e-22	ENSSSAT00000005302.1
BLVRB	0.768053	0.629	0.361	1.23657e-22	ENSSSAT00000119636.1
ENSSSAG00000059436.11	1.08859	0.324	0.107	1.39284e-22	ENSSSAT00000097482.1
ca109	1.24127	0.273	0.079	1.52876e-22	ENSSSAT00000058458.1
ENSSSAG00000051309.1	0.900152	0.428	0.18	1.86696e-22	ENSSSAT00000080246.1
exos4	0.963135	0.441	0.197	2.04034e-22	ENSSSAT00000004393.1
utp3	1.03013	0.358	0.133	2.83436e-22	ENSSSAT00000129894.1
tprkb	1.07188	0.358	0.135	2.86449e-22	ENSSSAT00000059749.1
ENSSSAG00000059008.1	0.943545	0.43	0.187	3.0494e-22	ENSSSAT00000096668.1
RU2B	0.817126	0.53	0.265	3.68412e-22	ENSSSAT00000084608.1
PHF5A	0.893749	0.445	0.196	3.7305e-22	ENSSSAT00000004859.1
trnau1apb	0.689422	0.597	0.328	4.05549e-22	ENSSSAT00000137962.1
COPS61	0.448647	0.89	0.722	5.05808e-22	ENSSSAT00000012243.1
rpsa	0.631096	0.833	0.639	5.73285e-22	ENSSSAT00000059371.1
RT34	0.7551	0.544	0.273	6.64634e-22	ENSSSAT00000004627.1
actr2a	0.865456	0.439	0.194	6.73574e-22	ENSSSAT00000000696.1
arl1	0.798739	0.475	0.219	7.57734e-22	ENSSSAT00000119807.1
PSB61	0.362573	0.985	0.933	7.61952e-22	ENSSSAT00000060747.1
pdxkb	0.829672	0.46	0.208	7.75074e-22	ENSSSAT00000014141.1
ku701	1.11455	0.314	0.105	8.06675e-22	ENSSSAT00000003603.1
si:ch211-153b23.52	0.541198	0.708	0.441	8.3855e-22	ENSSSAT00000060010.1
glrx11	0.482585	0.894	0.714	8.45991e-22	ENSSSAT00000116306.1
si:ch211-214j24.10	0.535837	0.729	0.463	9.6314e-22	ENSSSAT00000014314.1
adamts12	0.636017	0.534	0.254	9.99783e-22	ENSSSAT00000124440.1
hspd11	0.409218	0.981	0.945	1.00464e-21	ENSSSAT00000085310.1
rdh12	0.698298	0.678	0.43	1.02598e-21	ENSSSAT00000000142.1
ALYREF	0.401113	0.86	0.616	1.03406e-21	ENSSSAT00000005680.1
CH040	0.39549	0.911	0.696	1.0796e-21	ENSSSAT00000098766.1
MST4	0.71724	0.466	0.204	1.18409e-21	ENSSSAT00000071058.1
KHDRBS1	0.507044	0.922	0.806	1.3477e-21	ENSSSAT00000010885.1
dcun1d1	0.964993	0.358	0.132	1.41485e-21	ENSSSAT00000080368.1
SURF41	0.400392	0.951	0.854	1.68864e-21	ENSSSAT00000060388.1
ENSSSAG00000004058.11	0.980817	0.415	0.179	1.74819e-21	ENSSSAT00000008829.1
ucp2	0.546357	0.835	0.632	1.77041e-21	ENSSSAT00000009742.1
vatb2	0.519431	0.85	0.621	1.80905e-21	ENSSSAT00000004320.1
SGTA	0.304934	0.975	0.882	2.24567e-21	ENSSSAT00000070533.1
GSTK1	0.88489	0.413	0.173	2.36365e-21	ENSSSAT00000007026.1
YES11	0.453022	0.879	0.679	3.36381e-21	ENSSSAT00000133177.1
nenf	0.419638	0.941	0.848	3.62594e-21	ENSSSAT00000010912.1
PTTG	0.613217	0.659	0.392	3.7801e-21	ENSSSAT00000103437.1
srgn	0.652459	0.489	0.227	3.81066e-21	ENSSSAT00000093229.1
zfand2a	0.391513	0.947	0.903	3.93625e-21	ENSSSAT00000064282.1
rn167	0.698423	0.561	0.291	3.96423e-21	ENSSSAT00000021279.1
mul1b	1.15688	0.271	0.081	4.01849e-21	ENSSSAT00000131900.1
id1	0.977351	0.816	0.726	4.01888e-21	ENSSSAT00000095117.1
catb	0.378883	0.992	0.981	4.01964e-21	ENSSSAT00000005222.1
frg1	0.86185	0.456	0.208	4.45322e-21	ENSSSAT00000041397.1
zdhhc4	0.765556	0.547	0.291	4.713e-21	ENSSSAT00000074990.1
carm1	0.758876	0.553	0.305	5.07389e-21	ENSSSAT00000003234.1
inip	0.863725	0.447	0.205	5.13952e-21	ENSSSAT00000075374.1
klf2a1	0.943526	0.642	0.432	5.52317e-21	ENSSSAT00000013840.1
cops3	0.656421	0.627	0.366	6.27679e-21	ENSSSAT00000111590.1
smox1	0.705796	0.676	0.429	6.46557e-21	ENSSSAT00000017494.1
cetn3	0.857419	0.511	0.268	6.95985e-21	ENSSSAT00000087698.1
2001-06-01	0.363646	0.985	0.993	7.25224e-21	ENSSSAT00000091439.1
meaf6	0.800558	0.47	0.217	7.85242e-21	ENSSSAT00000021393.1
sf3a21	0.727237	0.648	0.389	7.86177e-21	ENSSSAT00000152694.1
sync	0.484064	0.903	0.75	8.0856e-21	ENSSSAT00000117758.1
rhoaa1	0.390518	0.941	0.824	8.6102e-21	ENSSSAT00000015918.1
tbcb	0.39745	0.981	0.925	9.01146e-21	ENSSSAT00000011510.1
tctex1d2	0.538858	0.761	0.5	9.79517e-21	ENSSSAT00000015674.1
ndub4	0.852369	0.458	0.213	1.00294e-20	ENSSSAT00000108240.1
rpf1	0.527035	0.799	0.557	1.11698e-20	ENSSSAT00000101891.1
TBB11	0.64667	0.977	0.951	1.1362e-20	ENSSSAT00000128626.1
ENSSSAG00000068327.1	0.505513	0.758	0.493	1.26853e-20	ENSSSAT00000117483.1
djb12	1.09969	0.311	0.108	1.32408e-20	ENSSSAT00000034071.1
rae1	0.945817	0.39	0.164	1.3434e-20	ENSSSAT00000010254.1
ndufs5	0.334622	0.996	0.946	1.41026e-20	ENSSSAT00000148040.1
kdelc1	0.947858	0.388	0.16	1.4213e-20	ENSSSAT00000135544.1
ENSSSAG00000051373.1	1.19917	0.271	0.083	1.42699e-20	ENSSSAT00000080616.1
FKBP2	0.291373	0.994	0.977	1.53739e-20	ENSSSAT00000053009.1
IPYR2	1.02819	0.32	0.113	1.55525e-20	ENSSSAT00000083816.1
snut3	0.605808	0.701	0.461	1.62862e-20	ENSSSAT00000143987.1
fxyd9a	0.388783	0.968	0.897	1.67435e-20	ENSSSAT00000055638.1
HMOX	0.869008	0.591	0.354	1.70446e-20	ENSSSAT00000013336.1
ENSSSAG00000019193.1	1.31485	0.504	0.298	1.70839e-20	ENSSSAT00000033151.1
ENSSSAG00000028588.1	1.31485	0.504	0.298	1.70839e-20	ENSSSAT00000043198.1
ENSSSAG00000031707.1	1.31485	0.504	0.298	1.70839e-20	ENSSSAT00000046588.1
ENSSSAG00000046004.1	1.31485	0.504	0.298	1.70839e-20	ENSSSAT00000069863.1
COX7B1	0.301563	0.996	0.992	1.74191e-20	ENSSSAT00000028765.1
ponzr11	0.40735	0.979	0.933	2.15279e-20	ENSSSAT00000149990.1
crtac1a	1.03013	0.337	0.124	2.18618e-20	ENSSSAT00000001966.1
dck	0.70564	0.725	0.513	2.3789e-20	ENSSSAT00000003638.1
rbm4.1	0.451585	0.841	0.593	2.38632e-20	ENSSSAT00000004847.1
ENSSSAG00000040808.1	0.996626	0.309	0.105	2.51971e-20	ENSSSAT00000057980.1
zgc:101765	1.19142	0.275	0.086	2.53397e-20	ENSSSAT00000063571.1
5nt1a	0.724851	0.561	0.301	2.64988e-20	ENSSSAT00000029075.1
ENSSSAG00000001111.1	1.09659	0.297	0.099	3.00719e-20	ENSSSAT00000002243.1
eif2ak1	0.683565	0.555	0.292	3.01466e-20	ENSSSAT00000001351.1
patl1	0.532811	0.627	0.339	3.21548e-20	ENSSSAT00000063003.1
1433E	0.352471	0.968	0.923	3.24094e-20	ENSSSAT00000018857.1
fam49ba	1.19527	0.261	0.078	3.30143e-20	ENSSSAT00000094607.1
ENSSSAG00000049703.1	0.50418	0.856	0.677	3.49718e-20	ENSSSAT00000077479.1
4EBP2	0.638791	0.621	0.354	3.50076e-20	ENSSSAT00000085882.1
csn6	0.54639	0.731	0.475	3.60222e-20	ENSSSAT00000002550.1
fzd6	0.935157	0.362	0.144	3.91467e-20	ENSSSAT00000080525.1
cog8	0.897728	0.422	0.188	4.571e-20	ENSSSAT00000069380.1
ENSSSAG00000050543.1	1.11082	0.282	0.09	4.85913e-20	ENSSSAT00000078858.1
SFRS2	0.297321	1	0.971	4.98687e-20	ENSSSAT00000105941.1
zmp:0000001267	0.821044	0.447	0.207	6.01404e-20	ENSSSAT00000081247.1
alyref	0.508152	0.85	0.642	6.5981e-20	ENSSSAT00000005680.1
rasgef1bb	0.891779	0.519	0.283	7.58338e-20	ENSSSAT00000029063.1
snu13a	0.725975	0.557	0.301	8.31136e-20	ENSSSAT00000010892.1
CHMP51	0.404653	0.947	0.78	8.46759e-20	ENSSSAT00000019736.1
syncripl2	0.524469	0.837	0.606	9.61141e-20	ENSSSAT00000007857.1
mrpl52	1.17502	0.294	0.102	9.8664e-20	ENSSSAT00000018458.1
s61a11	0.641562	0.727	0.534	1.05555e-19	ENSSSAT00000153809.1
dnajc5ga	0.920276	0.407	0.177	1.11466e-19	ENSSSAT00000133246.1
bzw1a1	0.410076	0.903	0.665	1.1891e-19	ENSSSAT00000062916.1
cmss11	0.364153	0.989	0.966	1.43331e-19	ENSSSAT00000016889.1
stat4	0.723705	0.536	0.29	1.63799e-19	ENSSSAT00000083663.1
ncbp2	0.535814	0.718	0.469	1.76113e-19	ENSSSAT00000061620.1
if61	0.438929	0.934	0.886	2.13757e-19	ENSSSAT00000083231.1
parp111	0.478714	0.93	0.811	2.29859e-19	ENSSSAT00000013169.1
copz21	0.526646	0.803	0.58	2.71161e-19	ENSSSAT00000009152.1
ndel1b	0.457995	0.907	0.793	2.83708e-19	ENSSSAT00000002437.1
ubqln4	0.524066	0.725	0.466	2.8974e-19	ENSSSAT00000008150.1
PKNOX1	0.550004	0.729	0.51	3.21024e-19	ENSSSAT00000014327.1
bysl1	0.635799	0.678	0.453	3.33027e-19	ENSSSAT00000143553.1
stk25	1.08493	0.273	0.087	3.33146e-19	ENSSSAT00000120468.1
c1qbp	0.52422	0.883	0.749	3.65037e-19	ENSSSAT00000055780.1
zn503	0.832118	0.566	0.335	3.88459e-19	ENSSSAT00000091930.1
sall1a1	0.573501	0.913	0.764	4.05001e-19	ENSSSAT00000080707.1
zgc:63972	0.703305	0.434	0.19	4.14392e-19	ENSSSAT00000129134.1
zgc:91890	0.690621	0.551	0.302	4.17582e-19	ENSSSAT00000047758.1
SLC9A3R2	0.693973	0.519	0.264	4.69666e-19	ENSSSAT00000000337.1
sels	0.33315	0.977	0.906	4.72351e-19	ENSSSAT00000123960.1
sort1a	0.598762	0.858	0.87	4.84257e-19	ENSSSAT00000143958.1
pelo1	0.78337	0.43	0.193	4.93117e-19	ENSSSAT00000013953.1
SLC43A3	0.692572	0.511	0.256	4.94957e-19	ENSSSAT00000088527.1
thap1	1.34964	0.263	0.082	5.26387e-19	ENSSSAT00000075227.1
anxa3	0.577443	0.68	0.43	5.52605e-19	ENSSSAT00000039084.1
mtrex	0.77765	0.489	0.246	5.58332e-19	ENSSSAT00000065607.1
IMP4	0.669987	0.578	0.329	5.64428e-19	ENSSSAT00000029235.1
fa44b	0.926328	0.333	0.124	5.688e-19	ENSSSAT00000149157.1
tifa	0.392971	0.911	0.769	5.86036e-19	ENSSSAT00000156066.1
ENSSSAG00000008777.1	0.436326	0.468	0.217	6.22953e-19	ENSSSAT00000020065.1
TAF10	0.438191	0.941	0.804	7.04404e-19	ENSSSAT00000015957.1
dynlt1	0.85128	0.432	0.202	7.30436e-19	ENSSSAT00000023985.1
ENSSSAG00000059600.11	0.761154	0.767	0.552	7.51349e-19	ENSSSAT00000097801.1
fen1	0.777813	0.665	0.452	7.60539e-19	ENSSSAT00000147705.1
fhl3a1	0.468184	0.903	0.796	7.70445e-19	ENSSSAT00000044400.1
SAT1	0.284506	0.992	0.978	8.21758e-19	ENSSSAT00000009054.1
BRK1	0.374325	0.972	0.868	9.83546e-19	ENSSSAT00000097430.1
gmds	0.904074	0.36	0.145	1.00255e-18	ENSSSAT00000016023.1
plpbp	0.553855	0.729	0.503	1.01612e-18	ENSSSAT00000117804.1
gosr1	1.10841	0.271	0.088	1.04182e-18	ENSSSAT00000091845.1
mterf31	0.418305	0.894	0.697	1.05495e-18	ENSSSAT00000074428.1
ebp21	0.476053	0.833	0.672	1.12287e-18	ENSSSAT00000149324.1
suclg1	0.290475	0.977	0.95	1.12843e-18	ENSSSAT00000010040.1
tisd	0.794576	0.532	0.294	1.1297e-18	ENSSSAT00000119511.1
zcchc4	0.945909	0.415	0.197	1.15016e-18	ENSSSAT00000099508.1
ENSSSAG00000045880.1	0.418752	0.911	0.76	1.18789e-18	ENSSSAT00000079329.1
tmed3	0.522684	0.79	0.568	1.281e-18	ENSSSAT00000017082.1
abat	0.753028	0.53	0.287	1.37711e-18	ENSSSAT00000002518.1
SNAI2	1.03899	0.4	0.183	1.48896e-18	ENSSSAT00000053955.1
zn330	1.04144	0.269	0.086	1.58592e-18	ENSSSAT00000000675.1
TXN4A	0.633873	0.655	0.423	1.83078e-18	ENSSSAT00000018289.1
PSD3	0.470157	0.845	0.641	1.84397e-18	ENSSSAT00000014686.1
HSP701	0.403861	0.953	0.9	1.88574e-18	ENSSSAT00000118301.1
prmt5	0.74831	0.523	0.281	2.00715e-18	ENSSSAT00000075497.1
mta11	0.946778	0.381	0.164	2.02538e-18	ENSSSAT00000105420.1
UBA	0.270619	1	1	2.0338e-18	ENSSSAT00000143521.1
ENSSSAG00000044975.1	0.914698	0.299	0.103	2.07466e-18	ENSSSAT00000067498.1
SODM	0.599564	0.676	0.463	2.19753e-18	ENSSSAT00000135268.1
tent4a	0.89801	0.39	0.173	2.43855e-18	ENSSSAT00000135412.1
ENSSSAG00000054745.1	0.753443	0.477	0.234	2.44342e-18	ENSSSAT00000087500.1
tro	0.732069	0.561	0.329	2.54041e-18	ENSSSAT00000059771.1
PRDX1	0.368862	0.873	0.652	2.55645e-18	ENSSSAT00000014975.1
ENSSSAG00000042686.1	0.688736	0.534	0.287	2.74739e-18	ENSSSAT00000062335.1
PPIL1	0.552234	0.725	0.495	2.80548e-18	ENSSSAT00000114216.1
polrmt	0.513863	0.718	0.481	2.90485e-18	ENSSSAT00000054199.1
PSA31	0.271765	0.996	0.985	3.03431e-18	ENSSSAT00000125262.1
cinp	0.874579	0.354	0.141	3.05746e-18	ENSSSAT00000100296.1
ENSSSAG00000056569.1	0.712692	0.608	0.369	3.14013e-18	ENSSSAT00000091995.1
TFAP4	0.605254	0.593	0.326	3.2588e-18	ENSSSAT00000015245.1
cnn2	0.41117	0.936	0.792	3.29129e-18	ENSSSAT00000131431.1
rdm1	0.98587	0.352	0.145	3.30634e-18	ENSSSAT00000088206.1
atad3	1.18352	0.314	0.121	3.42367e-18	ENSSSAT00000055066.1
fuca2	0.730106	0.483	0.243	3.53409e-18	ENSSSAT00000081731.1
ENSSSAG00000063992.11	0.7825	0.477	0.24	4.02797e-18	ENSSSAT00000105676.1
capza21	0.288642	0.992	0.986	4.05659e-18	ENSSSAT00000069307.1
pus1	1.01763	0.311	0.115	4.53036e-18	ENSSSAT00000001162.1
rpl5b1	0.506079	0.877	0.742	4.55816e-18	ENSSSAT00000134290.1
RPC10	0.877134	0.386	0.17	4.5684e-18	ENSSSAT00000070163.1
SSB	1.09969	0.297	0.108	5.48394e-18	ENSSSAT00000130825.1
ENSSSAG00000021704.1	0.678067	0.481	0.24	5.58394e-18	ENSSSAT00000035782.1
CYBR1	0.577816	0.703	0.483	5.74449e-18	ENSSSAT00000116641.1
SUMO1	0.572625	0.602	0.345	6.04866e-18	ENSSSAT00000073045.1
RT07	0.784322	0.447	0.215	6.12845e-18	ENSSSAT00000069509.1
ppid	0.589911	0.547	0.287	6.83158e-18	ENSSSAT00000084975.1
mrpl20	0.702359	0.54	0.299	6.91079e-18	ENSSSAT00000055381.1
ndufv2	0.515954	0.754	0.514	6.91937e-18	ENSSSAT00000021570.1
irf71	0.679738	0.566	0.326	7.43661e-18	ENSSSAT00000140314.1
bag31	0.317871	0.983	0.989	7.49206e-18	ENSSSAT00000007814.1
ppil2	0.931756	0.35	0.143	8.04511e-18	ENSSSAT00000067302.1
FIS1	0.463733	0.737	0.47	8.223e-18	ENSSSAT00000068796.1
ENSSSAG00000063294.1	0.536371	0.82	0.614	8.44607e-18	ENSSSAT00000110566.1
gemin7	1.08493	0.288	0.103	8.99484e-18	ENSSSAT00000079113.1
zfn2b	0.592624	0.769	0.547	9.56881e-18	ENSSSAT00000091135.1
tfg	0.430695	0.869	0.672	1.0184e-17	ENSSSAT00000016994.1
cdkn2aip	0.710318	0.441	0.209	1.13441e-17	ENSSSAT00000019836.1
cssa07h11orf68	1.00366	0.434	0.221	1.23453e-17	ENSSSAT00000007109.1
ENSSSAG00000006584.1	0.816354	0.578	0.382	1.32523e-17	ENSSSAT00000014035.1
QCR10	0.275016	0.996	0.971	1.33711e-17	ENSSSAT00000098702.1
CP014	0.425997	0.742	0.485	1.35938e-17	ENSSSAT00000007620.1
rpl41	0.430484	0.907	0.795	1.40639e-17	ENSSSAT00000075094.1
p4k2a	0.898001	0.337	0.133	1.47582e-17	ENSSSAT00000002116.1
enp6	0.868464	0.35	0.143	1.5134e-17	ENSSSAT00000102377.1
ndufb91	0.306451	0.956	0.915	1.52655e-17	ENSSSAT00000053933.1
mgat2	0.716719	0.54	0.311	1.66993e-17	ENSSSAT00000061924.1
ENSSSAG00000050581.11	0.545478	0.551	0.272	1.68874e-17	ENSSSAT00000078913.1
lyrm7	1.01195	0.29	0.103	1.70978e-17	ENSSSAT00000141412.1
hsp30	0.677421	0.841	0.844	1.72779e-17	ENSSSAT00000088858.1
cct8	0.419241	0.945	0.874	1.78755e-17	ENSSSAT00000012328.1
pebp1	0.617191	0.693	0.472	1.88169e-17	ENSSSAT00000116785.1
sik31	0.614841	0.506	0.258	1.98491e-17	ENSSSAT00000036156.1
pomk	0.955554	0.318	0.121	1.98914e-17	ENSSSAT00000132523.1
ENSSSAG00000008944.1	0.923546	0.322	0.124	2.11049e-17	ENSSSAT00000019843.1
psma6b	0.40969	0.943	0.815	2.15202e-17	ENSSSAT00000058310.1
kank2	0.404293	0.879	0.682	2.23239e-17	ENSSSAT00000066859.1
KAPCB1	0.489557	0.701	0.452	2.5772e-17	ENSSSAT00000007643.1
brp16	0.708415	0.513	0.278	2.87883e-17	ENSSSAT00000038444.1
sumo1	0.775499	0.439	0.211	2.98058e-17	ENSSSAT00000073045.1
ENSSSAG00000041857.1	0.729869	0.456	0.225	3.30375e-17	ENSSSAT00000060408.1
znhit3	0.364958	0.93	0.807	3.55339e-17	ENSSSAT00000106617.1
KPNA2	0.850229	0.578	0.354	3.72095e-17	ENSSSAT00000011625.1
VAMP8	0.818467	0.369	0.157	3.78851e-17	ENSSSAT00000145823.1
dusp1	0.273511	0.968	0.978	3.84809e-17	ENSSSAT00000011990.1
ENSSSAG00000079256.11	0.404406	0.816	0.565	3.93736e-17	ENSSSAT00000148914.1
FKB10	0.915891	0.403	0.19	4.45998e-17	ENSSSAT00000065659.1
RBM22	0.742396	0.445	0.218	4.46583e-17	ENSSSAT00000002474.1
CDN1B	0.65005	0.564	0.338	4.58167e-17	ENSSSAT00000107355.1
ENSSSAG00000038558.1	0.784966	0.466	0.239	5.27221e-17	ENSSSAT00000053922.1
lpl1	0.458219	0.958	0.911	5.31708e-17	ENSSSAT00000014468.1
alas1	0.941963	0.451	0.227	5.51788e-17	ENSSSAT00000068376.1
SMN1	0.698425	0.538	0.306	5.96408e-17	ENSSSAT00000017009.1
ppa11	0.750487	0.53	0.308	6.00365e-17	ENSSSAT00000085901.1
lamtor5	0.705938	0.47	0.237	6.05049e-17	ENSSSAT00000061368.1
serpinh1b1	0.429383	0.97	0.971	6.10212e-17	ENSSSAT00000046979.1
hpdb1	0.86874	0.502	0.282	6.18974e-17	ENSSSAT00000016152.1
fkb1a1	0.822037	0.483	0.261	7.37618e-17	ENSSSAT00000088786.1
erg19	0.890107	0.581	0.36	7.39797e-17	ENSSSAT00000059222.1
FA49B	1.09872	0.258	0.086	9.48312e-17	ENSSSAT00000022402.1
thoc1	0.800493	0.403	0.187	9.65335e-17	ENSSSAT00000000534.1
C560	0.365977	0.945	0.81	1.06062e-16	ENSSSAT00000155202.1
H2AX	0.732893	0.769	0.61	1.13914e-16	ENSSSAT00000085542.1
ntan1	1.03216	0.275	0.097	1.16575e-16	ENSSSAT00000018504.1
TM14C	0.743556	0.417	0.194	1.16738e-16	ENSSSAT00000111140.1
HMGB3	0.47941	0.892	0.797	1.17169e-16	ENSSSAT00000069787.1
rpn2	0.440033	0.788	0.585	1.17937e-16	ENSSSAT00000142553.1
PDCD51	0.448202	0.82	0.606	1.2379e-16	ENSSSAT00000059004.1
foxj2	0.601064	0.542	0.298	1.28334e-16	ENSSSAT00000015794.1
lin54	0.910381	0.354	0.15	1.28966e-16	ENSSSAT00000131637.1
cyc11	0.278933	0.989	0.968	1.46031e-16	ENSSSAT00000091735.1
wtap	0.549491	0.538	0.285	1.54659e-16	ENSSSAT00000135371.1
ovca2	0.919988	0.341	0.14	1.57658e-16	ENSSSAT00000014626.1
ENSSSAG00000000939.1	0.65315	0.394	0.173	1.59236e-16	ENSSSAT00000001815.1
armc4	0.63019	0.377	0.157	1.70412e-16	ENSSSAT00000153197.1
ndufa3	0.409559	0.856	0.644	1.76461e-16	ENSSSAT00000008685.1
si:ch211-175f12.2	0.591543	0.502	0.253	1.77325e-16	ENSSSAT00000123458.1
ZBTB261	0.576789	0.678	0.485	1.92273e-16	ENSSSAT00000013457.1
map1lc3a	0.647155	0.551	0.308	1.96345e-16	ENSSSAT00000137323.1
RM141	0.707993	0.489	0.256	1.9672e-16	ENSSSAT00000057396.1
noc2l1	0.65261	0.597	0.367	2.00163e-16	ENSSSAT00000119850.1
ATP1A1	0.616506	0.636	0.41	2.14863e-16	ENSSSAT00000007440.1
rpf2	0.825303	0.422	0.206	2.17295e-16	ENSSSAT00000121823.1
cops91	0.823191	0.405	0.191	2.36446e-16	ENSSSAT00000144906.1
pfd22	0.29535	0.979	0.956	2.4743e-16	ENSSSAT00000069035.1
rfc2	1.07462	0.345	0.153	3.01689e-16	ENSSSAT00000013715.1
hif1aa1	0.350979	0.939	0.881	3.06132e-16	ENSSSAT00000003047.1
kars11	0.640669	0.61	0.384	3.13644e-16	ENSSSAT00000126379.1
nagab	0.946319	0.328	0.136	3.23712e-16	ENSSSAT00000086582.1
TAF12	0.579097	0.566	0.317	3.26176e-16	ENSSSAT00000104937.1
zfyve21	0.338061	0.919	0.729	3.57658e-16	ENSSSAT00000007106.1
ENSSSAG00000016770.1	0.894412	0.606	0.456	3.87246e-16	ENSSSAT00000030631.1
khdrbs1a	0.326876	0.983	0.949	3.8768e-16	ENSSSAT00000005086.1
hmgcs11	0.637344	0.731	0.537	3.99331e-16	ENSSSAT00000103586.1
ENSSSAG00000063781.11	0.486373	0.716	0.467	4.10158e-16	ENSSSAT00000105104.1
TM167	0.511574	0.708	0.487	4.258e-16	ENSSSAT00000088952.1
NDUS7	0.62535	0.549	0.309	4.41752e-16	ENSSSAT00000108133.1
ipo4	0.946646	0.318	0.127	4.66444e-16	ENSSSAT00000147316.1
ENSSSAG00000038811.1	0.634777	0.403	0.186	4.88447e-16	ENSSSAT00000054260.1
aldoa	0.387076	0.905	0.814	4.8936e-16	ENSSSAT00000003252.1
ubfd1	0.465535	0.746	0.527	4.96688e-16	ENSSSAT00000057241.1
ash2l	0.701828	0.481	0.252	5.11665e-16	ENSSSAT00000009869.1
nampt1	0.777284	0.483	0.261	5.16969e-16	ENSSSAT00000068669.1
rgp1	0.642412	0.525	0.293	5.20887e-16	ENSSSAT00000004965.1
gnl3l1	0.790222	0.489	0.271	5.44364e-16	ENSSSAT00000028882.1
NFYB	0.724806	0.451	0.228	5.54501e-16	ENSSSAT00000012429.1
cklf7	0.810512	0.475	0.258	5.87697e-16	ENSSSAT00000063277.1
WDR68	0.768243	0.424	0.207	6.22763e-16	ENSSSAT00000001664.1
GLRX	0.778881	0.407	0.194	6.53652e-16	ENSSSAT00000076762.1
ALDR	0.311301	0.972	0.945	6.56457e-16	ENSSSAT00000007922.1
elovl2	0.629146	0.735	0.557	7.17179e-16	ENSSSAT00000146632.1
ruvbl1	0.972269	0.335	0.14	7.8328e-16	ENSSSAT00000118117.1
cj057	0.520751	0.703	0.49	7.85769e-16	ENSSSAT00000002657.1
gemin6	0.818891	0.392	0.184	8.03509e-16	ENSSSAT00000122974.1
snx21	0.394154	0.858	0.67	8.2797e-16	ENSSSAT00000109257.1
csf1	0.906916	0.436	0.231	8.45873e-16	ENSSSAT00000154371.1
unc50	0.645984	0.502	0.271	8.46036e-16	ENSSSAT00000054443.1
osgn1	0.848176	0.354	0.153	8.54425e-16	ENSSSAT00000138397.1
hnrpg1	0.396481	0.852	0.677	8.82704e-16	ENSSSAT00000141425.1
TEBP1	0.319791	0.979	0.963	8.91865e-16	ENSSSAT00000110918.1
SFRS3	0.325159	0.968	0.887	9.00637e-16	ENSSSAT00000153583.1
lgals81	0.529274	0.784	0.567	1.0379e-15	ENSSSAT00000138746.1
ENSSSAG00000009240.1	0.836121	0.28	0.099	1.07504e-15	ENSSSAT00000020335.1
ndufv1	0.411334	0.816	0.591	1.11403e-15	ENSSSAT00000011178.1
qars	0.626858	0.544	0.309	1.15051e-15	ENSSSAT00000147023.1
snrnp40	0.826468	0.364	0.161	1.20234e-15	ENSSSAT00000100267.1
gadd45ab	0.573317	0.722	0.52	1.23555e-15	ENSSSAT00000071553.1
cetn4	0.984984	0.324	0.136	1.26261e-15	ENSSSAT00000006519.1
vdac21	0.301574	0.996	0.988	1.2689e-15	ENSSSAT00000067938.1
mcm10	0.669074	0.436	0.214	1.40893e-15	ENSSSAT00000085772.1
TBB2C	1.02783	0.663	0.485	1.52584e-15	ENSSSAT00000119090.1
fbxl8	0.585968	0.54	0.304	1.52709e-15	ENSSSAT00000067050.1
TNS31	0.522442	0.727	0.496	1.54501e-15	ENSSSAT00000003311.1
LSM1	0.657257	0.551	0.338	1.56833e-15	ENSSSAT00000113206.1
CDKA2	0.658375	0.445	0.216	1.57915e-15	ENSSSAT00000058904.1
hnrh3	0.718387	0.468	0.247	1.6209e-15	ENSSSAT00000113239.1
ENSSSAG00000055166.1	0.65574	0.439	0.211	1.69258e-15	ENSSSAT00000088530.1
coa3a	0.827946	0.341	0.144	1.76439e-15	ENSSSAT00000013873.1
nt5c3	0.684452	0.439	0.214	1.96468e-15	ENSSSAT00000091852.1
NR4A1	0.501187	0.915	0.893	2.00388e-15	ENSSSAT00000065009.1
GEMI2	0.638622	0.489	0.261	2.00877e-15	ENSSSAT00000078176.1
hnrpdl	0.753397	0.424	0.208	2.02635e-15	ENSSSAT00000089867.1
irf-31	0.786836	0.456	0.245	2.03775e-15	ENSSSAT00000072776.1
KCNV1	0.371694	0.801	0.56	2.06774e-15	ENSSSAT00000093787.1
tmem97	0.907183	0.364	0.167	2.11748e-15	ENSSSAT00000096829.1
pip4p1a	0.853462	0.339	0.143	2.2758e-15	ENSSSAT00000154771.1
RM551	0.423971	0.847	0.695	2.28727e-15	ENSSSAT00000153229.1
RM181	0.369725	0.939	0.837	2.34943e-15	ENSSSAT00000148720.1
ttc38	1.00514	0.261	0.092	2.50973e-15	ENSSSAT00000137303.1
nudt1	0.64999	0.629	0.424	2.55084e-15	ENSSSAT00000056341.1
denr	0.382596	0.934	0.857	2.62118e-15	ENSSSAT00000012938.1
mrpl54	0.658749	0.481	0.258	2.75372e-15	ENSSSAT00000014158.1
cg057	0.385859	0.89	0.726	2.79874e-15	ENSSSAT00000140916.1
tpm41	0.337062	0.989	0.987	2.88389e-15	ENSSSAT00000015276.1
nop561	0.433371	0.956	0.948	3.17447e-15	ENSSSAT00000077786.1
tradd1	0.671226	0.434	0.214	3.17654e-15	ENSSSAT00000029923.1
ENSSSAG00000070377.1	0.860364	0.36	0.163	3.33162e-15	ENSSSAT00000123095.1
chchd4b	1.03174	0.261	0.093	4.32005e-15	ENSSSAT00000055692.1
tcp4	0.378309	0.911	0.791	4.57999e-15	ENSSSAT00000016182.1
memo1	0.844889	0.333	0.14	4.62173e-15	ENSSSAT00000022671.1
dnpep	0.893575	0.322	0.135	4.94804e-15	ENSSSAT00000016296.1
gdf7	0.53674	0.538	0.311	5.09019e-15	ENSSSAT00000016286.1
bcl6aa1	0.474281	0.824	0.701	5.22781e-15	ENSSSAT00000073724.1
nup37	1.02164	0.373	0.18	5.84997e-15	ENSSSAT00000067263.1
psde	0.486607	0.867	0.731	6.62059e-15	ENSSSAT00000090960.1
xtp3a	0.913239	0.403	0.204	7.46065e-15	ENSSSAT00000084823.1
cd2761	0.609644	0.532	0.296	7.59446e-15	ENSSSAT00000010005.1
cdk2	1.0355	0.328	0.145	7.59635e-15	ENSSSAT00000155101.1
fusip	0.395583	0.782	0.534	7.89297e-15	ENSSSAT00000109881.1
gck	1.07587	0.265	0.099	7.9104e-15	ENSSSAT00000122547.1
pmf1	0.874037	0.475	0.281	7.93711e-15	ENSSSAT00000088705.1
PM14	0.317296	0.975	0.922	8.1142e-15	ENSSSAT00000065471.1
smap	0.620484	0.517	0.287	8.52834e-15	ENSSSAT00000095755.1
mapre1	0.711862	0.481	0.261	8.63561e-15	ENSSSAT00000126844.1
ubl7b1	0.305805	0.985	0.954	8.6651e-15	ENSSSAT00000123507.1
si:dkey-30c15.2	0.402317	0.79	0.55	8.69813e-15	ENSSSAT00000147515.1
U2A1	0.565032	0.636	0.406	8.81345e-15	ENSSSAT00000089528.1
ror1	0.43375	0.578	0.338	9.6299e-15	ENSSSAT00000087316.1
RPB11	0.620501	0.536	0.308	9.69349e-15	ENSSSAT00000017634.1
otor	0.831922	0.383	0.183	1.00289e-14	ENSSSAT00000146011.1
ENSSSAG00000041014.1	0.448253	0.826	0.688	1.04708e-14	ENSSSAT00000059252.1
inpp	0.749277	0.436	0.222	1.05479e-14	ENSSSAT00000069496.1
syncrip1	0.627588	0.604	0.392	1.10389e-14	ENSSSAT00000136543.1
csgalnact1b	0.575225	0.5	0.283	1.15933e-14	ENSSSAT00000135275.1
tnr14	0.840308	0.377	0.177	1.18011e-14	ENSSSAT00000101174.1
rnf139	1.0386	0.316	0.137	1.26077e-14	ENSSSAT00000055704.1
elov7	0.846938	0.343	0.151	1.28772e-14	ENSSSAT00000137246.1
ptrh2	0.771133	0.434	0.227	1.31685e-14	ENSSSAT00000000993.1
ppat	0.960461	0.265	0.096	1.37369e-14	ENSSSAT00000061206.1
psma8	0.357128	0.968	0.904	1.41321e-14	ENSSSAT00000104968.1
ENSSSAG00000039849.1	0.934992	0.292	0.116	1.47948e-14	ENSSSAT00000056020.1
C2orf761	0.532696	0.619	0.391	1.56533e-14	ENSSSAT00000098147.1
NUP85	0.749581	0.411	0.202	1.67589e-14	ENSSSAT00000002893.1
akr1b1.1	0.600506	0.822	0.657	1.75591e-14	ENSSSAT00000008069.1
nsa21	0.427146	0.824	0.675	1.7816e-14	ENSSSAT00000000883.1
ENSSSAG00000078414.1	0.972768	0.326	0.143	1.78925e-14	ENSSSAT00000146405.1
ptgr2	0.904872	0.292	0.115	1.88016e-14	ENSSSAT00000140986.1
phgdh1	0.736639	0.612	0.409	2.09823e-14	ENSSSAT00000088387.1
nccrp12	0.309736	0.981	0.931	2.16385e-14	ENSSSAT00000138972.1
hipk3a1	0.60199	0.576	0.365	2.18868e-14	ENSSSAT00000010395.1
hspbp1	0.662203	0.432	0.218	2.19323e-14	ENSSSAT00000060318.1
phb	0.496659	0.778	0.594	2.22112e-14	ENSSSAT00000000479.1
ctps1a	1.04773	0.282	0.111	2.28698e-14	ENSSSAT00000090394.1
pgm3	0.650852	0.506	0.287	2.32401e-14	ENSSSAT00000016729.1
ddx181	0.485286	0.773	0.554	2.52323e-14	ENSSSAT00000097469.1
setdb21	0.344176	0.818	0.581	2.58352e-14	ENSSSAT00000063523.1
POMP1	0.279119	0.996	0.996	2.65544e-14	ENSSSAT00000108297.1
mfap2	0.579029	0.767	0.601	2.6775e-14	ENSSSAT00000056852.1
edf11	0.255374	0.994	0.981	2.72312e-14	ENSSSAT00000094499.1
mrpl22	0.624218	0.532	0.31	2.84235e-14	ENSSSAT00000095400.1
ENSSSAG00000062001.1	0.769043	0.32	0.135	2.98922e-14	ENSSSAT00000101489.1
gnl3	0.740931	0.492	0.277	2.99282e-14	ENSSSAT00000112315.1
rgs5b	0.993833	0.273	0.104	3.02366e-14	ENSSSAT00000075388.1
fam222bb	0.676298	0.411	0.199	3.0571e-14	ENSSSAT00000127473.1
ENSSSAG00000046434.1	0.495097	0.559	0.306	3.18843e-14	ENSSSAT00000070893.1
sept9b1	0.410822	0.907	0.773	3.20899e-14	ENSSSAT00000056031.1
ENSSSAG00000077760.1	0.847174	0.373	0.177	3.36949e-14	ENSSSAT00000144527.1
MB211	0.839345	0.28	0.108	3.39757e-14	ENSSSAT00000135740.1
FBW1B	0.376797	0.814	0.614	3.41083e-14	ENSSSAT00000012801.1
ENSSSAG00000068712.1	0.909551	0.28	0.107	3.79804e-14	ENSSSAT00000118584.1
zgc:101583	0.469817	0.691	0.475	3.82553e-14	ENSSSAT00000107316.1
ENSSSAG00000048468.1	0.534545	0.4	0.198	3.93261e-14	ENSSSAT00000075136.1
zgc:86839	1.08098	0.282	0.113	3.93805e-14	ENSSSAT00000084687.1
si:ch211-183d21.1	0.566523	0.534	0.302	4.19674e-14	ENSSSAT00000070167.1
ppp1r12c	0.844678	0.297	0.119	4.24055e-14	ENSSSAT00000071506.1
haus2	1.1413	0.254	0.096	4.26771e-14	ENSSSAT00000066534.1
ENSSSAG00000053701.11	0.416445	0.765	0.534	4.4474e-14	ENSSSAT00000085187.1
kcnh5b	0.85302	0.294	0.118	4.68817e-14	ENSSSAT00000005195.1
rpb4	0.531488	0.557	0.325	4.79066e-14	ENSSSAT00000111671.1
nudcd2	0.374032	0.879	0.669	4.8741e-14	ENSSSAT00000085802.1
tmem1991	0.741316	0.324	0.135	4.87609e-14	ENSSSAT00000090207.1
ssbp4	0.920636	0.263	0.097	4.95514e-14	ENSSSAT00000019902.1
cdca4	0.919267	0.352	0.165	4.96214e-14	ENSSSAT00000004970.1
ilk	0.693752	0.456	0.247	5.21707e-14	ENSSSAT00000039933.1
zn313	0.471888	0.811	0.622	5.23631e-14	ENSSSAT00000002035.1
kpnb11	0.589836	0.525	0.296	5.47991e-14	ENSSSAT00000022143.1
slc7a5	0.523557	0.689	0.492	5.60381e-14	ENSSSAT00000022805.1
cbx31	0.537583	0.85	0.747	5.63167e-14	ENSSSAT00000083526.1
mafb1	0.621936	0.778	0.62	5.95044e-14	ENSSSAT00000018956.1
plrg1	0.73531	0.426	0.221	6.24008e-14	ENSSSAT00000010181.1
mta2	0.650781	0.458	0.238	6.26307e-14	ENSSSAT00000057408.1
ints9	0.93566	0.275	0.106	6.52376e-14	ENSSSAT00000065168.1
epn1	0.643642	0.498	0.278	6.85085e-14	ENSSSAT00000004577.1
tor2a1	0.463337	0.731	0.512	6.93947e-14	ENSSSAT00000115267.1
GRL1	0.611522	0.5	0.273	7.02786e-14	ENSSSAT00000016674.1
ENSSSAG00000001382.1	0.571708	0.553	0.333	7.10366e-14	ENSSSAT00000002847.1
tmem130	0.78114	0.305	0.124	7.33308e-14	ENSSSAT00000000725.1
tpc2l	0.375114	0.814	0.589	7.38609e-14	ENSSSAT00000112978.1
ENSSSAG00000003665.11	0.480343	0.574	0.331	7.7557e-14	ENSSSAT00000009133.1
ENSSSAG00000001156.1	0.846188	0.32	0.138	7.92919e-14	ENSSSAT00000002404.1
ENSSSAG00000015808.1	0.846188	0.32	0.138	7.92919e-14	ENSSSAT00000029422.1
ENSSSAG00000069724.1	0.512914	0.64	0.413	8.1415e-14	ENSSSAT00000121338.1
RT15	0.59898	0.483	0.262	8.4323e-14	ENSSSAT00000053028.1
ctso	0.744681	0.339	0.147	8.86811e-14	ENSSSAT00000134608.1
si:ch211-241f5.31	0.594054	0.519	0.294	9.05733e-14	ENSSSAT00000008806.1
rb11a	0.597314	0.53	0.305	9.85558e-14	ENSSSAT00000018475.1
pycard	0.492376	0.672	0.443	1.07194e-13	ENSSSAT00000085482.1
ywhae11	0.279886	0.994	0.974	1.10332e-13	ENSSSAT00000093470.1
mrpl12	0.794458	0.419	0.222	1.1046e-13	ENSSSAT00000005809.1
foxo3b1	0.280896	0.905	0.706	1.12905e-13	ENSSSAT00000018668.1
prickle2b	0.669816	0.453	0.237	1.15061e-13	ENSSSAT00000121871.1
BIRC5	1.00525	0.479	0.287	1.17148e-13	ENSSSAT00000002627.1
GRP751	0.535193	0.689	0.49	1.19454e-13	ENSSSAT00000085012.1
cssa12h1orf50	0.689183	0.403	0.2	1.20566e-13	ENSSSAT00000057900.1
ENSSSAG00000001897.11	0.645796	0.492	0.277	1.21806e-13	ENSSSAT00000004071.1
blmh	0.431466	0.761	0.537	1.23017e-13	ENSSSAT00000010635.1
ccl19a.1	1.06711	0.305	0.136	1.30611e-13	ENSSSAT00000127112.1
ENSSSAG00000066669.1	0.613743	0.5	0.285	1.35497e-13	ENSSSAT00000112882.1
itm2ba	0.342877	0.883	0.705	1.42587e-13	ENSSSAT00000070039.1
ck046	0.606617	0.576	0.363	1.43576e-13	ENSSSAT00000133452.1
nup54	0.61052	0.523	0.304	1.44555e-13	ENSSSAT00000047624.1
DBLOH	0.374868	0.839	0.618	1.56193e-13	ENSSSAT00000066401.1
exosc7	0.760248	0.432	0.234	1.83597e-13	ENSSSAT00000145569.1
ddi2	0.85275	0.29	0.118	1.85256e-13	ENSSSAT00000063790.1
fus	0.554914	0.449	0.23	1.85444e-13	ENSSSAT00000003356.1
pura12	0.419863	0.843	0.71	2.11196e-13	ENSSSAT00000068879.1
rab32b	0.425578	0.542	0.309	2.11438e-13	ENSSSAT00000084248.1
slc22a13a1	0.413256	0.826	0.648	2.13347e-13	ENSSSAT00000134613.1
vapa1	0.52634	0.617	0.38	2.23934e-13	ENSSSAT00000015118.1
ENSSSAG00000065910.11	0.577263	0.445	0.229	2.27745e-13	ENSSSAT00000110770.1
pkhb2	0.5797	0.494	0.274	2.30624e-13	ENSSSAT00000067432.1
T106B1	0.336843	0.879	0.687	2.33064e-13	ENSSSAT00000023048.1
SMU1	0.564738	0.557	0.335	2.43807e-13	ENSSSAT00000017252.1
ENSSSAG00000066771.1	0.301758	0.799	0.625	2.48811e-13	ENSSSAT00000113048.1
LSM4	0.410084	0.78	0.568	2.66962e-13	ENSSSAT00000077969.1
spg21	0.347931	0.854	0.672	2.96002e-13	ENSSSAT00000019318.1
pgdh	0.886285	0.269	0.104	3.0882e-13	ENSSSAT00000087300.1
IKBA	0.295404	0.898	0.894	3.15444e-13	ENSSSAT00000058165.1
mcmbp	0.90831	0.333	0.153	3.22997e-13	ENSSSAT00000070246.1
METAP21	0.388224	0.858	0.709	3.24448e-13	ENSSSAT00000095778.1
sae1	0.744608	0.39	0.194	3.4525e-13	ENSSSAT00000093633.1
erp44	0.438631	0.722	0.51	3.57809e-13	ENSSSAT00000006453.1
sfrs1	0.698556	0.464	0.257	3.64912e-13	ENSSSAT00000071179.1
cdd1	0.522055	0.915	0.874	3.74599e-13	ENSSSAT00000113203.1
poldip3	0.441898	0.706	0.488	3.76426e-13	ENSSSAT00000054937.1
fam63b	0.651376	0.35	0.157	3.93932e-13	ENSSSAT00000132973.1
tba1a	0.599274	0.907	0.868	3.99643e-13	ENSSSAT00000019849.1
MTCH2	0.347265	0.903	0.766	4.01549e-13	ENSSSAT00000063449.1
ENSSSAG00000010015.1	0.344619	0.797	0.555	4.17008e-13	ENSSSAT00000022022.1
RPN1	0.846415	0.318	0.14	4.70818e-13	ENSSSAT00000023491.1
cdn2b	0.56275	0.477	0.265	4.92083e-13	ENSSSAT00000097972.1
si:dkey-26c10.51	0.360359	0.869	0.692	5.13808e-13	ENSSSAT00000006812.1
eif3i1	0.252758	0.996	0.981	5.16588e-13	ENSSSAT00000103940.1
cacybp1	0.270817	0.96	0.92	5.19111e-13	ENSSSAT00000151922.1
hgh1	0.777145	0.326	0.143	5.38467e-13	ENSSSAT00000072666.1
RNF145	0.636928	0.333	0.145	5.74606e-13	ENSSSAT00000122491.1
dohh1	0.827931	0.322	0.144	5.82145e-13	ENSSSAT00000054522.1
ENSSSAG00000008303.1	0.832076	0.335	0.153	5.86786e-13	ENSSSAT00000018502.1
sf3b3	0.69889	0.43	0.231	6.00407e-13	ENSSSAT00000082521.1
ENSSSAG00000065745.1	0.943521	0.261	0.102	6.0124e-13	ENSSSAT00000110296.1
si:ch73-141c7.1	0.6693	0.506	0.303	6.58993e-13	ENSSSAT00000008589.1
ncln	0.601271	0.481	0.265	6.61266e-13	ENSSSAT00000005059.1
e2f3	0.943099	0.267	0.106	6.61456e-13	ENSSSAT00000054524.1
adsl	0.590771	0.487	0.276	6.69023e-13	ENSSSAT00000006714.1
cmpk21	0.741629	0.407	0.213	6.78882e-13	ENSSSAT00000017438.1
ENSSSAG00000080386.1	0.757924	0.343	0.156	6.81171e-13	ENSSSAT00000152361.1
tdg.2	0.911123	0.288	0.12	6.8138e-13	ENSSSAT00000021033.1
dis3	0.860268	0.273	0.108	6.86975e-13	ENSSSAT00000153865.1
pcbd2	0.620721	0.445	0.236	6.93307e-13	ENSSSAT00000114764.1
prmt3	1.00321	0.32	0.147	6.9353e-13	ENSSSAT00000075407.1
HEM1	0.478697	0.814	0.675	7.31177e-13	ENSSSAT00000098542.1
ENSSSAG00000053867.1	0.395995	0.748	0.524	7.38988e-13	ENSSSAT00000085502.1
abhd18	0.711694	0.388	0.192	7.52082e-13	ENSSSAT00000105640.1
eif2a	0.575157	0.513	0.293	7.65985e-13	ENSSSAT00000010129.1
plcc	0.438758	0.792	0.602	8.36362e-13	ENSSSAT00000017354.1
immp1l	0.661542	0.555	0.358	8.48646e-13	ENSSSAT00000008716.1
spc24	1.05181	0.354	0.177	8.83815e-13	ENSSSAT00000010684.1
dcaf13	0.813413	0.32	0.142	8.89605e-13	ENSSSAT00000041704.1
mrto41	0.435007	0.877	0.737	9.16322e-13	ENSSSAT00000126659.1
psd101	0.423306	0.792	0.588	9.99989e-13	ENSSSAT00000140057.1
ENSSSAG00000071528.1	0.553479	0.544	0.329	1.0453e-12	ENSSSAT00000126213.1
SH3L1	0.800683	0.388	0.198	1.08541e-12	ENSSSAT00000020639.1
rfx1	0.668268	0.409	0.21	1.09348e-12	ENSSSAT00000063229.1
RM24	0.601541	0.555	0.35	1.10623e-12	ENSSSAT00000009680.1
exosc10	0.467851	0.667	0.443	1.13494e-12	ENSSSAT00000149399.1
GLYM	0.591626	0.589	0.382	1.13647e-12	ENSSSAT00000069442.1
msl3	0.642639	0.362	0.177	1.16316e-12	ENSSSAT00000090647.1
plcg	0.785674	0.316	0.138	1.1819e-12	ENSSSAT00000127390.1
PCDH201	0.256079	0.989	0.977	1.21424e-12	ENSSSAT00000034593.1
HPRT	0.685868	0.347	0.158	1.30038e-12	ENSSSAT00000138828.1
gss	0.825933	0.311	0.137	1.34549e-12	ENSSSAT00000112148.1
med31	0.540613	0.551	0.335	1.39959e-12	ENSSSAT00000084941.1
GBB1	0.287433	0.966	0.906	1.41555e-12	ENSSSAT00000119497.1
ppp1cc	0.51619	0.544	0.317	1.41729e-12	ENSSSAT00000113816.1
cpsf3	0.765296	0.284	0.116	1.49429e-12	ENSSSAT00000130812.1
med7	0.660026	0.462	0.261	1.50209e-12	ENSSSAT00000067981.1
ENSSSAG00000054690.11	0.445445	0.96	0.939	1.54256e-12	ENSSSAT00000087366.1
hnrnpm1	0.428974	0.718	0.506	1.59546e-12	ENSSSAT00000093012.1
ppce	0.551415	0.642	0.443	1.6049e-12	ENSSSAT00000057288.1
prs6a1	0.26028	0.979	0.952	1.67544e-12	ENSSSAT00000063247.1
ENSSSAG00000011338.1	1.04396	0.267	0.109	1.68074e-12	ENSSSAT00000024064.1
COX411	0.304226	0.975	0.957	1.73674e-12	ENSSSAT00000077944.1
zgc:193801	0.723145	0.388	0.194	1.77619e-12	ENSSSAT00000076944.1
hsd17b7	0.947365	0.275	0.113	1.82274e-12	ENSSSAT00000046972.1
TMM93	0.479709	0.695	0.477	1.88667e-12	ENSSSAT00000018793.1
chn1	0.776047	0.725	0.538	1.9257e-12	ENSSSAT00000104165.1
ENSSSAG00000054587.1	0.568976	0.305	0.128	1.95213e-12	ENSSSAT00000087233.1
tsn71	0.356327	0.831	0.643	1.9841e-12	ENSSSAT00000118677.1
ip6k21	0.491384	0.737	0.52	2.10775e-12	ENSSSAT00000123271.1
cln3	0.661797	0.36	0.171	2.23221e-12	ENSSSAT00000003222.1
atp5a12	0.348215	0.956	0.942	2.49385e-12	ENSSSAT00000112522.1
NHLC3	0.68509	0.398	0.201	2.55317e-12	ENSSSAT00000106013.1
nubp2	0.678607	0.405	0.209	2.83134e-12	ENSSSAT00000099979.1
ccdc47	0.556413	0.547	0.336	2.88664e-12	ENSSSAT00000002054.1
rnpep	0.512742	0.631	0.426	2.91896e-12	ENSSSAT00000085425.1
ENSSSAG00000058410.1	0.5665	0.456	0.245	2.92508e-12	ENSSSAT00000095627.1
P531	0.261781	0.964	0.904	2.92844e-12	ENSSSAT00000087613.1
ENSSSAG00000073159.1	0.777667	0.288	0.12	3.05802e-12	ENSSSAT00000131009.1
plekha1a	0.381775	0.924	0.863	3.07994e-12	ENSSSAT00000070107.1
atxn2l	0.776878	0.305	0.133	3.13715e-12	ENSSSAT00000004693.1
ENSSSAG00000015951.1	0.80121	0.398	0.21	3.31882e-12	ENSSSAT00000029619.1
ndufa8	0.30271	0.932	0.869	3.50673e-12	ENSSSAT00000043323.1
mlf2	0.876051	0.254	0.099	3.65205e-12	ENSSSAT00000007305.1
UCRI1	0.312456	0.917	0.846	4.2102e-12	ENSSSAT00000094245.1
tm205	0.476109	0.492	0.275	4.25824e-12	ENSSSAT00000060073.1
eif3s6ip	0.533684	0.547	0.332	4.35996e-12	ENSSSAT00000077201.1
uck2a	0.767288	0.398	0.21	4.58954e-12	ENSSSAT00000021181.1
tecr	0.619141	0.498	0.295	4.8402e-12	ENSSSAT00000012767.1
ELOC1	0.426961	0.835	0.685	4.89681e-12	ENSSSAT00000088232.1
QCR71	0.255457	0.994	0.978	5.3429e-12	ENSSSAT00000074249.1
CF125	0.510025	0.536	0.317	5.49724e-12	ENSSSAT00000085564.1
HSC20	0.802759	0.324	0.15	5.91069e-12	ENSSSAT00000021225.1
LYRM5	0.576026	0.477	0.268	5.92097e-12	ENSSSAT00000118605.1
znrd1	0.591023	0.536	0.338	6.15776e-12	ENSSSAT00000126534.1
ENSSSAG00000000379.1	0.666072	0.258	0.099	6.26753e-12	ENSSSAT00000000645.1
pr38a	0.533264	0.523	0.305	6.26986e-12	ENSSSAT00000148777.1
ENSSSAG00000048608.1	0.827	0.309	0.14	6.31679e-12	ENSSSAT00000075439.1
BXDC12	0.571678	0.561	0.356	6.43681e-12	ENSSSAT00000133792.1
ubxn11	0.378502	0.845	0.688	6.56387e-12	ENSSSAT00000097387.1
lerl1	0.576045	0.475	0.261	6.63499e-12	ENSSSAT00000006653.1
mrpl37	0.700863	0.432	0.236	6.75699e-12	ENSSSAT00000074128.1
dnal1	0.831379	0.261	0.103	6.81853e-12	ENSSSAT00000017759.1
sc61a	0.44558	0.591	0.376	7.17649e-12	ENSSSAT00000156379.1
ENSSSAG00000002392.1	0.538402	0.561	0.351	8.48215e-12	ENSSSAT00000005090.1
ggh	0.758029	0.347	0.167	8.54231e-12	ENSSSAT00000135173.1
slc32a11	0.287048	0.958	0.941	8.70407e-12	ENSSSAT00000046203.1
TUSC2	0.886627	0.263	0.106	9.20651e-12	ENSSSAT00000056171.1
tada3l	0.607717	0.511	0.312	9.45664e-12	ENSSSAT00000151091.1
GBRAP	0.327667	0.96	0.894	1.01619e-11	ENSSSAT00000087592.1
cope	0.263783	0.977	0.925	1.03206e-11	ENSSSAT00000005177.1
fadd1	0.505053	0.583	0.361	1.06058e-11	ENSSSAT00000063659.1
OM34	0.558873	0.53	0.317	1.09116e-11	ENSSSAT00000106210.1
uqcrc2a1	0.278523	0.968	0.926	1.19972e-11	ENSSSAT00000002545.1
ENSSSAG00000015457.1	0.660321	0.415	0.221	1.22779e-11	ENSSSAT00000028609.1
aff4	0.473301	0.769	0.611	1.23274e-11	ENSSSAT00000145015.1
uxt	0.851003	0.267	0.109	1.2449e-11	ENSSSAT00000133362.1
TAF13	0.708719	0.36	0.177	1.30725e-11	ENSSSAT00000112532.1
mk03	0.626006	0.419	0.222	1.33958e-11	ENSSSAT00000129486.1
ctns	0.576563	0.504	0.301	1.3637e-11	ENSSSAT00000015723.1
strip1	0.574127	0.375	0.183	1.42084e-11	ENSSSAT00000028272.1
ENSSSAG00000077418.1	0.698787	0.375	0.19	1.44778e-11	ENSSSAT00000143510.1
GATD1	0.829789	0.301	0.136	1.61249e-11	ENSSSAT00000094602.1
gfpt22	0.451223	0.911	0.827	1.6968e-11	ENSSSAT00000032609.1
ENSSSAG00000072302.11	0.645304	0.415	0.22	1.75225e-11	ENSSSAT00000128905.1
polr2c	0.575637	0.506	0.302	1.78782e-11	ENSSSAT00000015547.1
vdac3	0.506926	0.667	0.479	1.9024e-11	ENSSSAT00000069563.1
fdft1	0.74835	0.494	0.301	2.07296e-11	ENSSSAT00000017359.1
ndub6	0.794535	0.362	0.189	2.09008e-11	ENSSSAT00000008764.1
tuba8l2	0.683864	0.47	0.278	2.09795e-11	ENSSSAT00000029321.1
ndufaf8	0.602126	0.487	0.281	2.13046e-11	ENSSSAT00000096570.1
rab7a	0.377466	0.773	0.57	2.14007e-11	ENSSSAT00000077664.1
aars1	0.627566	0.477	0.277	2.15646e-11	ENSSSAT00000082839.1
irak1	0.369957	0.754	0.533	2.16233e-11	ENSSSAT00000091781.1
HM13	0.307721	0.888	0.719	2.16822e-11	ENSSSAT00000094987.1
nup88	0.749212	0.35	0.173	2.21345e-11	ENSSSAT00000015048.1
metB	0.554474	0.822	0.759	2.41344e-11	ENSSSAT00000106804.1
ctbl1	0.63188	0.445	0.247	2.42445e-11	ENSSSAT00000145482.1
wdr742	0.681202	0.394	0.207	2.52883e-11	ENSSSAT00000059480.1
nudc1	0.272099	0.979	0.973	2.55977e-11	ENSSSAT00000010386.1
psph	0.67366	0.373	0.187	2.65018e-11	ENSSSAT00000139054.1
if2a	0.68534	0.411	0.224	2.95073e-11	ENSSSAT00000006558.1
ENSSSAG00000072240.11	0.325549	0.68	0.462	3.03106e-11	ENSSSAT00000128256.1
eya2	0.765998	0.343	0.164	3.03294e-11	ENSSSAT00000061651.1
usp48	0.818878	0.303	0.138	3.06496e-11	ENSSSAT00000047016.1
UB2E1	0.273859	0.947	0.857	3.31794e-11	ENSSSAT00000090676.1
aurkb	1.31045	0.337	0.179	3.34289e-11	ENSSSAT00000019049.1
otud6b	0.589356	0.502	0.303	3.38276e-11	ENSSSAT00000056603.1
pqbp1	0.513707	0.595	0.39	3.49816e-11	ENSSSAT00000107686.1
ima2	0.762324	0.441	0.25	3.58258e-11	ENSSSAT00000004325.1
commd3	0.340522	0.833	0.673	3.6727e-11	ENSSSAT00000151401.1
ENSSSAG00000062489.11	0.449395	0.663	0.463	3.73761e-11	ENSSSAT00000102152.1
cssa16h11orf49	0.744345	0.449	0.264	3.81698e-11	ENSSSAT00000018432.1
il181	0.788447	0.386	0.204	3.89123e-11	ENSSSAT00000118154.1
nup133	0.82886	0.286	0.126	3.91535e-11	ENSSSAT00000016301.1
anp32a1	0.376901	0.761	0.541	4.00309e-11	ENSSSAT00000064229.1
mphosph6	0.81205	0.335	0.164	4.03264e-11	ENSSSAT00000089591.1
copd	0.322756	0.85	0.672	4.33602e-11	ENSSSAT00000085665.1
plbl1	0.730887	0.328	0.157	4.42191e-11	ENSSSAT00000117107.1
glna	0.529367	0.742	0.596	4.52951e-11	ENSSSAT00000138016.1
rgs9bp	0.59485	0.443	0.251	4.68059e-11	ENSSSAT00000067142.1
tgfi1	0.420107	0.809	0.641	4.68148e-11	ENSSSAT00000013363.1
lrrc321	0.452581	0.903	0.816	4.70997e-11	ENSSSAT00000100216.1
ppp2r3c	0.712495	0.301	0.134	4.72935e-11	ENSSSAT00000077889.1
sap18	0.313364	0.911	0.771	4.78924e-11	ENSSSAT00000081027.1
PDIA6	0.339463	0.943	0.895	4.80206e-11	ENSSSAT00000071167.1
NDUAA	0.440486	0.727	0.534	4.96895e-11	ENSSSAT00000116394.1
rrm2	1.19049	0.314	0.16	5.02843e-11	ENSSSAT00000138073.1
myo1g1	0.631788	0.515	0.33	5.21357e-11	ENSSSAT00000019417.1
ifngr2b	0.724405	0.331	0.158	5.31173e-11	ENSSSAT00000077746.1
ap1s1	0.482062	0.544	0.325	5.31821e-11	ENSSSAT00000065822.1
pgp	0.826966	0.373	0.198	5.46289e-11	ENSSSAT00000011567.1
slc25a3b	0.285966	0.89	0.731	5.50373e-11	ENSSSAT00000090430.1
rnf113a	0.533525	0.538	0.333	5.53436e-11	ENSSSAT00000002130.1
mrps5	0.559723	0.485	0.284	5.61866e-11	ENSSSAT00000084370.1
st6galnac41	0.766865	0.303	0.137	5.91493e-11	ENSSSAT00000104294.1
acsl4	0.424562	0.767	0.598	5.93243e-11	ENSSSAT00000098541.1
sod3	0.426954	0.752	0.583	6.43768e-11	ENSSSAT00000063704.1
NAMPT1	0.636186	0.428	0.237	6.50257e-11	ENSSSAT00000068669.1
ovol1	0.584703	0.301	0.133	6.6611e-11	ENSSSAT00000081575.1
thop1	0.748974	0.314	0.147	6.66212e-11	ENSSSAT00000071541.1
ENSSSAG00000045091.1	0.83685	0.297	0.136	6.78946e-11	ENSSSAT00000067817.1
RT32	0.572642	0.464	0.267	7.05439e-11	ENSSSAT00000046667.1
commd6	0.343535	0.886	0.712	7.1606e-11	ENSSSAT00000048747.1
slc30a5	0.806729	0.299	0.136	7.63568e-11	ENSSSAT00000156253.1
nup62	0.815009	0.333	0.165	7.88694e-11	ENSSSAT00000013899.1
anapc11	0.650951	0.403	0.217	8.02441e-11	ENSSSAT00000071591.1
psme1	0.320022	0.833	0.625	8.33062e-11	ENSSSAT00000155278.1
prs6b	0.479306	0.629	0.428	8.49492e-11	ENSSSAT00000116548.1
msx2b	0.719042	0.299	0.133	1.01224e-10	ENSSSAT00000133679.1
casc31	0.395572	0.665	0.446	1.01539e-10	ENSSSAT00000006732.1
dctn3	0.597688	0.453	0.258	1.01767e-10	ENSSSAT00000091673.1
chp2	0.802257	0.265	0.112	1.03358e-10	ENSSSAT00000074295.1
knstrn	1.03417	0.396	0.231	1.04263e-10	ENSSSAT00000006239.1
ppa1b	0.560763	0.483	0.284	1.06163e-10	ENSSSAT00000135137.1
tfam	0.64047	0.464	0.272	1.12014e-10	ENSSSAT00000065518.1
nktr	0.48667	0.502	0.298	1.12686e-10	ENSSSAT00000084115.1
rangap1a	0.945155	0.256	0.108	1.1352e-10	ENSSSAT00000115431.1
mot9	0.53331	0.492	0.289	1.15009e-10	ENSSSAT00000004098.1
setb1	0.435853	0.79	0.626	1.15678e-10	ENSSSAT00000090585.1
ENSSSAG00000015886.1	0.812823	0.273	0.117	1.15819e-10	ENSSSAT00000029487.1
lyar1	0.594635	0.574	0.386	1.19117e-10	ENSSSAT00000060608.1
srsf5a1	0.409241	0.708	0.512	1.27142e-10	ENSSSAT00000077811.1
pcmt	0.491505	0.502	0.295	1.28789e-10	ENSSSAT00000122337.1
NUCL	0.679404	0.432	0.249	1.30252e-10	ENSSSAT00000062336.1
furina1	0.49976	0.544	0.343	1.31567e-10	ENSSSAT00000022045.1
syf21	0.301566	0.911	0.8	1.3514e-10	ENSSSAT00000007589.1
IF5A1	0.372869	0.833	0.666	1.3858e-10	ENSSSAT00000150662.1
dhfr	0.83305	0.417	0.243	1.39873e-10	ENSSSAT00000056427.1
RHOF1	0.522862	0.65	0.469	1.41876e-10	ENSSSAT00000013725.1
ENSSSAG00000053137.11	0.32704	0.898	0.756	1.46507e-10	ENSSSAT00000083950.1
tk1	1.24021	0.356	0.195	1.48431e-10	ENSSSAT00000000828.1
si:dkey-122a22.2	0.707106	0.356	0.181	1.61671e-10	ENSSSAT00000081435.1
capn1a	0.538289	0.521	0.318	1.68078e-10	ENSSSAT00000152732.1
hnrnpa1b1	0.378972	0.756	0.537	1.6979e-10	ENSSSAT00000112996.1
EXOSC9	0.651571	0.314	0.144	1.80952e-10	ENSSSAT00000092112.1
cc134	0.607572	0.432	0.244	1.80973e-10	ENSSSAT00000120246.1
sinhcaf	0.630604	0.515	0.315	1.88254e-10	ENSSSAT00000029974.1
ENSSSAG00000039415.1	0.62235	0.513	0.321	1.88403e-10	ENSSSAT00000055253.1
COPZ1	0.295006	0.881	0.715	2.09638e-10	ENSSSAT00000110120.1
tspan31	0.749552	0.286	0.127	2.23383e-10	ENSSSAT00000144554.1
NACC1	0.494716	0.515	0.31	2.2826e-10	ENSSSAT00000075903.1
tm199	0.555243	0.458	0.26	2.35477e-10	ENSSSAT00000126274.1
celf3a	0.606937	0.32	0.149	2.37153e-10	ENSSSAT00000014401.1
CA108	0.6169	0.432	0.243	2.45504e-10	ENSSSAT00000042903.1
exoc7	0.696151	0.307	0.143	2.59401e-10	ENSSSAT00000005292.1
ENSSSAG00000055485.11	0.792027	0.271	0.118	2.60512e-10	ENSSSAT00000089312.1
nsmce4a1	0.645426	0.479	0.295	2.60898e-10	ENSSSAT00000054381.1
RT631	0.566436	0.606	0.446	2.68366e-10	ENSSSAT00000086620.1
sparc2	0.610597	0.856	0.847	2.73723e-10	ENSSSAT00000091484.1
p4ha1b1	0.453722	0.873	0.803	2.91532e-10	ENSSSAT00000086992.1
ENSSSAG00000072135.1	0.640477	0.392	0.208	3.1096e-10	ENSSSAT00000127956.1
adar1	0.504695	0.5	0.301	3.14507e-10	ENSSSAT00000016032.1
CSN5	0.495296	0.523	0.322	3.24426e-10	ENSSSAT00000153030.1
LIN7C	0.514581	0.53	0.328	3.38211e-10	ENSSSAT00000026221.1
ndrg3a1	0.486902	0.642	0.456	3.40524e-10	ENSSSAT00000011959.1
ENSSSAG00000080338.1	0.52443	0.538	0.354	3.61544e-10	ENSSSAT00000152143.1
CS012	0.962566	0.261	0.115	3.91234e-10	ENSSSAT00000094192.1
ENSSSAG00000043513.1	0.569779	0.428	0.239	4.20293e-10	ENSSSAT00000064292.1
nse2	0.809863	0.252	0.106	4.31518e-10	ENSSSAT00000057028.1
ENSSSAG00000031724.1	0.448876	0.775	0.729	4.7288e-10	ENSSSAT00000046606.1
gp177	0.794872	0.263	0.113	4.96959e-10	ENSSSAT00000126708.1
clic41	0.502834	0.631	0.441	5.02603e-10	ENSSSAT00000106339.1
si:ch211-121a2.41	0.3591	0.835	0.656	5.10091e-10	ENSSSAT00000079692.1
dcam1	0.65537	0.354	0.18	5.12268e-10	ENSSSAT00000121881.1
CKLF3	0.485952	0.525	0.326	5.56343e-10	ENSSSAT00000103070.1
nob1	0.478095	0.606	0.405	5.60518e-10	ENSSSAT00000053539.1
pnrc2	0.296806	0.941	0.845	5.87857e-10	ENSSSAT00000042425.1
ENSSSAG00000026466.11	0.711051	0.326	0.16	6.14687e-10	ENSSSAT00000040872.1
ccdc1911	0.365829	0.672	0.453	6.63025e-10	ENSSSAT00000018221.1
mettl16	0.708958	0.326	0.16	6.87976e-10	ENSSSAT00000136568.1
zfan6	0.326244	0.811	0.645	7.05723e-10	ENSSSAT00000009179.1
dhdds	0.531541	0.485	0.294	7.14942e-10	ENSSSAT00000071961.1
sept9a1	0.302025	0.894	0.814	7.41944e-10	ENSSSAT00000002658.1
lamtor3	0.25172	0.962	0.867	7.49583e-10	ENSSSAT00000015051.1
lrpprc	0.770404	0.335	0.171	7.51225e-10	ENSSSAT00000138284.1
pum21	0.250166	0.964	0.914	7.67403e-10	ENSSSAT00000085583.1
tmem39b	0.807363	0.269	0.12	7.67414e-10	ENSSSAT00000010908.1
ENSSSAG00000048938.12	0.546324	0.557	0.377	7.81444e-10	ENSSSAT00000076193.1
ENSSSAG00000042809.1	0.632368	0.347	0.174	7.82615e-10	ENSSSAT00000062683.1
mfsd11	0.816626	0.273	0.123	7.84836e-10	ENSSSAT00000001922.1
ENSSSAG00000040457.1	0.729205	0.294	0.136	7.88638e-10	ENSSSAT00000057865.1
ENSSSAG00000061221.1	0.792561	0.254	0.109	8.56648e-10	ENSSSAT00000100404.1
mrpl34	0.728353	0.331	0.167	8.5829e-10	ENSSSAT00000140084.1
glrx5	0.64328	0.356	0.183	8.71841e-10	ENSSSAT00000061222.1
camsap31	0.468689	0.597	0.389	8.8017e-10	ENSSSAT00000016648.1
fubp31	0.411201	0.676	0.475	8.88937e-10	ENSSSAT00000066087.1
usp12	0.687173	0.318	0.154	8.93814e-10	ENSSSAT00000021637.1
HSPA81	0.621555	0.502	0.328	9.01396e-10	ENSSSAT00000079469.1
tpi1b1	0.304704	0.926	0.866	9.37155e-10	ENSSSAT00000063833.1
tmem184a1	0.265166	0.816	0.607	9.37628e-10	ENSSSAT00000099740.1
ppct	0.630132	0.403	0.227	9.61982e-10	ENSSSAT00000004888.1
plcl21	0.469528	0.591	0.38	9.73953e-10	ENSSSAT00000011090.1
fhl3	1.00317	0.269	0.123	1.0775e-09	ENSSSAT00000021441.1
renr	0.28179	0.945	0.858	1.09391e-09	ENSSSAT00000017587.1
RM111	0.283745	0.936	0.864	1.17673e-09	ENSSSAT00000086353.1
ZPR1	0.448832	0.498	0.293	1.24021e-09	ENSSSAT00000075689.1
hars1	0.302998	0.943	0.876	1.25361e-09	ENSSSAT00000055738.1
mthfd1b	0.666287	0.311	0.15	1.30532e-09	ENSSSAT00000005912.1
cks1	1.07868	0.303	0.157	1.3653e-09	ENSSSAT00000086839.1
med20	0.740325	0.314	0.155	1.39014e-09	ENSSSAT00000143544.1
tomm221	0.586212	0.549	0.358	1.45149e-09	ENSSSAT00000007461.1
aldh9a1	0.787887	0.288	0.135	1.46553e-09	ENSSSAT00000075260.1
dctn6	0.511754	0.504	0.312	1.47248e-09	ENSSSAT00000005820.1
ercc1	0.794678	0.271	0.122	1.50164e-09	ENSSSAT00000137210.1
nt5c3a	0.527789	0.451	0.257	1.60778e-09	ENSSSAT00000063831.1
ak7	0.769375	0.282	0.13	1.63542e-09	ENSSSAT00000070359.1
pdia61	0.276079	0.979	0.962	1.73037e-09	ENSSSAT00000071167.1
aqr	0.709213	0.371	0.202	1.81408e-09	ENSSSAT00000003024.1
cnih4	0.561516	0.434	0.247	1.87034e-09	ENSSSAT00000115721.1
g122	0.416527	0.951	0.925	1.9029e-09	ENSSSAT00000017862.1
DENR	0.564241	0.5	0.318	2.04375e-09	ENSSSAT00000012938.1
ddx3xa	0.585838	0.407	0.227	2.50651e-09	ENSSSAT00000147757.1
ENSSSAG00000072865.11	0.323644	0.881	0.767	2.52228e-09	ENSSSAT00000130104.1
DOK7	0.526997	0.623	0.466	2.53505e-09	ENSSSAT00000011651.1
ENSSSAG00000057017.1	0.482678	0.538	0.342	2.5613e-09	ENSSSAT00000092871.1
cdka1	0.756672	0.337	0.173	2.56243e-09	ENSSSAT00000059647.1
slc17a9b	0.832576	0.275	0.128	2.79085e-09	ENSSSAT00000001630.1
ENSSSAG00000065757.1	0.85275	0.256	0.114	2.82694e-09	ENSSSAT00000110344.1
plekhh2	0.600248	0.381	0.21	2.8313e-09	ENSSSAT00000117171.1
smug11	0.43777	0.557	0.365	3.01014e-09	ENSSSAT00000154808.1
mp2k21	0.676031	0.288	0.134	3.04327e-09	ENSSSAT00000021940.1
sucla2	0.483435	0.515	0.328	3.04368e-09	ENSSSAT00000091226.1
fgfp11	0.667852	0.561	0.41	3.13214e-09	ENSSSAT00000042089.1
kank3	0.75122	0.256	0.112	3.13978e-09	ENSSSAT00000066138.1
CL0311	0.312923	0.93	0.892	3.19964e-09	ENSSSAT00000106363.1
brd7	0.482739	0.578	0.389	3.31927e-09	ENSSSAT00000134195.1
ENSSSAG00000065225.1	0.665151	0.367	0.196	3.42393e-09	ENSSSAT00000109007.1
CLNS1A	0.452624	0.676	0.501	3.51707e-09	ENSSSAT00000065080.1
mkrn2	0.742256	0.278	0.128	3.54083e-09	ENSSSAT00000043091.1
mcm31	0.918223	0.405	0.247	3.73078e-09	ENSSSAT00000064375.1
ENSSSAG00000008919.1	0.654464	0.347	0.182	3.79991e-09	ENSSSAT00000019756.1
pabp2	0.373342	0.797	0.632	3.82047e-09	ENSSSAT00000155137.1
ran	0.380416	0.642	0.433	3.82675e-09	ENSSSAT00000008084.1
lman1	0.49655	0.523	0.331	3.96342e-09	ENSSSAT00000061806.1
twf11	0.499742	0.544	0.348	4.4745e-09	ENSSSAT00000010545.1
CTL2B	0.450792	0.881	0.861	4.4988e-09	ENSSSAT00000019071.1
lars2	0.666064	0.288	0.134	4.52068e-09	ENSSSAT00000082647.1
TATDN3	0.740404	0.252	0.109	4.55527e-09	ENSSSAT00000092575.1
ENSSSAG00000008603.1	0.445746	0.322	0.153	4.56656e-09	ENSSSAT00000019201.1
CCD32	0.482343	0.506	0.309	4.58082e-09	ENSSSAT00000040454.1
setdb1a	0.591964	0.398	0.221	4.62666e-09	ENSSSAT00000090531.1
gucy1b11	0.51038	0.462	0.27	4.63058e-09	ENSSSAT00000053098.1
RM52	0.66042	0.381	0.217	4.63538e-09	ENSSSAT00000059825.1
dnph1	0.625647	0.367	0.197	4.75647e-09	ENSSSAT00000099675.1
ENSSSAG00000044400.1	0.62353	0.394	0.221	4.80836e-09	ENSSSAT00000066229.1
ASB12	0.689746	0.343	0.179	4.91811e-09	ENSSSAT00000135220.1
clk41	0.461831	0.551	0.362	4.9369e-09	ENSSSAT00000055321.1
med28	0.483579	0.5	0.306	5.13035e-09	ENSSSAT00000047166.1
NCBP1	0.583947	0.46	0.281	5.13234e-09	ENSSSAT00000075237.1
tnfaip2a1	0.25056	0.966	0.948	5.18454e-09	ENSSSAT00000101870.1
pno11	0.483517	0.553	0.354	5.26071e-09	ENSSSAT00000086717.1
aifm2	0.521106	0.504	0.316	5.3532e-09	ENSSSAT00000115164.1
sat1	0.338057	0.85	0.795	5.41974e-09	ENSSSAT00000009054.1
xpnpep1	0.815357	0.284	0.137	5.65833e-09	ENSSSAT00000012962.1
anxa11b1	0.348534	0.807	0.666	5.74893e-09	ENSSSAT00000127271.1
cdh21	0.252614	0.928	0.834	5.90289e-09	ENSSSAT00000001622.1
csk21	0.526125	0.502	0.319	5.90929e-09	ENSSSAT00000021030.1
ENSSSAG00000042902.1	0.656514	0.288	0.134	5.92066e-09	ENSSSAT00000062922.1
ARF6	0.376126	0.731	0.538	5.95259e-09	ENSSSAT00000057682.1
mrpl441	0.557222	0.375	0.2	6.03995e-09	ENSSSAT00000053957.1
tmlhe	0.676031	0.294	0.141	6.15167e-09	ENSSSAT00000103690.1
surf1	0.659847	0.331	0.17	6.23235e-09	ENSSSAT00000103369.1
ACO2	0.63137	0.32	0.16	6.39341e-09	ENSSSAT00000004298.1
nf2l2	0.311497	0.89	0.781	6.41545e-09	ENSSSAT00000107423.1
wdr55	0.787883	0.28	0.133	6.52641e-09	ENSSSAT00000014359.1
ENSSSAG00000003484.1	0.582137	0.377	0.203	6.52946e-09	ENSSSAT00000007470.1
if2g1	0.340472	0.775	0.59	6.6457e-09	ENSSSAT00000151951.1
tars31	0.591113	0.464	0.286	6.68595e-09	ENSSSAT00000127801.1
eny2-2	0.333693	0.792	0.591	7.03986e-09	ENSSSAT00000022115.1
slbp	0.749313	0.504	0.327	7.09778e-09	ENSSSAT00000105402.1
NDUS31	0.324876	0.835	0.651	7.10826e-09	ENSSSAT00000020519.1
gcp	0.703271	0.278	0.129	7.17982e-09	ENSSSAT00000014399.1
TM127	0.440512	0.553	0.349	7.44829e-09	ENSSSAT00000116089.1
CSK211	0.282851	0.934	0.818	7.46401e-09	ENSSSAT00000021030.1
lmnb11	0.60417	0.4	0.226	7.49061e-09	ENSSSAT00000050965.1
ADRM1	0.745387	0.294	0.143	7.59037e-09	ENSSSAT00000058877.1
GID8	0.509337	0.432	0.247	7.59233e-09	ENSSSAT00000126207.1
top3b	0.548508	0.451	0.264	8.19248e-09	ENSSSAT00000126898.1
nrg11	0.317343	0.544	0.344	8.25901e-09	ENSSSAT00000064763.1
FAM53C	0.504208	0.536	0.359	8.3635e-09	ENSSSAT00000056833.1
tspo	0.768879	0.343	0.184	8.70863e-09	ENSSSAT00000085550.1
si:dkey-261l7.2	0.544527	0.411	0.237	9.57651e-09	ENSSSAT00000015960.1
agps1	0.532913	0.511	0.326	9.64557e-09	ENSSSAT00000121560.1
copb	0.527109	0.511	0.326	9.68175e-09	ENSSSAT00000091206.1
rrp91	0.518616	0.547	0.373	9.78603e-09	ENSSSAT00000103123.1
zgc:1034821	0.346666	0.826	0.684	9.84532e-09	ENSSSAT00000155938.1
drap1	0.626301	0.377	0.208	9.8644e-09	ENSSSAT00000007091.1
PAF	1.35909	0.303	0.161	9.89935e-09	ENSSSAT00000119068.1
prpf311	0.546763	0.39	0.217	1.00434e-08	ENSSSAT00000010054.1
prps1	0.479542	0.551	0.359	1.01063e-08	ENSSSAT00000148827.1
CLCA	0.45537	0.511	0.315	1.02558e-08	ENSSSAT00000135403.1
si:dkey-247m21.3	0.584234	0.305	0.147	1.04235e-08	ENSSSAT00000011383.1
prmt7	0.649633	0.343	0.181	1.0507e-08	ENSSSAT00000061392.1
ctsl.1	0.891749	0.307	0.16	1.05447e-08	ENSSSAT00000004936.1
nadk	0.753803	0.252	0.112	1.09693e-08	ENSSSAT00000107916.1
cenb5	0.654016	0.36	0.194	1.09798e-08	ENSSSAT00000129102.1
tlcd4a1	0.427434	0.57	0.382	1.1007e-08	ENSSSAT00000106367.1
ttpal	0.744861	0.311	0.16	1.10545e-08	ENSSSAT00000057547.1
si:dkey-9k7.3	0.645819	0.32	0.161	1.11681e-08	ENSSSAT00000008906.1
ENSSSAG00000000846.1	0.52068	0.339	0.17	1.12716e-08	ENSSSAT00000001600.1
S10AD1	0.271334	0.972	0.961	1.12874e-08	ENSSSAT00000009471.1
sdcbp2	0.328377	0.811	0.611	1.1302e-08	ENSSSAT00000015253.1
C14orf1321	0.873987	0.297	0.149	1.13575e-08	ENSSSAT00000004489.1
SOCS32	0.521787	0.61	0.442	1.13646e-08	ENSSSAT00000054265.1
rnasekb	0.624691	0.337	0.175	1.14328e-08	ENSSSAT00000057399.1
USP532	0.561818	0.381	0.21	1.14974e-08	ENSSSAT00000017088.1
NXT21	0.254283	0.953	0.882	1.21409e-08	ENSSSAT00000069481.1
ENSSSAG00000006048.1	0.694889	0.309	0.155	1.23407e-08	ENSSSAT00000013058.1
mrtfab	0.467135	0.46	0.265	1.23532e-08	ENSSSAT00000003497.1
nat9	0.575195	0.386	0.214	1.26821e-08	ENSSSAT00000000173.1
arl6ip5a	0.697078	0.275	0.129	1.28453e-08	ENSSSAT00000144054.1
chch8	0.594751	0.398	0.227	1.29365e-08	ENSSSAT00000001408.1
ENSSSAG00000050048.1	0.520284	0.458	0.273	1.29585e-08	ENSSSAT00000078145.1
hspa9	0.38213	0.784	0.621	1.32757e-08	ENSSSAT00000083083.1
atp6ap2	0.633583	0.364	0.198	1.39566e-08	ENSSSAT00000131833.1
rir2	1.14245	0.294	0.15	1.43315e-08	ENSSSAT00000116353.1
aclya1	0.467969	0.581	0.396	1.4446e-08	ENSSSAT00000112720.1
ak21	0.283174	0.945	0.913	1.46804e-08	ENSSSAT00000147960.1
ints6	0.515225	0.46	0.274	1.51444e-08	ENSSSAT00000136590.1
UBQL4	0.683193	0.288	0.138	1.65558e-08	ENSSSAT00000096271.1
tpmt	0.773583	0.261	0.121	1.69667e-08	ENSSSAT00000055034.1
appl2	0.591413	0.375	0.207	1.70311e-08	ENSSSAT00000055872.1
rpa3	0.600314	0.485	0.32	1.71602e-08	ENSSSAT00000131132.1
prkacbb	0.751425	0.254	0.115	1.87331e-08	ENSSSAT00000152584.1
i2b2a	0.413754	0.769	0.591	1.96997e-08	ENSSSAT00000077372.1
ENSSSAG00000001108.1	0.715089	0.305	0.154	2.17536e-08	ENSSSAT00000002221.1
ub2v2	0.422273	0.6	0.405	2.21397e-08	ENSSSAT00000156471.1
pih1d1	0.631139	0.364	0.2	2.24088e-08	ENSSSAT00000018974.1
PSD71	0.31256	0.737	0.539	2.30894e-08	ENSSSAT00000139438.1
CA149	0.350717	0.822	0.665	2.37405e-08	ENSSSAT00000110060.1
g6pd1	0.600932	0.424	0.255	2.3864e-08	ENSSSAT00000029435.1
dapk3	0.409985	0.663	0.5	2.44388e-08	ENSSSAT00000057187.1
dym1	0.259721	0.881	0.731	2.44399e-08	ENSSSAT00000002798.1
tap11	0.355699	0.678	0.495	2.56828e-08	ENSSSAT00000012349.1
ABHD51	0.481855	0.47	0.283	2.64123e-08	ENSSSAT00000047009.1
emp3	0.455745	0.578	0.409	2.64149e-08	ENSSSAT00000117585.1
pcdh1g221	0.453668	0.496	0.308	2.68133e-08	ENSSSAT00000012508.1
slc26a11	0.471934	0.515	0.327	2.71355e-08	ENSSSAT00000011491.1
ENSSSAG00000071692.1	0.403016	0.379	0.203	2.72543e-08	ENSSSAT00000126723.1
lsm10	0.678222	0.263	0.12	2.90021e-08	ENSSSAT00000021259.1
ENSSSAG00000024226.11	0.445208	0.646	0.466	3.01822e-08	ENSSSAT00000038475.1
pai2b	0.255998	0.894	0.742	3.02127e-08	ENSSSAT00000062991.1
ENSSSAG00000079021.1	0.829978	0.54	0.407	3.16449e-08	ENSSSAT00000148267.1
HNRPQ	0.647145	0.29	0.142	3.37558e-08	ENSSSAT00000148705.1
ENSSSAG00000069541.11	0.327347	0.807	0.642	3.4105e-08	ENSSSAT00000120870.1
sephs11	0.504239	0.555	0.379	3.42588e-08	ENSSSAT00000014696.1
dus3l	0.719953	0.286	0.14	3.73273e-08	ENSSSAT00000097693.1
timm29	0.409433	0.684	0.508	3.75523e-08	ENSSSAT00000002174.1
FUT92	0.302391	0.911	0.851	3.87845e-08	ENSSSAT00000005656.1
fkbp31	0.355352	0.733	0.547	3.97786e-08	ENSSSAT00000058411.1
utp152	0.488495	0.572	0.402	4.2537e-08	ENSSSAT00000020157.1
b3galt6	0.624643	0.29	0.14	4.32019e-08	ENSSSAT00000095754.1
lsm12	0.317536	0.894	0.797	4.43972e-08	ENSSSAT00000011915.1
gnai31	0.421888	0.608	0.427	4.45177e-08	ENSSSAT00000029308.1
si:dkey-21c19.3	0.643716	0.316	0.162	4.46616e-08	ENSSSAT00000110535.1
trib1	0.549191	0.35	0.184	4.49054e-08	ENSSSAT00000060397.1
pak1ip1	0.587491	0.46	0.295	4.70024e-08	ENSSSAT00000009791.1
hpf1	0.53453	0.451	0.278	4.87292e-08	ENSSSAT00000055234.1
vps28	0.544081	0.419	0.246	4.88798e-08	ENSSSAT00000073048.1
AL3A2	0.647703	0.311	0.159	4.90105e-08	ENSSSAT00000067245.1
ube2k1	0.263293	0.93	0.797	4.98457e-08	ENSSSAT00000023134.1
spsb11	0.617427	0.347	0.188	5.27017e-08	ENSSSAT00000055867.1
ENSSSAG00000008911.1	0.524676	0.411	0.236	5.27488e-08	ENSSSAT00000019947.1
rchy1	0.76208	0.252	0.116	5.29387e-08	ENSSSAT00000052868.1
PDCD4	0.341206	0.326	0.167	5.29652e-08	ENSSSAT00000015795.1
ENSSSAG00000015247.1	0.631368	0.343	0.186	5.31845e-08	ENSSSAT00000028242.1
fasn1	0.397247	0.839	0.786	5.39572e-08	ENSSSAT00000005810.1
surf21	0.477502	0.47	0.289	5.70813e-08	ENSSSAT00000064692.1
prpf41	0.688553	0.292	0.147	5.77027e-08	ENSSSAT00000028703.1
ATP6V0E1	0.680262	0.267	0.126	5.82054e-08	ENSSSAT00000149214.1
WDR61	0.45885	0.492	0.308	5.8284e-08	ENSSSAT00000069348.1
hvcn11	0.435226	0.447	0.263	5.89917e-08	ENSSSAT00000053772.1
STAT11	0.375707	0.898	0.841	5.96655e-08	ENSSSAT00000083390.1
TPC6B	0.606576	0.367	0.204	5.98529e-08	ENSSSAT00000138217.1
ENSSSAG00000074695.1	0.67518	0.275	0.132	5.99561e-08	ENSSSAT00000135506.1
taf8	0.575994	0.36	0.197	6.0213e-08	ENSSSAT00000079679.1
ENSSSAG00000056596.11	0.330786	0.483	0.311	6.30519e-08	ENSSSAT00000092036.1
myclb	0.688654	0.29	0.144	6.31284e-08	ENSSSAT00000090979.1
paf	0.875245	0.303	0.161	6.38164e-08	ENSSSAT00000119068.1
edem1	0.786557	0.256	0.12	6.5041e-08	ENSSSAT00000064733.1
FA44B	0.771773	0.258	0.122	6.68981e-08	ENSSSAT00000149157.1
ENSSSAG00000074101.1	0.659458	0.271	0.129	6.74592e-08	ENSSSAT00000133657.1
ftr66	0.405452	0.305	0.15	7.01663e-08	ENSSSAT00000055217.1
rfx2	0.595307	0.477	0.308	7.13611e-08	ENSSSAT00000122022.1
LPP11	0.514612	0.449	0.274	7.24852e-08	ENSSSAT00000065865.1
DCTD	0.435688	0.708	0.549	7.29664e-08	ENSSSAT00000053115.1
nog2	0.524126	0.409	0.236	7.3188e-08	ENSSSAT00000060734.1
clk4a1	0.30822	0.881	0.76	7.31887e-08	ENSSSAT00000094429.1
aaas	0.516296	0.447	0.273	7.41249e-08	ENSSSAT00000140148.1
PSMG3	0.629363	0.371	0.209	7.72831e-08	ENSSSAT00000100123.1
alg11	0.638957	0.267	0.125	7.86314e-08	ENSSSAT00000017116.1
tbb2a	0.730151	0.352	0.197	7.88063e-08	ENSSSAT00000150232.1
ltv1	0.744731	0.252	0.116	8.0771e-08	ENSSSAT00000108320.1
ACSF21	0.570173	0.322	0.165	8.15198e-08	ENSSSAT00000002785.1
pgpi1	0.472533	0.498	0.318	8.28407e-08	ENSSSAT00000132488.1
pgls	0.574251	0.388	0.224	8.62381e-08	ENSSSAT00000073358.1
ldlrb1	0.27536	0.989	0.992	8.87918e-08	ENSSSAT00000001917.1
pts	0.59444	0.324	0.169	9.01192e-08	ENSSSAT00000118411.1
fah	0.405503	0.881	0.793	9.01394e-08	ENSSSAT00000020562.1
ENSSSAG00000077778.11	0.491601	0.523	0.348	9.07636e-08	ENSSSAT00000144585.1
tnfaip3	0.35821	0.534	0.355	9.18596e-08	ENSSSAT00000002479.1
exosc2	0.709939	0.269	0.13	9.22696e-08	ENSSSAT00000066791.1
IER51	0.36004	0.799	0.652	9.94166e-08	ENSSSAT00000063619.1
ccr6b1	0.528749	0.4	0.232	1.01333e-07	ENSSSAT00000122769.1
CD591	0.257191	0.983	0.951	1.01973e-07	ENSSSAT00000061776.1
BNC11	0.427384	0.686	0.51	1.04607e-07	ENSSSAT00000020625.1
ifngr1l2	0.559371	0.341	0.18	1.05206e-07	ENSSSAT00000129839.1
eny2	0.647145	0.294	0.148	1.06965e-07	ENSSSAT00000077282.1
zgc:1749041	0.529277	0.534	0.377	1.08173e-07	ENSSSAT00000123450.1
ppa2	0.447823	0.46	0.275	1.10071e-07	ENSSSAT00000008884.1
ENSSSAG00000000720.12	0.362626	0.71	0.546	1.10893e-07	ENSSSAT00000001414.1
ENSSSAG00000030178.1	0.69623	0.252	0.116	1.15179e-07	ENSSSAT00000044857.1
CHMP3	0.40442	0.631	0.46	1.16402e-07	ENSSSAT00000028824.1
ENSSSAG00000078548.1	0.420003	0.5	0.318	1.20958e-07	ENSSSAT00000146777.1
ENSSSAG00000039599.1	0.751577	0.324	0.177	1.21361e-07	ENSSSAT00000055498.1
mcm4	0.684079	0.426	0.271	1.22299e-07	ENSSSAT00000124208.1
hprt1	0.340606	0.765	0.599	1.23404e-07	ENSSSAT00000055567.1
spout1	0.58748	0.35	0.191	1.28183e-07	ENSSSAT00000104183.1
ZFAN5	0.31017	0.896	0.775	1.30475e-07	ENSSSAT00000156243.1
ATPA	0.255148	0.919	0.8	1.32516e-07	ENSSSAT00000005992.1
TIM131	0.364616	0.718	0.536	1.39109e-07	ENSSSAT00000015806.1
pls3	0.319458	0.769	0.595	1.394e-07	ENSSSAT00000003871.1
lmo4b	0.566009	0.333	0.178	1.40186e-07	ENSSSAT00000085099.1
ENSSSAG00000066551.1	0.59956	0.413	0.251	1.40328e-07	ENSSSAT00000112482.1
NDRG1	0.524676	0.36	0.198	1.45497e-07	ENSSSAT00000020677.1
CA119	0.624922	0.337	0.182	1.50119e-07	ENSSSAT00000114884.1
thoc6	0.554678	0.328	0.173	1.51812e-07	ENSSSAT00000003657.1
sumf1	0.631011	0.269	0.128	1.57187e-07	ENSSSAT00000074253.1
snx3	0.335356	0.773	0.607	1.59369e-07	ENSSSAT00000018590.1
ENSSSAG00000055046.1	0.61725	0.328	0.175	1.61959e-07	ENSSSAT00000088277.1
ENSSSAG00000077145.1	0.671342	0.254	0.119	1.66767e-07	ENSSSAT00000142749.1
PLDN	0.435607	0.523	0.338	1.69506e-07	ENSSSAT00000147255.1
casp3	0.622242	0.367	0.208	1.73156e-07	ENSSSAT00000060050.1
F2RL3	0.66155	0.39	0.231	1.73711e-07	ENSSSAT00000131045.1
rcn11	0.343631	0.78	0.625	1.74351e-07	ENSSSAT00000008670.1
ENSSSAG00000040304.11	0.295924	0.725	0.513	1.77671e-07	ENSSSAT00000056973.1
actl6a1	0.452702	0.458	0.277	1.78976e-07	ENSSSAT00000144486.1
ENSSSAG00000074976.1	0.497297	0.4	0.231	1.81595e-07	ENSSSAT00000136365.1
anp32b1	0.303104	0.862	0.718	1.82698e-07	ENSSSAT00000004222.1
emg11	0.484951	0.449	0.278	1.87944e-07	ENSSSAT00000060083.1
rfc5	0.655222	0.377	0.226	1.92879e-07	ENSSSAT00000116757.1
mep50	0.620097	0.379	0.221	1.95134e-07	ENSSSAT00000059335.1
smo3b	0.445211	0.591	0.411	1.95688e-07	ENSSSAT00000129663.1
cdk9	0.422626	0.481	0.297	2.03709e-07	ENSSSAT00000124115.1
tm177	0.699206	0.267	0.129	2.0385e-07	ENSSSAT00000090563.1
osr1	0.837477	0.331	0.181	2.13545e-07	ENSSSAT00000039280.1
dcxr	0.330185	0.697	0.516	2.13838e-07	ENSSSAT00000064431.1
mea1	0.665279	0.292	0.148	2.14302e-07	ENSSSAT00000090464.1
f110a	0.65395	0.294	0.15	2.29419e-07	ENSSSAT00000088793.1
dmrt2a1	0.622054	0.547	0.378	2.29536e-07	ENSSSAT00000068827.1
vta1	0.436479	0.413	0.237	2.39047e-07	ENSSSAT00000120692.1
ub2e31	0.304266	0.828	0.693	2.49842e-07	ENSSSAT00000147642.1
tfpt	0.684844	0.254	0.12	2.51246e-07	ENSSSAT00000008711.1
ngdn1	0.513262	0.409	0.24	2.54071e-07	ENSSSAT00000155130.1
COX7R2	0.281476	0.926	0.817	2.5413e-07	ENSSSAT00000056269.1
ENSSSAG00000048396.12	0.41224	0.631	0.45	2.64243e-07	ENSSSAT00000075018.1
ENSSSAG00000010487.1	0.320493	0.432	0.251	2.66428e-07	ENSSSAT00000022932.1
nmt1a1	0.290064	0.864	0.688	2.74136e-07	ENSSSAT00000062426.1
ccdc431	0.503915	0.451	0.284	2.77212e-07	ENSSSAT00000021729.1
mcm21	0.696614	0.506	0.361	2.77801e-07	ENSSSAT00000062960.1
prosc	0.66361	0.309	0.163	2.78673e-07	ENSSSAT00000074591.1
ENSSSAG00000071566.1	0.328346	0.754	0.587	2.90408e-07	ENSSSAT00000126332.1
RT18B	0.316243	0.801	0.669	2.96929e-07	ENSSSAT00000131442.1
aldh7a1	0.295341	0.748	0.562	3.01851e-07	ENSSSAT00000054053.1
CCL19	0.577029	0.466	0.321	3.12326e-07	ENSSSAT00000005907.1
ctbp2	0.572909	0.301	0.153	3.19712e-07	ENSSSAT00000120660.1
cdt1	0.871957	0.284	0.15	3.24609e-07	ENSSSAT00000112549.1
dut1	0.660614	0.788	0.798	3.27303e-07	ENSSSAT00000054992.1
ssb1	0.478775	0.481	0.315	3.28632e-07	ENSSSAT00000130825.1
TIM22	0.627393	0.345	0.19	3.29184e-07	ENSSSAT00000075673.1
nfm1	0.618313	0.419	0.261	3.32386e-07	ENSSSAT00000155682.1
acvr2aa	0.468184	0.523	0.352	3.3258e-07	ENSSSAT00000103185.1
dkk3b	0.624941	0.337	0.185	3.49412e-07	ENSSSAT00000008775.1
tmsb4x	0.25608	1	0.999	3.49512e-07	ENSSSAT00000050854.1
aakb1	0.291226	0.839	0.709	3.56225e-07	ENSSSAT00000084830.1
tco21	0.576138	0.517	0.366	3.69108e-07	ENSSSAT00000072983.1
TM100	0.598522	0.396	0.237	3.70257e-07	ENSSSAT00000112064.1
CBX8	0.655205	0.265	0.13	3.73689e-07	ENSSSAT00000022146.1
ubl3b	0.417994	0.443	0.268	3.7387e-07	ENSSSAT00000056972.1
serph	0.361372	0.706	0.539	3.77283e-07	ENSSSAT00000123524.1
bin3	0.629332	0.314	0.167	3.79553e-07	ENSSSAT00000069872.1
tm9s2	0.306311	0.746	0.549	3.83172e-07	ENSSSAT00000141276.1
rtp31	0.591353	0.373	0.217	3.95638e-07	ENSSSAT00000015657.1
abcc101	0.447779	0.534	0.36	4.00605e-07	ENSSSAT00000055921.1
mthfd1a1	0.454638	0.557	0.388	4.06256e-07	ENSSSAT00000016123.1
CG055	0.286458	0.82	0.658	4.15456e-07	ENSSSAT00000001021.1
cby1	0.700999	0.282	0.144	4.34893e-07	ENSSSAT00000006988.1
ENSSSAG00000039646.1	0.720693	0.328	0.183	4.58462e-07	ENSSSAT00000056091.1
Dax1	0.631062	0.28	0.14	4.6616e-07	ENSSSAT00000075847.1
cherp	0.48815	0.411	0.241	4.72614e-07	ENSSSAT00000006755.1
RTN3	0.598512	0.39	0.231	4.77187e-07	ENSSSAT00000007147.1
TTC32	0.55691	0.331	0.177	5.05628e-07	ENSSSAT00000131336.1
rb1	0.486582	0.449	0.283	5.12877e-07	ENSSSAT00000148964.1
DDX5	0.38746	0.481	0.297	5.24419e-07	ENSSSAT00000001780.1
tcf121	0.335797	0.847	0.705	5.24691e-07	ENSSSAT00000009575.1
gnb2	0.422973	0.53	0.35	5.36759e-07	ENSSSAT00000060384.1
ENSSSAG00000005989.1	0.265981	0.875	0.756	5.43412e-07	ENSSSAT00000012923.1
TM147	0.449198	0.555	0.382	5.57797e-07	ENSSSAT00000085537.1
ENSSSAG00000078002.1	0.529635	0.294	0.148	6.47916e-07	ENSSSAT00000145191.1
KLF21	0.86651	0.451	0.301	6.51088e-07	ENSSSAT00000076872.1
taf9	0.50858	0.453	0.284	6.52587e-07	ENSSSAT00000057585.1
dpp32	0.528749	0.403	0.241	6.79146e-07	ENSSSAT00000083686.1
mthfd1l	0.679053	0.292	0.152	6.8534e-07	ENSSSAT00000015653.1
loxl5a	0.319589	0.574	0.382	6.88798e-07	ENSSSAT00000005265.1
stk401	0.382574	0.797	0.687	6.95583e-07	ENSSSAT00000055067.1
mrpl4	0.610771	0.303	0.16	6.98983e-07	ENSSSAT00000029328.1
egfl7	0.729811	0.256	0.125	6.99604e-07	ENSSSAT00000121440.1
RMD5B	0.380636	0.542	0.355	7.05491e-07	ENSSSAT00000118242.1
hnrpm	0.609351	0.36	0.208	7.14558e-07	ENSSSAT00000090818.1
CDN2B	0.445806	0.564	0.404	7.43426e-07	ENSSSAT00000097972.1
chst151	0.485716	0.581	0.412	7.67144e-07	ENSSSAT00000000174.1
GRM7	0.529847	0.371	0.212	7.96423e-07	ENSSSAT00000085629.1
si:dkey-118j18.21	0.3312	0.926	0.912	8.30664e-07	ENSSSAT00000113772.1
elk3	0.454784	0.487	0.317	8.68407e-07	ENSSSAT00000016848.1
kcrb	0.584429	0.451	0.287	8.76184e-07	ENSSSAT00000074780.1
aqp3a	0.533797	0.331	0.177	8.7629e-07	ENSSSAT00000018677.1
them4	0.522101	0.32	0.172	9.18937e-07	ENSSSAT00000080577.1
nsdhl	0.534788	0.434	0.277	9.55322e-07	ENSSSAT00000099571.1
ub2e21	0.313399	0.744	0.551	9.56221e-07	ENSSSAT00000089692.1
H2AZ	0.511739	0.919	0.915	9.65222e-07	ENSSSAT00000056277.1
rab35	0.507422	0.472	0.311	9.72087e-07	ENSSSAT00000003606.1
sost	0.517381	0.364	0.207	1.00246e-06	ENSSSAT00000137262.1
GP177	0.376649	0.731	0.582	1.02822e-06	ENSSSAT00000126708.1
btg4	0.547703	0.273	0.134	1.08348e-06	ENSSSAT00000094128.1
psmb8b	0.387523	0.614	0.437	1.08908e-06	ENSSSAT00000060446.1
zgc:193690	0.638305	0.278	0.14	1.11379e-06	ENSSSAT00000131530.1
ENSSSAG00000007339.11	0.431463	0.528	0.365	1.12357e-06	ENSSSAT00000015974.1
eif1axb	0.60933	0.282	0.143	1.13268e-06	ENSSSAT00000141792.1
phb21	0.319044	0.691	0.518	1.13533e-06	ENSSSAT00000139229.1
RM461	0.379144	0.617	0.444	1.14874e-06	ENSSSAT00000059608.1
nrp2a	0.463698	0.528	0.364	1.15778e-06	ENSSSAT00000015736.1
aimp1	0.351925	0.644	0.467	1.23129e-06	ENSSSAT00000079270.1
DPY30	0.382556	0.792	0.642	1.28194e-06	ENSSSAT00000081597.1
arid5a	0.946313	0.316	0.185	1.2979e-06	ENSSSAT00000142546.1
fbxo4	0.55169	0.32	0.172	1.31851e-06	ENSSSAT00000109269.1
srebf2	0.260545	0.913	0.836	1.34914e-06	ENSSSAT00000001244.1
spx2	0.674191	0.271	0.137	1.36166e-06	ENSSSAT00000151044.1
rab18	0.368265	0.729	0.571	1.3806e-06	ENSSSAT00000098889.1
tyms	0.86218	0.286	0.153	1.38413e-06	ENSSSAT00000132909.1
ENSSSAG00000001400.1	0.564556	0.265	0.129	1.41443e-06	ENSSSAT00000002875.1
mn1b	0.379977	0.492	0.315	1.51048e-06	ENSSSAT00000135240.1
ENSSSAG00000043681.1	0.665606	0.364	0.218	1.54433e-06	ENSSSAT00000064677.1
NFATC1	0.637345	0.358	0.209	1.56771e-06	ENSSSAT00000048033.1
tbx2b	0.485176	0.602	0.446	1.65657e-06	ENSSSAT00000081146.1
SNG2	0.343485	0.725	0.568	1.66919e-06	ENSSSAT00000052615.1
mocs2	0.670572	0.273	0.14	1.71644e-06	ENSSSAT00000052372.1
tinf2	0.611772	0.305	0.164	1.72469e-06	ENSSSAT00000018573.1
tap26	0.614515	0.294	0.155	1.75426e-06	ENSSSAT00000008900.1
tmbim1a1	0.532521	0.326	0.177	1.834e-06	ENSSSAT00000079542.1
JUND1	0.35833	0.926	0.952	1.99547e-06	ENSSSAT00000077981.1
cep170	0.59106	0.35	0.204	2.01532e-06	ENSSSAT00000134442.1
zn410	0.534339	0.309	0.166	2.15911e-06	ENSSSAT00000114000.1
sae2	0.435444	0.485	0.311	2.24097e-06	ENSSSAT00000079605.1
FOXK2	0.438299	0.426	0.264	2.24476e-06	ENSSSAT00000003975.1
stx51	0.570297	0.343	0.194	2.24725e-06	ENSSSAT00000080952.1
SGMS21	0.496335	0.356	0.202	2.3006e-06	ENSSSAT00000068340.1
WWP2	0.486476	0.434	0.271	2.31653e-06	ENSSSAT00000060106.1
ENSSSAG00000075102.1	0.56539	0.333	0.185	2.36413e-06	ENSSSAT00000136724.1
mrpl17	0.530462	0.328	0.18	2.38046e-06	ENSSSAT00000007359.1
mterf4	0.6636	0.252	0.123	2.39642e-06	ENSSSAT00000111055.1
PLCC	0.598441	0.275	0.14	2.44785e-06	ENSSSAT00000017354.1
ap3s1	0.403404	0.547	0.37	2.45861e-06	ENSSSAT00000069345.1
rnf126	0.509591	0.367	0.214	2.53119e-06	ENSSSAT00000106668.1
pbx1a	0.368408	0.506	0.318	2.60692e-06	ENSSSAT00000138229.1
smim41	0.282392	0.803	0.634	2.68413e-06	ENSSSAT00000118171.1
synpo2lb	0.587292	0.267	0.133	2.77457e-06	ENSSSAT00000111942.1
ID11	0.784548	0.614	0.473	2.78312e-06	ENSSSAT00000095117.1
z3h7a	0.563834	0.303	0.16	2.82302e-06	ENSSSAT00000056503.1
sh3bgrl	0.726098	0.267	0.136	2.86872e-06	ENSSSAT00000011225.1
RPAB11	0.259298	0.922	0.829	2.86929e-06	ENSSSAT00000083150.1
ENSSSAG00000065424.1	0.282454	0.5	0.297	2.94655e-06	ENSSSAT00000109510.1
rnaseh1	0.530516	0.337	0.189	2.95437e-06	ENSSSAT00000060777.1
4f2	0.456786	0.479	0.315	3.00041e-06	ENSSSAT00000008822.1
phop2	0.627818	0.282	0.147	3.02742e-06	ENSSSAT00000060888.1
SPIT1	0.667101	0.275	0.143	3.13555e-06	ENSSSAT00000007108.1
ENSSSAG00000074614.1	0.601283	0.292	0.155	3.16935e-06	ENSSSAT00000135288.1
tmem1151	0.321929	0.699	0.526	3.31169e-06	ENSSSAT00000115238.1
ltbp1	0.771715	0.29	0.159	3.32603e-06	ENSSSAT00000007606.1
sf3b11	0.2934	0.799	0.631	3.57064e-06	ENSSSAT00000085348.1
HN11	0.352077	0.78	0.654	3.62776e-06	ENSSSAT00000018779.1
NDUAC	0.277574	0.875	0.766	3.69996e-06	ENSSSAT00000075863.1
polr3d1	0.53078	0.341	0.193	3.71157e-06	ENSSSAT00000142598.1
ebf3a1	0.361723	0.703	0.535	3.79912e-06	ENSSSAT00000147771.1
rxylt11	0.32573	0.544	0.376	3.83889e-06	ENSSSAT00000010472.1
ENSSSAG00000076082.1	0.551386	0.371	0.221	3.90891e-06	ENSSSAT00000139465.1
CHM2A1	0.679488	0.275	0.145	4.0986e-06	ENSSSAT00000051378.1
ENSSSAG00000063144.1	0.283937	0.502	0.316	4.11016e-06	ENSSSAT00000103423.1
NOL12	0.61946	0.28	0.146	4.11886e-06	ENSSSAT00000120913.1
ube4b	0.505801	0.409	0.253	4.21657e-06	ENSSSAT00000106297.1
nek10	0.46169	0.419	0.258	4.28086e-06	ENSSSAT00000010562.1
erap21	0.533797	0.328	0.183	4.29022e-06	ENSSSAT00000115743.1
thg11	0.429429	0.502	0.336	4.30413e-06	ENSSSAT00000066933.1
park71	0.600879	0.273	0.14	4.33507e-06	ENSSSAT00000107852.1
atxn21	0.258886	0.811	0.642	4.38704e-06	ENSSSAT00000125318.1
LEG	0.696864	0.422	0.275	4.42141e-06	ENSSSAT00000000624.1
tfap2c	0.538899	0.292	0.154	4.47223e-06	ENSSSAT00000062346.1
gcf	0.633403	0.252	0.125	4.5293e-06	ENSSSAT00000005376.1
nxf11	0.394367	0.547	0.375	4.53247e-06	ENSSSAT00000080079.1
atf4b	0.621435	0.294	0.158	4.53606e-06	ENSSSAT00000005142.1
sema6dl	0.426779	0.754	0.646	4.67845e-06	ENSSSAT00000082263.1
ENSSSAG00000041838.1	0.660699	0.286	0.155	4.71519e-06	ENSSSAT00000060317.1
zgc:1539011	0.606836	0.303	0.165	4.72842e-06	ENSSSAT00000087160.1
oxnad1	0.607375	0.265	0.134	4.78073e-06	ENSSSAT00000055616.1
CEBPD	0.616296	0.756	0.673	4.89343e-06	ENSSSAT00000124178.1
pik3c3	0.62683	0.256	0.128	4.92195e-06	ENSSSAT00000037471.1
ENSSSAG00000039029.11	0.279156	0.858	0.729	5.02346e-06	ENSSSAT00000054671.1
bop11	0.425424	0.511	0.349	5.04057e-06	ENSSSAT00000035902.1
cops7a	0.383807	0.589	0.418	5.0942e-06	ENSSSAT00000057619.1
nol101	0.605052	0.316	0.176	5.17226e-06	ENSSSAT00000015158.1
mier3b	0.565989	0.299	0.159	5.23145e-06	ENSSSAT00000125850.1
sra1	0.441506	0.481	0.315	5.31052e-06	ENSSSAT00000003192.1
ENSSSAG00000019858.11	0.363811	0.708	0.554	5.65567e-06	ENSSSAT00000033805.1
arhgdia1	0.276599	0.888	0.804	5.69586e-06	ENSSSAT00000003035.1
KBL	0.526891	0.328	0.183	5.78809e-06	ENSSSAT00000011395.1
prim2	0.660599	0.386	0.245	5.82311e-06	ENSSSAT00000004026.1
zgpat1	0.601372	0.305	0.167	6.08745e-06	ENSSSAT00000067013.1
hmg20a	0.541757	0.311	0.17	6.73268e-06	ENSSSAT00000111376.1
ENSSSAG00000041997.1	0.554354	0.265	0.135	6.76778e-06	ENSSSAT00000060736.1
rpl3l	0.488882	0.422	0.268	6.7869e-06	ENSSSAT00000003577.1
carhsp1	0.330001	0.858	0.776	6.866e-06	ENSSSAT00000028913.1
slc1a6	0.413022	0.424	0.266	7.01485e-06	ENSSSAT00000015646.1
rhoab	0.273584	0.843	0.712	7.17529e-06	ENSSSAT00000141899.1
ptprea	0.541067	0.269	0.136	7.2512e-06	ENSSSAT00000065919.1
prpf391	0.396463	0.436	0.27	7.39234e-06	ENSSSAT00000058046.1
HDDC31	0.472836	0.5	0.341	7.60383e-06	ENSSSAT00000014594.1
ENSSSAG00000079499.1	0.519672	0.301	0.16	7.70195e-06	ENSSSAT00000149676.1
CT030	0.271285	0.794	0.618	8.07869e-06	ENSSSAT00000116207.1
wars	0.527151	0.369	0.217	8.11071e-06	ENSSSAT00000000922.1
exoc3l4	0.623921	0.341	0.204	8.46194e-06	ENSSSAT00000009377.1
ppp2r5cb1	0.419914	0.477	0.308	8.67523e-06	ENSSSAT00000104359.1
pop5	0.650401	0.256	0.131	8.67628e-06	ENSSSAT00000152579.1
PDCD7	0.480473	0.369	0.217	8.94847e-06	ENSSSAT00000018821.1
cdk7	0.479437	0.379	0.225	9.0332e-06	ENSSSAT00000128495.1
faf21	0.351075	0.528	0.358	9.56178e-06	ENSSSAT00000055101.1
TIM8A1	0.416785	0.591	0.439	9.67906e-06	ENSSSAT00000096254.1
tango2	0.37146	0.542	0.365	9.82626e-06	ENSSSAT00000154706.1
rbm71	0.487581	0.398	0.245	1.00127e-05	ENSSSAT00000113451.1
zgc:101679	0.466953	0.369	0.216	1.0703e-05	ENSSSAT00000005187.1
elp5	0.498955	0.426	0.273	1.07408e-05	ENSSSAT00000011437.1
yoy6	0.423338	0.462	0.294	1.09674e-05	ENSSSAT00000112980.1
kat81	0.317325	0.629	0.448	1.10825e-05	ENSSSAT00000003428.1
QIL1	0.306465	0.754	0.592	1.11132e-05	ENSSSAT00000107195.1
ewsr1a	0.533683	0.369	0.223	1.11396e-05	ENSSSAT00000078608.1
isoc11	0.454181	0.343	0.194	1.12105e-05	ENSSSAT00000141600.1
utp6	0.447497	0.515	0.359	1.12693e-05	ENSSSAT00000012264.1
DAD1	0.354596	0.405	0.239	1.14777e-05	ENSSSAT00000060009.1
dimt1	0.767414	0.299	0.168	1.14903e-05	ENSSSAT00000128826.1
tgfr2	0.576264	0.256	0.129	1.1507e-05	ENSSSAT00000126341.1
arpc5b	0.562986	0.314	0.174	1.18214e-05	ENSSSAT00000112035.1
ENSSSAG00000078334.11	0.436019	0.443	0.283	1.18319e-05	ENSSSAT00000146224.1
si:ch211-197h24.6	0.401488	0.449	0.281	1.18542e-05	ENSSSAT00000050385.1
ENSSSAG00000075931.11	0.287306	0.5	0.328	1.21725e-05	ENSSSAT00000139013.1
SLC6A171	0.402786	0.369	0.212	1.26957e-05	ENSSSAT00000028846.1
CCD431	0.421466	0.496	0.332	1.30568e-05	ENSSSAT00000008728.1
bdnf1	0.43218	0.767	0.676	1.3749e-05	ENSSSAT00000025636.1
ypel5	0.512122	0.383	0.234	1.4096e-05	ENSSSAT00000016401.1
mrps2	0.568594	0.322	0.184	1.51213e-05	ENSSSAT00000121460.1
llgl2	0.513458	0.383	0.235	1.54067e-05	ENSSSAT00000077654.1
psmg3	0.710475	0.261	0.139	1.55087e-05	ENSSSAT00000100123.1
YIPF5	0.44907	0.417	0.261	1.56385e-05	ENSSSAT00000015068.1
CAPZA2	0.273332	0.794	0.635	1.571e-05	ENSSSAT00000069307.1
ddx241	0.307273	0.82	0.703	1.62482e-05	ENSSSAT00000020125.1
tf2b	0.355967	0.439	0.276	1.62792e-05	ENSSSAT00000133995.1
csrp2	0.665287	0.428	0.288	1.7195e-05	ENSSSAT00000081364.1
tshz3b	0.496379	0.375	0.227	1.79154e-05	ENSSSAT00000109579.1
prep	0.558267	0.256	0.13	1.82558e-05	ENSSSAT00000017118.1
per1a	0.603823	0.316	0.179	1.84448e-05	ENSSSAT00000103578.1
ENSSSAG00000041897.1	0.545752	0.322	0.184	1.86622e-05	ENSSSAT00000060490.1
RPB71	0.300574	0.809	0.675	1.88455e-05	ENSSSAT00000096124.1
nol11	0.567205	0.364	0.22	1.8902e-05	ENSSSAT00000013455.1
ENSSSAG00000081460.11	0.538719	0.284	0.152	1.9004e-05	ENSSSAT00000155660.1
rangrf	0.518951	0.352	0.207	1.94755e-05	ENSSSAT00000087681.1
ubl4aa	0.574752	0.299	0.165	1.95461e-05	ENSSSAT00000083160.1
ccnd2b1	0.536367	0.415	0.265	1.96982e-05	ENSSSAT00000070056.1
tmem1291	0.477998	0.381	0.23	2.05607e-05	ENSSSAT00000105409.1
zg14	0.5304	0.443	0.301	2.06103e-05	ENSSSAT00000055555.1
trnau1apa	0.366583	0.528	0.36	2.08396e-05	ENSSSAT00000066165.1
ENSSSAG00000057263.11	0.250074	0.903	0.841	2.14347e-05	ENSSSAT00000093350.1
uba72	0.536148	0.333	0.194	2.19921e-05	ENSSSAT00000075188.1
ENSSSAG00000055136.1	0.488005	0.303	0.166	2.20096e-05	ENSSSAT00000088429.1
ENSSSAG00000077210.1	0.364812	0.564	0.401	2.25124e-05	ENSSSAT00000142890.1
psma4	0.259015	0.839	0.668	2.25949e-05	ENSSSAT00000020978.1
sdha	0.280381	0.553	0.379	2.55147e-05	ENSSSAT00000038389.1
ostf1	0.415358	0.504	0.342	2.56939e-05	ENSSSAT00000110742.1
WRB	0.431636	0.542	0.389	2.79691e-05	ENSSSAT00000079398.1
itfg1	0.487728	0.377	0.229	2.83142e-05	ENSSSAT00000108812.1
txndc9	0.333963	0.602	0.429	2.83248e-05	ENSSSAT00000092933.1
ENSSSAG00000077928.1	0.519166	0.28	0.147	3.01113e-05	ENSSSAT00000145000.1
SCMC1	0.483744	0.398	0.247	3.09619e-05	ENSSSAT00000078626.1
ajuba	0.597518	0.252	0.13	3.10052e-05	ENSSSAT00000018473.1
ENSSSAG00000077988.1	0.473751	0.337	0.194	3.19281e-05	ENSSSAT00000145652.1
TAP2a1	0.413331	0.392	0.236	3.29885e-05	ENSSSAT00000144309.1
txndc51	0.290058	0.767	0.603	3.30693e-05	ENSSSAT00000147002.1
srprb	0.384382	0.517	0.343	3.35754e-05	ENSSSAT00000070988.1
MED18	0.521501	0.278	0.147	3.39665e-05	ENSSSAT00000086273.1
TXNL11	0.310324	0.676	0.5	3.48013e-05	ENSSSAT00000064895.1
ppm1g1	0.269812	0.879	0.756	3.60893e-05	ENSSSAT00000014049.1
rbbp4	0.358777	0.727	0.618	3.61277e-05	ENSSSAT00000004948.1
ENSSSAG00000077249.1	0.265933	0.839	0.705	3.63505e-05	ENSSSAT00000143315.1
usf11	0.638005	0.256	0.135	3.64359e-05	ENSSSAT00000062865.1
nid1a	0.500455	0.345	0.203	3.64539e-05	ENSSSAT00000136725.1
sf3a11	0.386438	0.581	0.432	3.70099e-05	ENSSSAT00000017244.1
rcl1	0.418655	0.523	0.367	3.77993e-05	ENSSSAT00000022203.1
hadhb	0.372771	0.57	0.419	3.78804e-05	ENSSSAT00000005723.1
dnajc22	0.447853	0.434	0.278	3.81426e-05	ENSSSAT00000007200.1
CDN1C1	0.595688	0.424	0.281	3.88411e-05	ENSSSAT00000110846.1
ENSSSAG00000064373.1	0.589162	0.267	0.142	3.91638e-05	ENSSSAT00000106806.1
yh09	0.35866	0.697	0.558	4.029e-05	ENSSSAT00000085697.1
NAT5	0.274618	0.797	0.648	4.06623e-05	ENSSSAT00000124261.1
ppp6c	0.594254	0.273	0.147	4.14136e-05	ENSSSAT00000056541.1
MAF1	0.458612	0.367	0.22	4.16169e-05	ENSSSAT00000104389.1
kirrel1a1	0.394175	0.559	0.405	4.2422e-05	ENSSSAT00000076013.1
ptges	0.582025	0.341	0.205	4.28273e-05	ENSSSAT00000070290.1
cyb561d21	0.449406	0.439	0.281	4.29276e-05	ENSSSAT00000059361.1
aldh18a1	0.607691	0.339	0.204	4.33922e-05	ENSSSAT00000127545.1
shisa8b	0.332671	0.515	0.35	4.36002e-05	ENSSSAT00000003540.1
si:dkey-172o19.2	0.494214	0.297	0.165	4.54917e-05	ENSSSAT00000100693.1
znf622	0.412287	0.481	0.327	4.56012e-05	ENSSSAT00000069565.1
erln2	0.548774	0.369	0.229	4.67724e-05	ENSSSAT00000144875.1
mettl26	0.567325	0.299	0.168	4.79087e-05	ENSSSAT00000009040.1
ap1m1	0.338058	0.572	0.406	4.93453e-05	ENSSSAT00000014016.1
TMEM184B	0.538579	0.273	0.146	4.95312e-05	ENSSSAT00000003106.1
pth3r	0.573543	0.275	0.15	5.14767e-05	ENSSSAT00000129992.1
ub2r1	0.298465	0.328	0.184	5.1529e-05	ENSSSAT00000153584.1
cog2	0.413644	0.479	0.321	5.16308e-05	ENSSSAT00000000766.1
ENSSSAG00000070644.1	0.547749	0.29	0.16	5.16319e-05	ENSSSAT00000123815.1
RM09	0.510297	0.343	0.204	5.37968e-05	ENSSSAT00000012032.1
dusp231	0.433805	0.532	0.379	5.38236e-05	ENSSSAT00000132774.1
GRPE11	0.355724	0.625	0.48	5.38237e-05	ENSSSAT00000012775.1
DYNC1I21	0.284336	0.78	0.62	5.40447e-05	ENSSSAT00000073891.1
eef1akmt2	0.468701	0.373	0.226	5.42755e-05	ENSSSAT00000151929.1
clstn21	0.58713	0.314	0.184	5.55564e-05	ENSSSAT00000004292.1
nom11	0.303422	0.612	0.449	5.57578e-05	ENSSSAT00000117598.1
ptpn1	0.520486	0.292	0.163	6.77738e-05	ENSSSAT00000065589.1
riox1	0.557022	0.358	0.222	6.9018e-05	ENSSSAT00000033469.1
ENSSSAG00000043619.1	0.369436	0.498	0.338	6.94294e-05	ENSSSAT00000064537.1
phf23b	0.520919	0.307	0.173	6.99849e-05	ENSSSAT00000011449.1
mrps10	0.397784	0.494	0.335	7.01896e-05	ENSSSAT00000025257.1
id3	0.434603	0.695	0.588	7.14919e-05	ENSSSAT00000004727.1
wrn	0.472084	0.303	0.169	7.51462e-05	ENSSSAT00000062328.1
herp1	0.574467	0.288	0.161	7.56063e-05	ENSSSAT00000091821.1
hexdc	0.588234	0.252	0.133	7.57462e-05	ENSSSAT00000105717.1
RHOG	0.467473	0.292	0.16	7.64427e-05	ENSSSAT00000067788.1
HECTD41	0.416804	0.337	0.195	8.20093e-05	ENSSSAT00000136949.1
ZC3H7B	0.547647	0.273	0.149	8.33812e-05	ENSSSAT00000115863.1
ENSSSAG00000041548.1	0.525823	0.375	0.234	8.37103e-05	ENSSSAT00000059650.1
il4ra1	0.322484	0.809	0.719	8.47364e-05	ENSSSAT00000057589.1
tmem9b	0.335533	0.593	0.441	8.83963e-05	ENSSSAT00000124886.1
krit1	0.512011	0.377	0.239	8.99174e-05	ENSSSAT00000011918.1
BAX	0.444008	0.311	0.175	9.17489e-05	ENSSSAT00000084015.1
ENSSSAG00000074330.1	0.453405	0.341	0.2	0.000102949	ENSSSAT00000134360.1
ENSSSAG00000059339.11	0.432616	0.388	0.243	0.000108354	ENSSSAT00000099218.1
smyd51	0.558046	0.341	0.208	0.000108752	ENSSSAT00000002888.1
cisd2a	0.397912	0.479	0.32	0.000111787	ENSSSAT00000010169.1
pth1a	0.567531	0.434	0.295	0.000112313	ENSSSAT00000097724.1
AP1M1	0.335132	0.553	0.387	0.000112998	ENSSSAT00000014016.1
mpped11	0.297	0.356	0.221	0.000124416	ENSSSAT00000093383.1
BR44L	0.257236	0.858	0.733	0.000126263	ENSSSAT00000091666.1
rps6kl11	0.340716	0.506	0.348	0.000130012	ENSSSAT00000004259.1
ENSSSAG00000003107.1	0.442645	0.282	0.155	0.000130578	ENSSSAT00000006638.1
commd7	0.416371	0.426	0.274	0.000133372	ENSSSAT00000122163.1
ENSSSAG00000056074.11	0.453549	0.407	0.26	0.000135409	ENSSSAT00000090783.1
HEM31	0.485253	0.364	0.224	0.000137773	ENSSSAT00000085581.1
cats2	0.308625	0.803	0.669	0.000139357	ENSSSAT00000124645.1
gem	0.638032	0.265	0.145	0.000140302	ENSSSAT00000000370.1
sp3a	0.460403	0.362	0.221	0.000143624	ENSSSAT00000100946.1
RL52	0.376071	0.581	0.436	0.000146779	ENSSSAT00000121385.1
tmed10	0.428981	0.311	0.177	0.00014911	ENSSSAT00000079896.1
gcn1	0.386977	0.538	0.392	0.000149286	ENSSSAT00000085960.1
ERG281	0.502365	0.542	0.414	0.000158287	ENSSSAT00000005056.1
KIF13B	0.419337	0.388	0.24	0.000170252	ENSSSAT00000077369.1
oat	0.294903	0.604	0.447	0.000172197	ENSSSAT00000001720.1
sydc	0.37064	0.453	0.305	0.000172694	ENSSSAT00000092048.1
cyp2ae1	0.263073	0.513	0.335	0.000174489	ENSSSAT00000067038.1
zgc:1938111	0.460988	0.504	0.359	0.000174564	ENSSSAT00000017982.1
mulan	0.549501	0.254	0.135	0.000180518	ENSSSAT00000133502.1
dtd2	0.421614	0.407	0.26	0.000180595	ENSSSAT00000119779.1
plgrkt1	0.388152	0.475	0.324	0.00018217	ENSSSAT00000012178.1
ENSSSAG00000071229.11	1.04171	0.265	0.156	0.000183016	ENSSSAT00000125386.1
vhl	0.446481	0.392	0.251	0.000185627	ENSSSAT00000069605.1
hs1bp31	0.465584	0.379	0.237	0.000189836	ENSSSAT00000016367.1
malsu1	0.588202	0.271	0.151	0.000194065	ENSSSAT00000029424.1
iah1	0.442666	0.309	0.177	0.000196122	ENSSSAT00000066531.1
nnt	0.521965	0.32	0.19	0.000196129	ENSSSAT00000014699.1
mycb	0.667728	0.381	0.255	0.000199283	ENSSSAT00000015699.1
MTDC1	0.318009	0.758	0.658	0.00020313	ENSSSAT00000146119.1
tmem2431	0.369591	0.5	0.338	0.000205608	ENSSSAT00000028589.1
TP4A2	0.544931	0.282	0.159	0.000209067	ENSSSAT00000100061.1
ENSSSAG00000039771.11	0.255027	0.771	0.621	0.000210773	ENSSSAT00000055906.1
asb2a.11	0.415607	0.405	0.256	0.000211412	ENSSSAT00000057861.1
ENSSSAG00000066705.1	0.384057	0.436	0.288	0.0002186	ENSSSAT00000112934.1
BHLH21	0.331091	0.894	0.845	0.000219861	ENSSSAT00000083222.1
med14	0.483852	0.307	0.177	0.000220233	ENSSSAT00000128751.1
AATM	0.386299	0.456	0.298	0.000221641	ENSSSAT00000107027.1
TFPI2	0.511211	0.36	0.222	0.000222432	ENSSSAT00000071907.1
SYS1	0.54635	0.278	0.154	0.00022332	ENSSSAT00000069422.1
enpp11	0.388544	0.441	0.286	0.000224829	ENSSSAT00000108916.1
nmnat11	0.383527	0.483	0.334	0.000236692	ENSSSAT00000151628.1
SNX1	0.526065	0.314	0.186	0.000246451	ENSSSAT00000128398.1
ENSSSAG00000074328.1	0.425219	0.513	0.372	0.000248334	ENSSSAT00000134355.1
plpp33	0.418599	0.521	0.386	0.000248812	ENSSSAT00000110793.1
cnih1	0.331056	0.496	0.332	0.000251992	ENSSSAT00000094033.1
cl032	0.702045	0.265	0.15	0.000255421	ENSSSAT00000021482.1
[truncated: 312 more rows]

## Sheet: cluster-7
Gene	avg logFC	pct cluster	pct others	adj p-val	ID
Interferon a3	3.94752	0.8	0.035	7.11194e-158	ENSSSAT00000088280.1
Interferon a3	3.7928	0.835	0.043	2.04137e-152	ENSSSAT00000030947.1
Interferon a3	3.63017	0.776	0.042	2.13766e-136	ENSSSAT00000020824.1
tnfsf13	3.91488	0.694	0.033	9.96918e-130	ENSSSAT00000132350.1
Interferon a3	4.03858	0.6	0.021	2.63827e-127	ENSSSAT00000017954.1
ifna2	3.88027	0.682	0.039	8.25775e-114	ENSSSAT00000088468.1
c25ha	3.37625	0.953	0.145	1.45899e-92	ENSSSAT00000117595.1
ENSSSAG00000080673.1	3.89405	0.376	0.01	6.1538e-88	ENSSSAT00000153333.1
cxl10	4.31331	0.553	0.037	1.64636e-82	ENSSSAT00000100705.1
ENSSSAG00000009805.1	3.47894	0.824	0.122	1.10329e-78	ENSSSAT00000021523.1
dhx581	2.98084	0.988	0.259	1.18272e-71	ENSSSAT00000007105.1
ENSSSAG00000068664.1	4.44178	0.271	0.005	4.51396e-70	ENSSSAT00000118462.1
ENSSSAG00000049987.1	3.05157	0.576	0.051	3.7059e-69	ENSSSAT00000078040.1
ENSSSAG00000074738.1	3.39824	0.776	0.119	1.51386e-68	ENSSSAT00000135619.1
ENSSSAG00000068620.1	3.55962	0.471	0.033	3.26038e-65	ENSSSAT00000118339.1
ENSSSAG00000054576.1	3.45203	1	0.424	1.22251e-57	ENSSSAT00000087133.1
map3k8	3.24466	0.6	0.076	2.79013e-57	ENSSSAT00000153989.1
ENSSSAG00000057802.11	2.65546	0.859	0.248	4.687e-50	ENSSSAT00000094529.1
tmm85	2.6446	0.776	0.167	7.57142e-49	ENSSSAT00000087276.1
irf2	3.05222	0.988	0.553	4.96479e-47	ENSSSAT00000060919.1
ch25h	2.83279	0.459	0.05	1.12425e-44	ENSSSAT00000117597.1
znfx11	2.14395	1	0.66	6.41794e-44	ENSSSAT00000064567.1
IKBA1	1.99338	1	0.89	2.68746e-43	ENSSSAT00000058165.1
UBIL1	2.41664	1	0.857	4.08107e-43	ENSSSAT00000060809.1
ENSSSAG00000004907.1	2.0847	1	0.957	9.58308e-43	ENSSSAT00000010468.1
ENSSSAG00000031724.11	2.21723	1	0.728	1.48383e-42	ENSSSAT00000046606.1
ENSSSAG00000060007.11	2.53443	1	0.836	1.60191e-42	ENSSSAT00000098539.1
prdm1b	3.08523	0.459	0.053	1.71653e-42	ENSSSAT00000056003.1
ENSSSAG00000004782.1	3.14835	0.412	0.042	2.45039e-42	ENSSSAT00000010233.1
PTCHD3	2.47674	0.424	0.044	6.34978e-42	ENSSSAT00000013557.1
ENSSSAG00000002223.1	1.88772	1	0.936	2.37614e-41	ENSSSAT00000004782.1
rnf19b1	1.87091	1	0.865	2.54623e-41	ENSSSAT00000111862.1
ENSSSAG00000000853.11	1.90031	0.894	0.288	2.33616e-40	ENSSSAT00000001612.1
rn135	2.73329	0.4	0.042	1.36004e-39	ENSSSAT00000017530.1
ENSSSAG00000072240.12	1.80478	0.953	0.498	1.62721e-38	ENSSSAT00000128256.1
tnip21	1.99087	0.976	0.815	5.69402e-38	ENSSSAT00000011938.1
2002-06-01	1.50145	1	0.99	1.71601e-37	ENSSSAT00000091439.1
ENSSSAG00000041074.12	1.22048	1	1	4.5583e-37	ENSSSAT00000058537.1
fosab1	1.54928	1	0.976	5.03022e-37	ENSSSAT00000071335.1
ENSSSAG00000048094.11	1.99627	1	0.828	7.87001e-37	ENSSSAT00000074499.1
COX1	1.05016	1	1	9.17715e-36	ENSSSAT00000000017.1
ccn11	2.15295	0.788	0.236	1.01251e-35	ENSSSAT00000064610.1
ENSSSAG00000063144.11	1.7162	0.894	0.339	4.95576e-35	ENSSSAT00000103423.1
ifit91	2.10699	0.976	0.67	5.23287e-35	ENSSSAT00000117576.1
ZSWIM6	1.63456	1	0.863	8.48847e-35	ENSSSAT00000054871.1
optn1	1.58111	1	0.879	1.02194e-34	ENSSSAT00000085869.1
nfkbiab	1.5932	0.976	0.791	3.86704e-34	ENSSSAT00000105669.1
nfkbiaa2	1.44059	1	0.916	8.40013e-34	ENSSSAT00000005737.1
irf-11	1.86531	0.988	0.608	1.23394e-33	ENSSSAT00000095097.1
si:ch211-232m10.62	1.32203	1	0.942	1.8294e-33	ENSSSAT00000086366.1
ENSSSAG00000063287.1	2.35461	0.682	0.176	3.51248e-33	ENSSSAT00000103815.1
ENSSSAG00000072572.11	1.36551	0.988	0.78	9.48923e-33	ENSSSAT00000129245.1
cabp7b	2.22443	0.529	0.096	1.554e-32	ENSSSAT00000011675.1
dnajb1b2	1.02785	1	1	1.77732e-32	ENSSSAT00000001206.1
ENSSSAG00000054487.11	1.21657	1	0.98	3.50454e-31	ENSSSAT00000086938.1
ENSSSAG00000063815.12	1.5284	0.953	0.644	5.14896e-31	ENSSSAT00000105201.1
ENSSSAG00000015175.12	1.01824	1	1	7.01001e-31	ENSSSAT00000028170.1
erf	1.94619	0.894	0.529	7.4918e-31	ENSSSAT00000125123.1
tbr1	2.65649	0.376	0.048	1.05617e-30	ENSSSAT00000090978.1
igfbp6	2.48183	0.376	0.048	1.22749e-30	ENSSSAT00000110020.1
BAD1	1.74096	0.8	0.292	1.34863e-30	ENSSSAT00000141427.1
foxo3b2	1.35676	0.988	0.748	1.9299e-30	ENSSSAT00000018668.1
dusp12	1.33465	1	0.974	1.9767e-30	ENSSSAT00000011990.1
hsp301	2.0648	0.988	0.836	2.18568e-30	ENSSSAT00000088858.1
arxa1	1.45606	0.953	0.812	2.72316e-30	ENSSSAT00000099758.1
wdr762	1.44328	1	0.863	3.23653e-30	ENSSSAT00000042073.1
ENSSSAG00000038811.11	2.06601	0.718	0.22	3.55629e-30	ENSSSAT00000054260.1
cxcr3	2.1589	0.765	0.258	6.40606e-30	ENSSSAT00000079944.1
arl5c	2.83732	0.282	0.026	9.30093e-30	ENSSSAT00000065539.1
ENSSSAG00000008454.11	1.05732	1	0.999	1.11578e-29	ENSSSAT00000018873.1
ENSSSAG00000070739.12	1.36484	0.988	0.831	1.46257e-29	ENSSSAT00000124090.1
ppp1r15b1	1.19385	0.988	0.795	1.75741e-29	ENSSSAT00000020747.1
slc41a2b2	0.988302	1	0.998	2.2174e-29	ENSSSAT00000120330.1
ENSSSAG00000059481.1	2.95356	0.271	0.024	2.72953e-29	ENSSSAT00000097559.1
ENSSSAG00000044850.12	1.37909	1	0.938	3.88059e-29	ENSSSAT00000067189.1
ENSSSAG00000074825.11	1.35569	0.965	0.624	4.51493e-29	ENSSSAT00000135897.1
kdm3b1	1.12415	1	0.878	5.41253e-29	ENSSSAT00000008970.1
nr131	1.64278	0.976	0.694	9.96295e-29	ENSSSAT00000053832.1
ENSSSAG00000055957.1	2.34909	0.529	0.109	1.29898e-28	ENSSSAT00000090488.1
cd99l21	1.59575	0.882	0.432	1.3688e-28	ENSSSAT00000080818.1
ENSSSAG00000064486.11	1.12687	0.988	0.933	1.66119e-28	ENSSSAT00000107140.1
fbli11	1.92908	0.941	0.559	1.68694e-28	ENSSSAT00000153244.1
nod12	1.16827	1	0.912	3.22746e-28	ENSSSAT00000085056.1
ENSSSAG00000001289.11	1.14484	1	0.953	3.70549e-28	ENSSSAT00000002653.1
si:ch211-219a4.32	1.63785	0.871	0.379	4.89008e-28	ENSSSAT00000000546.1
ENSSSAG00000065098.11	1.16855	0.988	0.888	8.45071e-28	ENSSSAT00000108648.1
sqstm	1.13303	1	0.994	1.15821e-27	ENSSSAT00000139528.1
pcdh1a1	1.42353	0.941	0.527	1.23309e-27	ENSSSAT00000021205.1
ENSSSAG00000046882.1	2.00973	0.553	0.124	1.94472e-27	ENSSSAT00000071824.1
tnfaip31	1.71346	0.847	0.381	2.3861e-27	ENSSSAT00000002479.1
sat11	1.41658	0.988	0.8	3.58728e-27	ENSSSAT00000009054.1
ENSSSAG00000000790.1	2.49654	0.341	0.043	4.29975e-27	ENSSSAT00000001443.1
ENSSSAG00000054587.11	1.87942	0.612	0.153	5.33089e-27	ENSSSAT00000087233.1
zfyve211	1.1741	0.976	0.77	8.89349e-27	ENSSSAT00000007106.1
ENSSSAG00000001221.12	1.23468	1	0.957	1.32541e-26	ENSSSAT00000002508.1
nrg12	1.70108	0.835	0.375	1.442e-26	ENSSSAT00000064763.1
slc25a13	2.79624	0.259	0.024	1.84269e-26	ENSSSAT00000090938.1
PCDH202	0.902749	0.988	0.98	2.39322e-26	ENSSSAT00000034593.1
ENSSSAG00000010098.11	1.11476	0.988	0.911	2.52973e-26	ENSSSAT00000022212.1
gch12	1.05699	1	0.972	3.39365e-26	ENSSSAT00000021024.1
btg11	1.8138	0.953	0.784	3.42912e-26	ENSSSAT00000118184.1
znf804a3	1.22621	1	0.801	3.75778e-26	ENSSSAT00000055811.1
si:dkey-30c15.21	1.24222	0.953	0.597	4.07208e-26	ENSSSAT00000147515.1
pbxip1a1	1.91374	0.882	0.501	5.2392e-26	ENSSSAT00000012418.1
ror11	1.72489	0.835	0.38	5.59545e-26	ENSSSAT00000087316.1
ENSSSAG00000004236.1	2.55392	0.553	0.136	5.99261e-26	ENSSSAT00000009438.1
setdb22	1.31673	0.941	0.629	6.7467e-26	ENSSSAT00000063523.1
ENSSSAG00000079792.11	1.60089	0.765	0.267	7.54049e-26	ENSSSAT00000150554.1
URP2	2.13405	0.353	0.048	9.41679e-26	ENSSSAT00000013023.1
ENSSSAG00000009253.13	1.1716	1	0.907	9.5056e-26	ENSSSAT00000020322.1
pkhf1	2.86389	0.424	0.075	1.14463e-25	ENSSSAT00000094203.1
gsg1l2b	2.59859	0.494	0.103	1.16146e-25	ENSSSAT00000118468.1
ENSSSAG00000004588.11	1.20147	0.988	0.74	2.56058e-25	ENSSSAT00000009817.1
junba1	0.817554	1	0.998	3.33963e-25	ENSSSAT00000015058.1
ENSSSAG00000069233.1	3.16331	0.306	0.037	3.62171e-25	ENSSSAT00000120002.1
ENSSSAG00000071692.11	1.77787	0.694	0.227	4.05189e-25	ENSSSAT00000126723.1
ETS22	1.12429	0.976	0.908	4.73935e-25	ENSSSAT00000014360.1
si:ch73-335l21.42	1.20059	0.988	0.989	7.67844e-25	ENSSSAT00000149920.1
siah12	1.78414	0.835	0.386	8.59275e-25	ENSSSAT00000081621.1
fkbp41	1.05157	1	0.998	1.05864e-24	ENSSSAT00000016330.1
tbc1d251	1.13453	0.965	0.882	1.35069e-24	ENSSSAT00000079215.1
grb10b1	1.37957	1	0.967	1.40748e-24	ENSSSAT00000012781.1
NR4A11	1.51278	0.988	0.894	1.46292e-24	ENSSSAT00000065009.1
syt7b	1.98477	0.424	0.073	1.68781e-24	ENSSSAT00000090885.1
scyb7	1.64358	0.424	0.074	3.646e-24	ENSSSAT00000131693.1
ccnl1a1	0.951481	1	0.947	4.35306e-24	ENSSSAT00000107982.1
bag32	1.12238	1	0.987	6.0175e-24	ENSSSAT00000007814.1
gpr1762	1.14039	0.965	0.73	9.366e-24	ENSSSAT00000021095.1
ndufs12	0.744599	1	1	1.91968e-23	ENSSSAT00000058783.1
ier22	0.863836	1	0.992	2.46944e-23	ENSSSAT00000020860.1
tm179	1.79654	0.729	0.273	2.47551e-23	ENSSSAT00000097711.1
ENSSSAG00000080220.11	1.58899	0.8	0.352	2.64875e-23	ENSSSAT00000151786.1
morn5	2.2788	0.459	0.093	2.80898e-23	ENSSSAT00000041841.1
mettl133	1.25792	0.976	0.74	4.41792e-23	ENSSSAT00000086436.1
mknk12	1.53479	0.859	0.448	5.57451e-23	ENSSSAT00000013155.1
si:ch211-157b11.8	2.57239	0.529	0.134	6.10706e-23	ENSSSAT00000064247.1
CD83	2.13702	0.753	0.336	6.71185e-23	ENSSSAT00000093302.1
mcc2	0.939807	0.988	0.967	1.48341e-22	ENSSSAT00000105278.1
enox22	0.897386	1	0.951	1.52572e-22	ENSSSAT00000066717.1
fosb1	1.09934	1	0.983	3.69239e-22	ENSSSAT00000125129.1
gnav1	2.21839	0.271	0.031	5.43175e-22	ENSSSAT00000001526.1
ppp1r3db1	1.61318	0.741	0.281	6.5744e-22	ENSSSAT00000114259.1
ints72	1.28712	0.929	0.657	9.42566e-22	ENSSSAT00000090968.1
ldlrap1a	1.96548	0.635	0.212	9.5241e-22	ENSSSAT00000076943.1
rab32b1	1.76661	0.776	0.351	1.18874e-21	ENSSSAT00000084248.1
spd2b3	0.836837	1	0.992	1.2173e-21	ENSSSAT00000060714.1
CYTB	0.697467	1	1	1.24927e-21	ENSSSAT00000005791.1
ACN92	0.808125	1	0.973	1.74095e-21	ENSSSAT00000131066.1
ENSSSAG00000034249.11	1.6443	0.729	0.286	2.15266e-21	ENSSSAT00000049277.1
casp103	0.854265	0.988	0.962	2.7322e-21	ENSSSAT00000115838.1
plin21	1.36543	0.941	0.694	2.74844e-21	ENSSSAT00000012549.1
tnfaip2a2	0.932249	1	0.95	2.7586e-21	ENSSSAT00000101870.1
slc32a12	0.971648	1	0.942	3.32537e-21	ENSSSAT00000046203.1
si:ch73-233k15.2	1.39965	0.812	0.404	3.54189e-21	ENSSSAT00000002216.1
ddt4l2	0.869553	1	0.994	4.5901e-21	ENSSSAT00000068229.1
galnt121	1.75208	0.741	0.337	4.62198e-21	ENSSSAT00000026549.1
ENSSSAG00000010487.11	1.67191	0.718	0.279	5.31647e-21	ENSSSAT00000022932.1
specc1lb2	0.806592	1	0.963	5.39357e-21	ENSSSAT00000006544.1
nfkb21	1.12358	0.965	0.827	5.42259e-21	ENSSSAT00000110639.1
COX2	0.755462	1	1	5.78349e-21	ENSSSAT00000000020.1
oprk12	1.22633	0.941	0.787	5.89829e-21	ENSSSAT00000015053.1
tnr51	1.4143	0.965	0.79	6.45687e-21	ENSSSAT00000057699.1
ENSSSAG00000001009.12	1.14308	1	0.953	6.51081e-21	ENSSSAT00000001987.1
ENSSSAG00000068327.11	1.33381	0.859	0.549	7.41403e-21	ENSSSAT00000117483.1
larp4aa2	0.68305	1	0.998	9.04239e-21	ENSSSAT00000092679.1
col1a1a2	0.820749	1	0.998	9.70878e-21	ENSSSAT00000008325.1
BTG1	1.04233	1	0.988	1.0634e-20	ENSSSAT00000118184.1
dym2	1.07984	0.976	0.761	1.68587e-20	ENSSSAT00000002798.1
pnisr2	1.14077	0.953	0.708	1.72564e-20	ENSSSAT00000004139.1
ENSSSAG00000046160.11	0.882665	0.988	0.874	2.80625e-20	ENSSSAT00000070307.1
b2m1	0.729949	1	0.999	3.72382e-20	ENSSSAT00000011482.1
si:ch73-141c7.11	1.54238	0.765	0.337	3.73246e-20	ENSSSAT00000008589.1
ENSSSAG00000000207.12	0.865822	0.988	0.981	3.84214e-20	ENSSSAT00000000342.1
AHSA12	0.792312	1	0.997	6.67451e-20	ENSSSAT00000059413.1
si:ch211-250m6.7	1.93266	0.471	0.111	7.50193e-20	ENSSSAT00000013651.1
KCNV11	1.22962	0.894	0.61	7.87817e-20	ENSSSAT00000093787.1
map3k14a1	1.33222	0.812	0.396	1.00806e-19	ENSSSAT00000038038.1
btg21	1.32996	0.976	0.956	1.13506e-19	ENSSSAT00000154996.1
ENSSSAG00000058730.11	1.73188	0.647	0.217	1.44396e-19	ENSSSAT00000096281.1
tnnt12	1.01044	0.976	0.851	1.60052e-19	ENSSSAT00000018948.1
ENSSSAG00000073384.11	1.50129	0.682	0.257	1.79645e-19	ENSSSAT00000131590.1
ENSSSAG00000001317.11	1.37334	0.753	0.31	2.07943e-19	ENSSSAT00000002704.1
CCL191	1.81857	0.753	0.34	2.24796e-19	ENSSSAT00000005907.1
man2a21	1.67786	0.753	0.336	2.35361e-19	ENSSSAT00000018579.1
PRR52	0.7163	1	0.993	5.27827e-19	ENSSSAT00000015947.1
FUT93	0.968087	0.988	0.861	5.57963e-19	ENSSSAT00000005656.1
wnt8b	2.11183	0.318	0.051	5.98756e-19	ENSSSAT00000000181.1
ENSSSAG00000055897.13	1.1722	0.988	0.919	7.1259e-19	ENSSSAT00000090361.1
slc1a61	1.50683	0.706	0.288	7.45286e-19	ENSSSAT00000015646.1
ENSSSAG00000075766.11	1.51539	0.671	0.23	7.55527e-19	ENSSSAT00000138472.1
mafk2	1.00894	0.988	0.946	7.63757e-19	ENSSSAT00000059184.1
ndst2a2	0.829262	1	0.967	1.00051e-18	ENSSSAT00000060132.1
ENSSSAG00000044762.11	1.33564	0.741	0.323	1.1082e-18	ENSSSAT00000066996.1
ENSSSAG00000079074.11	1.45608	0.635	0.205	1.22984e-18	ENSSSAT00000152306.1
ga45g1	2.04078	0.6	0.194	1.84441e-18	ENSSSAT00000110248.1
rcor11	1.39124	0.859	0.575	2.6103e-18	ENSSSAT00000101106.1
FXL142	1.21275	0.988	0.875	2.68179e-18	ENSSSAT00000049937.1
cd40	1.85472	0.353	0.064	3.59596e-18	ENSSSAT00000108090.1
ENSSSAG00000015651.11	1.5133	0.671	0.267	3.7031e-18	ENSSSAT00000029006.1
ENSSSAG00000064389.1	2.29577	0.353	0.068	3.81467e-18	ENSSSAT00000106842.1
lnx11	1.87504	0.624	0.223	4.22767e-18	ENSSSAT00000122808.1
UBL11	1.47209	0.859	0.483	4.24511e-18	ENSSSAT00000114897.1
ENSSSAG00000039407.12	1.08764	0.918	0.681	4.47027e-18	ENSSSAT00000055169.1
cmss12	0.826235	1	0.971	4.55244e-18	ENSSSAT00000016889.1
COX3	0.744951	1	1	4.70327e-18	ENSSSAT00000000024.1
cobl1	1.50757	0.635	0.222	6.07446e-18	ENSSSAT00000013187.1
pcsk5a1	1.12029	0.953	0.652	6.77601e-18	ENSSSAT00000111225.1
tasorb1	0.843233	1	0.938	7.1698e-18	ENSSSAT00000046763.1
tifa1	1.29133	0.941	0.8	9.03647e-18	ENSSSAT00000156066.1
ENSSSAG00000003869.11	1.74253	0.859	0.514	9.95441e-18	ENSSSAT00000008432.1
ENSSSAG00000056523.12	0.620134	1	0.995	1.27946e-17	ENSSSAT00000091917.1
egr12	1.00506	0.976	0.932	2.06405e-17	ENSSSAT00000009816.1
ENSSSAG00000065910.12	1.35055	0.706	0.265	2.48757e-17	ENSSSAT00000110770.1
ENSSSAG00000066824.1	1.55957	0.553	0.169	3.68254e-17	ENSSSAT00000114572.1
FILIP1L2	0.700413	1	0.991	4.3432e-17	ENSSSAT00000016874.1
tagl22	0.750467	1	1	4.97017e-17	ENSSSAT00000067818.1
ENSSSAG00000000793.12	1.22034	0.906	0.643	5.25223e-17	ENSSSAT00000001452.1
atf32	0.854552	1	0.988	6.10489e-17	ENSSSAT00000120880.1
ENSSSAG00000058369.11	1.42253	0.6	0.195	6.2377e-17	ENSSSAT00000098856.1
aste1a2	1.23971	0.741	0.321	7.88646e-17	ENSSSAT00000076228.1
ENSSSAG00000009593.11	1.07961	0.894	0.697	8.28504e-17	ENSSSAT00000021069.1
cog6	1.90306	0.388	0.085	8.58314e-17	ENSSSAT00000103642.1
si:ch211-121a2.42	1.00378	0.918	0.693	8.77139e-17	ENSSSAT00000079692.1
zgc:732262	0.680376	1	0.98	9.04648e-17	ENSSSAT00000110987.1
bafb1	0.660129	1	0.999	9.46468e-17	ENSSSAT00000002516.1
ENSSSAG00000050603.11	1.02561	1	1	1.16639e-16	ENSSSAT00000078951.1
cdh22	0.934643	0.988	0.853	1.27504e-16	ENSSSAT00000001622.1
ENSSSAG00000042189.1	2.05627	0.365	0.075	1.28161e-16	ENSSSAT00000061148.1
ENSSSAG00000072865.12	0.902255	0.976	0.789	1.63032e-16	ENSSSAT00000130104.1
ENSSSAG00000078419.1	1.68687	0.518	0.15	2.40534e-16	ENSSSAT00000146424.1
cef101	1.04213	0.812	0.381	2.68488e-16	ENSSSAT00000019469.1
lrit1b2	1.15492	0.929	0.763	3.02987e-16	ENSSSAT00000088699.1
ENSSSAG00000078765.1	2.01485	0.282	0.045	3.17486e-16	ENSSSAT00000147492.1
sv2ca1	1.05183	0.941	0.689	3.20559e-16	ENSSSAT00000111242.1
smarcc1a1	0.989451	0.941	0.834	4.0561e-16	ENSSSAT00000071451.1
p2ry101	1.03531	0.906	0.599	4.73063e-16	ENSSSAT00000003032.1
pick12	1.62896	0.8	0.508	5.3791e-16	ENSSSAT00000003427.1
ENSSSAG00000052123.12	0.773941	1	0.933	5.67124e-16	ENSSSAT00000081898.1
TIMP32	1.01126	0.988	0.985	5.99385e-16	ENSSSAT00000079012.1
rxylt12	1.48803	0.776	0.403	8.2205e-16	ENSSSAT00000010472.1
ENSSSAG00000053701.12	1.04086	0.906	0.58	9.24663e-16	ENSSSAT00000085187.1
wu:fj29h112	0.839237	0.941	0.765	1.12269e-15	ENSSSAT00000119639.1
rela	1.54907	0.459	0.119	1.22684e-15	ENSSSAT00000007124.1
ovol11	1.75505	0.518	0.161	1.41994e-15	ENSSSAT00000081575.1
ENSSSAG00000076179.1	1.78158	0.294	0.05	1.42682e-15	ENSSSAT00000139684.1
tisb2	0.906335	1	0.996	1.64092e-15	ENSSSAT00000068936.1
ENSSSAG00000008282.11	1.54664	0.659	0.271	1.85999e-15	ENSSSAT00000018441.1
ENSSSAG00000063499.11	1.18267	0.847	0.541	2.22784e-15	ENSSSAT00000104411.1
ENSSSAG00000040304.12	1.04439	0.871	0.555	2.29398e-15	ENSSSAT00000056973.1
YES12	0.946922	0.918	0.723	2.64547e-15	ENSSSAT00000133177.1
ENSSSAG00000023756.11	0.992418	0.882	0.754	2.83258e-15	ENSSSAT00000038004.1
ENSSSAG00000046365.11	1.0092	0.859	0.585	3.40482e-15	ENSSSAT00000070782.1
HMOX1	1.15332	0.8	0.398	3.43777e-15	ENSSSAT00000013336.1
ENSSSAG00000046979.13	0.886237	0.988	0.932	3.69186e-15	ENSSSAT00000072054.1
gpsm1b1	0.920541	0.988	0.908	3.88594e-15	ENSSSAT00000092819.1
hsp101	0.767013	1	0.963	4.07058e-15	ENSSSAT00000155596.1
ENSSSAG00000034738.12	1.46497	0.671	0.294	4.79555e-15	ENSSSAT00000049769.1
ENSSSAG00000077916.11	1.30835	0.706	0.319	7.14413e-15	ENSSSAT00000144957.1
atf4a2	0.512522	1	0.999	9.96777e-15	ENSSSAT00000002894.1
adgrg11	1.42254	0.776	0.429	1.11284e-14	ENSSSAT00000084734.1
ubl11	2.60782	0.459	0.138	1.12365e-14	ENSSSAT00000114897.1
ALYREF1	0.979478	0.882	0.671	1.39285e-14	ENSSSAT00000005680.1
coq52	1.26166	0.824	0.504	1.52335e-14	ENSSSAT00000120724.1
jakmip2	1.89839	0.341	0.072	1.52828e-14	ENSSSAT00000091464.1
SC61G1	0.81713	1	0.986	1.57216e-14	ENSSSAT00000073018.1
ENSSSAG00000003671.11	1.1014	1	0.982	1.63687e-14	ENSSSAT00000007919.1
camk1ga2	1.23739	0.729	0.351	1.76548e-14	ENSSSAT00000153836.1
ENSSSAG00000000379.11	1.83004	0.447	0.126	1.87904e-14	ENSSSAT00000000645.1
npffr2b	1.53711	0.518	0.166	1.9097e-14	ENSSSAT00000005531.1
tapbp1	1.51602	0.671	0.317	2.24913e-14	ENSSSAT00000143487.1
NEO12	0.883177	0.918	0.766	2.65869e-14	ENSSSAT00000126546.1
smug12	1.6192	0.741	0.4	3.26326e-14	ENSSSAT00000154808.1
slc6a14	1.74454	0.4	0.1	3.27595e-14	ENSSSAT00000102369.1
herc41	1.28549	0.729	0.356	3.73778e-14	ENSSSAT00000057645.1
prkacab	1.84124	0.318	0.064	4.17894e-14	ENSSSAT00000012085.1
stea4	1.73831	0.482	0.148	4.19874e-14	ENSSSAT00000008459.1
p4ha22	0.681759	0.976	0.958	5.77459e-14	ENSSSAT00000094229.1
ENSSSAG00000016770.11	2.02605	0.776	0.482	6.09128e-14	ENSSSAT00000030631.1
ENSSSAG00000063860.11	1.71008	0.529	0.177	7.71824e-14	ENSSSAT00000105325.1
ENSSSAG00000001534.11	1.06335	0.871	0.518	7.88199e-14	ENSSSAT00000015313.1
rabx51	1.02388	0.871	0.644	8.2338e-14	ENSSSAT00000137308.1
trad12	1.28829	0.694	0.318	8.43771e-14	ENSSSAT00000009774.1
loxl5a1	1.2439	0.765	0.416	9.13552e-14	ENSSSAT00000005265.1
ENSSSAG00000000843.1	2.02353	0.376	0.096	9.93692e-14	ENSSSAT00000001593.1
ENSSSAG00000002466.12	0.834817	0.953	0.855	1.23698e-13	ENSSSAT00000006402.1
ENSSSAG00000078334.12	1.22999	0.694	0.307	1.34415e-13	ENSSSAT00000146224.1
sftpba2	1.1416	0.706	0.312	1.51717e-13	ENSSSAT00000033079.1
ENSSSAG00000033097.11	1.95981	0.694	0.364	1.57528e-13	ENSSSAT00000048084.1
ENSSSAG00000047839.11	1.02832	1	0.885	1.73972e-13	ENSSSAT00000073942.1
ENSSSAG00000063205.12	0.63614	1	0.949	1.8354e-13	ENSSSAT00000103573.1
tex264a	1.23252	0.647	0.253	1.88386e-13	ENSSSAT00000142475.1
slc25a55a2	0.740738	1	0.974	2.00861e-13	ENSSSAT00000123856.1
ncoa41	1.19626	0.776	0.545	2.05119e-13	ENSSSAT00000090375.1
ENSSSAG00000054257.11	1.4641	0.576	0.219	2.52122e-13	ENSSSAT00000086399.1
ENSSSAG00000062351.1	2.15585	0.424	0.121	2.61572e-13	ENSSSAT00000101982.1
ENSSSAG00000004452.12	0.855689	0.976	0.873	2.70398e-13	ENSSSAT00000009521.1
TM87B2	0.869391	0.988	0.919	2.92437e-13	ENSSSAT00000121395.1
ENSSSAG00000042005.1	1.30139	0.588	0.221	3.18142e-13	ENSSSAT00000060764.1
slc22a52	0.818605	0.988	0.869	3.25763e-13	ENSSSAT00000116574.1
bcl32	1.49799	0.624	0.284	3.30142e-13	ENSSSAT00000007086.1
slc22a13a2	0.941213	0.906	0.685	3.51956e-13	ENSSSAT00000134613.1
VANGL12	0.893079	0.906	0.757	3.57227e-13	ENSSSAT00000066289.1
dnjb11	0.667421	0.988	0.96	3.67654e-13	ENSSSAT00000078015.1
ENSSSAG00000068335.11	1.64455	0.729	0.455	4.12813e-13	ENSSSAT00000117498.1
si:dkey-28e7.32	1.05045	0.847	0.59	5.61874e-13	ENSSSAT00000067453.1
SZT2	1.77841	0.435	0.128	6.85148e-13	ENSSSAT00000075148.1
prodha1	1.30631	0.541	0.186	7.21911e-13	ENSSSAT00000011143.1
si:dkey-26c10.52	0.943058	0.918	0.73	7.41236e-13	ENSSSAT00000006812.1
maffl1	0.85289	0.953	0.828	7.62014e-13	ENSSSAT00000007453.1
ITM2C2	0.705557	0.988	0.925	8.05506e-13	ENSSSAT00000065065.1
rnf213b1	1.06979	0.894	0.796	8.21526e-13	ENSSSAT00000003969.1
ENSSSAG00000072393.11	1.36236	0.671	0.31	9.92471e-13	ENSSSAT00000128648.1
ehf3	0.792599	0.988	0.941	1.17746e-12	ENSSSAT00000009656.1
pdcd4a1	1.2691	0.576	0.208	1.1782e-12	ENSSSAT00000069225.1
si:ch73-60h1.11	1.10779	0.776	0.394	1.33998e-12	ENSSSAT00000051022.1
slc4a71	1.51482	0.482	0.156	1.50557e-12	ENSSSAT00000021944.1
nfe2l1a1	0.929246	0.941	0.831	1.75524e-12	ENSSSAT00000009211.1
SGTA1	0.696001	0.988	0.903	2.05814e-12	ENSSSAT00000070533.1
pnrc21	0.693803	0.965	0.866	2.06087e-12	ENSSSAT00000042425.1
ENSSSAG00000081300.1	1.31072	0.694	0.338	2.06132e-12	ENSSSAT00000155154.1
ippk2	1.23769	0.694	0.334	2.09195e-12	ENSSSAT00000099525.1
LRRC75A	1.60636	0.435	0.127	2.6429e-12	ENSSSAT00000093291.1
top3b1	1.23715	0.659	0.296	3.11676e-12	ENSSSAT00000126898.1
jam3a1	1.33092	0.647	0.299	3.12631e-12	ENSSSAT00000136188.1
nfatc12	0.775572	0.953	0.899	3.26295e-12	ENSSSAT00000048033.1
MACF12	0.913693	0.965	0.923	3.43473e-12	ENSSSAT00000108646.1
fbxo40.2	1.77681	0.376	0.099	3.44538e-12	ENSSSAT00000068709.1
srgn1	1.44011	0.635	0.28	4.29154e-12	ENSSSAT00000093229.1
th2	1.592	0.447	0.138	4.81664e-12	ENSSSAT00000069680.1
GA45A2	1.6809	0.788	0.541	6.52175e-12	ENSSSAT00000126745.1
sugt11	0.710075	0.965	0.865	8.62701e-12	ENSSSAT00000060715.1
GAPR12	1.0184	0.859	0.674	9.0662e-12	ENSSSAT00000009236.1
ENSSSAG00000053858.11	1.2283	0.729	0.425	1.14129e-11	ENSSSAT00000085486.1
avil2	1.24649	0.694	0.34	1.21953e-11	ENSSSAT00000097379.1
mex3b	1.81581	0.353	0.091	1.39715e-11	ENSSSAT00000021579.1
apc2	0.754283	0.976	0.909	2.19045e-11	ENSSSAT00000090642.1
ENSSSAG00000042757.11	1.00263	0.953	0.816	2.21329e-11	ENSSSAT00000062552.1
keap1b1	1.1138	0.694	0.344	2.24534e-11	ENSSSAT00000001487.1
irf1-21	1.36858	0.647	0.278	2.4953e-11	ENSSSAT00000116534.1
clic22	1.05082	0.788	0.461	2.50782e-11	ENSSSAT00000015188.1
ENSSSAG00000070773.1	1.69273	0.329	0.078	2.62913e-11	ENSSSAT00000124196.1
ENSSSAG00000060807.12	1.0986	0.694	0.335	2.76658e-11	ENSSSAT00000099714.1
INSYN2A1	1.45619	0.647	0.321	3.02533e-11	ENSSSAT00000068069.1
ENSSSAG00000016000.11	1.26591	0.647	0.266	3.04756e-11	ENSSSAT00000029692.1
ENSSSAG00000069712.12	0.935665	0.859	0.651	3.48674e-11	ENSSSAT00000121306.1
clus3	0.551083	1	0.999	3.63357e-11	ENSSSAT00000122089.1
cyp2ae11	1.10606	0.706	0.366	3.81083e-11	ENSSSAT00000067038.1
GIMA4	1.27274	0.635	0.295	3.83363e-11	ENSSSAT00000007763.1
ENSSSAG00000008414.12	1.13962	0.776	0.457	4.21652e-11	ENSSSAT00000018757.1
cnn11	1.38673	0.718	0.376	4.31642e-11	ENSSSAT00000060125.1
atp6v0a12	1.02141	0.929	0.797	4.3263e-11	ENSSSAT00000021939.1
ENSSSAG00000001699.12	0.78541	0.918	0.701	4.37784e-11	ENSSSAT00000003591.1
ENSSSAG00000002291.13	0.846663	0.988	0.947	5.12556e-11	ENSSSAT00000004882.1
ptger1b1	1.39711	0.541	0.213	5.29859e-11	ENSSSAT00000070259.1
smtnl11	1.3974	0.718	0.418	5.35002e-11	ENSSSAT00000088501.1
plek2	1.0095	0.882	0.683	6.59882e-11	ENSSSAT00000025395.1
polrmt1	1.02262	0.824	0.53	6.94527e-11	ENSSSAT00000054199.1
SLC9A3R21	1.02905	0.682	0.315	7.65136e-11	ENSSSAT00000000337.1
ENSSSAG00000005233.11	0.625391	0.976	0.951	7.90498e-11	ENSSSAT00000011234.1
ENSSSAG00000057263.12	0.80825	0.953	0.853	9.06185e-11	ENSSSAT00000093350.1
si:ch211-28p3.41	1.06522	0.824	0.539	9.09492e-11	ENSSSAT00000074031.1
tank	1.05733	0.788	0.496	1.10699e-10	ENSSSAT00000147195.1
ENSSSAG00000048032.12	1.2599	0.729	0.409	1.21286e-10	ENSSSAT00000074394.1
ND33	0.716588	1	0.998	1.44374e-10	ENSSSAT00000000026.1
ND42	0.628753	1	1	1.44731e-10	ENSSSAT00000000029.1
TSHZ1	1.63831	0.482	0.172	1.72092e-10	ENSSSAT00000010230.1
FAIM21	1.82211	0.506	0.199	1.88207e-10	ENSSSAT00000110511.1
mpped12	1.84406	0.576	0.241	1.92831e-10	ENSSSAT00000093383.1
bmp2	1.78101	0.388	0.118	1.99567e-10	ENSSSAT00000123368.1
ENSSSAG00000057832.11	1.43996	0.459	0.156	2.07942e-10	ENSSSAT00000094580.1
ENSSSAG00000044062.12	0.768207	0.988	0.852	2.11872e-10	ENSSSAT00000065445.1
tex22	0.797492	0.941	0.821	2.1214e-10	ENSSSAT00000019035.1
ENSSSAG00000001051.12	0.886879	0.847	0.515	2.22919e-10	ENSSSAT00000002076.1
ENSSSAG00000043095.1	1.81924	0.294	0.068	2.25351e-10	ENSSSAT00000063382.1
ENSSSAG00000071405.1	1.52524	0.447	0.148	2.73194e-10	ENSSSAT00000125886.1
RASF12	1.28855	0.8	0.599	2.82924e-10	ENSSSAT00000059356.1
fosl1a2	0.651677	1	0.859	2.88115e-10	ENSSSAT00000086013.1
rab37	1.769	0.412	0.129	2.99103e-10	ENSSSAT00000000272.1
hspa1b2	1.50524	0.835	0.659	3.16611e-10	ENSSSAT00000060389.1
MDHC2	0.47124	1	0.998	3.32382e-10	ENSSSAT00000116149.1
elfn2a	1.57503	0.306	0.072	3.36242e-10	ENSSSAT00000002759.1
ENSSSAG00000008777.11	1.25873	0.624	0.267	3.46759e-10	ENSSSAT00000020065.1
gdf71	1.34063	0.659	0.357	3.52448e-10	ENSSSAT00000016286.1
dusp261	1.28501	0.482	0.175	4.21164e-10	ENSSSAT00000078698.1
kank1b2	1.08719	0.776	0.499	4.61697e-10	ENSSSAT00000005584.1
pam1	0.861588	0.871	0.71	5.0596e-10	ENSSSAT00000132956.1
hdc	1.51237	0.376	0.109	5.18763e-10	ENSSSAT00000063458.1
ENSSSAG00000057070.12	0.717109	1	0.971	5.20209e-10	ENSSSAT00000092970.1
ENSSSAG00000069111.11	1.12146	0.729	0.386	5.35324e-10	ENSSSAT00000119659.1
cept1b	1.33924	0.518	0.197	5.43626e-10	ENSSSAT00000023105.1
stip11	0.392259	1	0.999	5.70639e-10	ENSSSAT00000106915.1
gpd22	0.918042	0.871	0.705	6.66717e-10	ENSSSAT00000028568.1
ENSSSAG00000068896.11	1.18516	0.694	0.416	7.17195e-10	ENSSSAT00000119081.1
ENSSSAG00000044725.11	1.04031	0.729	0.426	8.19325e-10	ENSSSAT00000066944.1
shisa8b1	1.21526	0.682	0.379	8.31383e-10	ENSSSAT00000003540.1
polr2a2	0.882053	0.894	0.843	8.62978e-10	ENSSSAT00000007832.1
diaph23	0.850103	0.918	0.869	8.8265e-10	ENSSSAT00000004167.1
n4bp11	0.95686	0.812	0.637	8.91865e-10	ENSSSAT00000081612.1
ldlrap1b2	0.820596	0.929	0.821	1.00947e-09	ENSSSAT00000008072.1
ENSSSAG00000074179.1	1.62436	0.4	0.123	1.01353e-09	ENSSSAT00000133894.1
ENSSSAG00000043001.11	0.946363	0.894	0.701	1.04301e-09	ENSSSAT00000063182.1
adra1d	1.40385	0.365	0.102	1.08285e-09	ENSSSAT00000017523.1
crb11	1.28502	0.588	0.263	1.15048e-09	ENSSSAT00000083988.1
zic1	1.7254	0.271	0.06	1.19395e-09	ENSSSAT00000067446.1
ENSSSAG00000007491.11	1.11264	0.659	0.322	1.39488e-09	ENSSSAT00000016382.1
opn1mw11	1.12819	0.776	0.51	1.41768e-09	ENSSSAT00000089593.1
kank21	0.908358	0.894	0.726	1.47736e-09	ENSSSAT00000066859.1
rp1l1b	2.05024	0.447	0.158	1.5469e-09	ENSSSAT00000084729.1
ENSSSAG00000000939.11	1.28729	0.529	0.217	1.5788e-09	ENSSSAT00000001815.1
kbtbd10	2.33711	0.294	0.072	1.5868e-09	ENSSSAT00000060427.1
ND12	0.603768	1	1	1.58975e-09	ENSSSAT00000000007.1
abcc102	1.36468	0.671	0.393	1.6072e-09	ENSSSAT00000055921.1
ENSSSAG00000072242.1	1.44882	0.388	0.117	1.63819e-09	ENSSSAT00000128261.1
TCPA1	0.532699	1	0.998	1.70198e-09	ENSSSAT00000018406.1
cmpk22	1.21577	0.588	0.248	1.70642e-09	ENSSSAT00000017438.1
ENSSSAG00000050048.11	1.03621	0.635	0.306	1.81406e-09	ENSSSAT00000078145.1
ENSSSAG00000046684.12	1.17589	0.8	0.53	2.16572e-09	ENSSSAT00000071404.1
ENSSSAG00000070903.12	0.992418	0.859	0.725	2.22154e-09	ENSSSAT00000124549.1
ifngr2a1	1.27739	0.588	0.268	2.47297e-09	ENSSSAT00000135701.1
zn4101	1.36133	0.494	0.189	2.49428e-09	ENSSSAT00000114000.1
igfbp-3b21	1.04031	0.753	0.498	2.65248e-09	ENSSSAT00000003641.1
six72	1.02162	0.706	0.382	2.75396e-09	ENSSSAT00000069099.1
khnyn2	0.846582	0.882	0.724	2.82092e-09	ENSSSAT00000087054.1
tp4a22	0.571723	1	0.966	3.09814e-09	ENSSSAT00000100061.1
tmcc31	1.20445	0.6	0.285	3.11685e-09	ENSSSAT00000020393.1
irf-32	1.03315	0.635	0.284	3.63832e-09	ENSSSAT00000072776.1
ENSSSAG00000002298.11	1.15056	0.694	0.397	3.91428e-09	ENSSSAT00000004904.1
rn138	1.40147	0.424	0.142	4.01937e-09	ENSSSAT00000059948.1
zgc:1009201	1.11921	0.612	0.285	4.27123e-09	ENSSSAT00000088652.1
hexim3	0.902971	0.847	0.627	5.32708e-09	ENSSSAT00000119080.1
ENSSSAG00000040983.11	0.545288	0.988	0.942	5.61381e-09	ENSSSAT00000058567.1
il81	1.65228	0.612	0.298	5.66642e-09	ENSSSAT00000013824.1
ENSSSAG00000067622.12	1.34599	0.576	0.278	5.93398e-09	ENSSSAT00000115544.1
ENSSSAG00000066488.1	1.46461	0.318	0.083	7.43618e-09	ENSSSAT00000112288.1
hoxc81	1.10528	0.647	0.344	8.19296e-09	ENSSSAT00000154773.1
traf31	1.21124	0.624	0.314	8.36937e-09	ENSSSAT00000101267.1
CACNG72	0.630768	0.976	0.909	8.38289e-09	ENSSSAT00000011858.1
evpla1	0.97563	0.682	0.34	8.5478e-09	ENSSSAT00000062368.1
cmah1	1.23384	0.471	0.164	8.73427e-09	ENSSSAT00000040974.1
ENSSSAG00000017038.12	0.992954	0.835	0.641	8.97882e-09	ENSSSAT00000031395.1
ENSSSAG00000000388.11	1.35888	0.447	0.165	9.43317e-09	ENSSSAT00000000715.1
ENSSSAG00000075938.1	1.62803	0.306	0.081	1.00045e-08	ENSSSAT00000139027.1
lrit3b1	1.55373	0.541	0.254	1.10935e-08	ENSSSAT00000017212.1
ccr71	1.21382	0.553	0.235	1.20319e-08	ENSSSAT00000068740.1
cbx7a1	1.16236	0.6	0.265	1.30599e-08	ENSSSAT00000005702.1
ENSSSAG00000050098.1	1.45656	0.329	0.091	1.30682e-08	ENSSSAT00000078215.1
pip5kl12	0.783195	0.859	0.644	1.33032e-08	ENSSSAT00000073122.1
slc26a22	1.25308	0.694	0.375	1.3974e-08	ENSSSAT00000009955.1
si:dkey-177p2.62	0.642758	0.941	0.863	1.544e-08	ENSSSAT00000059504.1
birc22	1.28578	0.718	0.449	1.58246e-08	ENSSSAT00000002871.1
ddx26b	1.80478	0.341	0.103	1.72709e-08	ENSSSAT00000058830.1
ENSSSAG00000073705.11	1.24581	0.565	0.258	1.78706e-08	ENSSSAT00000132583.1
ENSSSAG00000071596.12	0.954539	0.729	0.46	1.86041e-08	ENSSSAT00000126825.1
ENSSSAG00000007871.1	1.38197	0.447	0.164	1.86217e-08	ENSSSAT00000017419.1
hspa4l2	1.17725	0.576	0.258	1.99028e-08	ENSSSAT00000060719.1
mknk2b3	0.615787	0.988	0.947	2.03489e-08	ENSSSAT00000040368.1
ENSSSAG00000078326.12	1.38439	0.647	0.363	2.1038e-08	ENSSSAT00000146161.1
si:ch73-380n15.21	0.745287	0.929	0.847	2.26512e-08	ENSSSAT00000098527.1
hecw1b1	1.26519	0.459	0.167	2.30329e-08	ENSSSAT00000072120.1
p4ha1b2	0.715656	0.953	0.815	2.30894e-08	ENSSSAT00000086992.1
exoc3l2a	1.52685	0.294	0.075	2.4627e-08	ENSSSAT00000025485.1
ENSSSAG00000081623.11	1.04234	0.647	0.341	2.85359e-08	ENSSSAT00000156164.1
tnk22	0.866139	0.835	0.659	3.12786e-08	ENSSSAT00000089904.1
ENSSSAG00000080242.11	1.11617	0.788	0.623	3.42805e-08	ENSSSAT00000151869.1
gnaia1	0.845072	0.8	0.706	3.65645e-08	ENSSSAT00000115619.1
cdn2b1	1.25543	0.612	0.307	3.69864e-08	ENSSSAT00000097972.1
nlk1	0.943447	0.741	0.518	3.84708e-08	ENSSSAT00000134480.1
ENSSSAG00000005459.12	0.946093	0.694	0.393	3.97148e-08	ENSSSAT00000011705.1
ENSSSAG00000071884.13	0.699341	0.988	0.883	4.18301e-08	ENSSSAT00000127272.1
agap3	1.43357	0.4	0.134	4.25323e-08	ENSSSAT00000072898.1
ENSSSAG00000043265.1	1.23364	0.424	0.145	4.36462e-08	ENSSSAT00000063916.1
CD3021	1.66443	0.706	0.434	4.69636e-08	ENSSSAT00000148053.1
ENSSSAG00000071368.11	1.11248	0.894	0.71	4.83488e-08	ENSSSAT00000125791.1
bmp6	1.47795	0.482	0.198	5.20088e-08	ENSSSAT00000147107.1
ENSSSAG00000013599.1	1.41613	0.412	0.143	5.61707e-08	ENSSSAT00000026419.1
ENSSSAG00000054622.11	1.5836	0.741	0.484	5.95844e-08	ENSSSAT00000087239.1
GOLGA7B2	1.03547	0.706	0.412	6.24809e-08	ENSSSAT00000001891.1
naif12	1.49074	0.694	0.417	8.31763e-08	ENSSSAT00000075667.1
tomm70a2	0.845926	0.741	0.497	8.81e-08	ENSSSAT00000019397.1
ENSSSAG00000045602.12	0.923445	0.765	0.609	8.91598e-08	ENSSSAT00000068976.1
slc6a6b2	0.973734	0.835	0.598	9.08322e-08	ENSSSAT00000061795.1
dvl21	0.861118	0.741	0.48	9.86882e-08	ENSSSAT00000076703.1
SLC6A61	1.2754	0.6	0.324	1.10732e-07	ENSSSAT00000117445.1
ENSSSAG00000077355.11	1.36411	0.471	0.183	1.14082e-07	ENSSSAT00000143327.1
gas7a	1.20815	0.4	0.129	1.17435e-07	ENSSSAT00000000610.1
irf7b	1.24995	0.435	0.156	1.22305e-07	ENSSSAT00000138169.1
ENSSSAG00000042809.11	1.01116	0.518	0.205	1.31853e-07	ENSSSAT00000062683.1
ENSSSAG00000021704.11	1.27594	0.565	0.291	1.32554e-07	ENSSSAT00000035782.1
mtmr142	0.983562	0.718	0.458	1.34431e-07	ENSSSAT00000014268.1
aipl22	0.675573	0.929	0.819	1.36349e-07	ENSSSAT00000144771.1
pcdh171	1.3348	0.424	0.15	1.60558e-07	ENSSSAT00000012980.1
TRA2B2	0.594855	0.976	0.904	1.86532e-07	ENSSSAT00000129952.1
pacsin1a3	0.690835	0.965	0.847	1.93739e-07	ENSSSAT00000110034.1
B3GNT41	1.2579	0.506	0.219	2.03479e-07	ENSSSAT00000090827.1
zgc:924291	1.438	0.576	0.294	2.14901e-07	ENSSSAT00000105803.1
tmem184a2	0.937658	0.8	0.656	2.17642e-07	ENSSSAT00000099740.1
ENSSSAG00000068617.11	1.15479	0.506	0.212	2.24736e-07	ENSSSAT00000118364.1
ENSSSAG00000043167.11	1.33593	0.447	0.172	2.25545e-07	ENSSSAT00000063586.1
ENSSSAG00000074567.13	0.779346	0.847	0.736	2.36508e-07	ENSSSAT00000135141.1
ENSSSAG00000002528.13	0.842457	0.976	0.957	2.37207e-07	ENSSSAT00000005365.1
ARHGEF172	1.07263	0.765	0.506	2.42769e-07	ENSSSAT00000107640.1
duox2	1.11336	0.553	0.247	2.42893e-07	ENSSSAT00000082134.1
HAPLN3	1.34554	0.318	0.092	2.47188e-07	ENSSSAT00000020103.1
dnajb6b1	1.46901	0.447	0.179	2.5181e-07	ENSSSAT00000091249.1
THOC41	0.586462	0.976	0.835	2.6953e-07	ENSSSAT00000071579.1
si:ch211-235m3.5	1.40384	0.271	0.069	2.88643e-07	ENSSSAT00000125086.1
ENSSSAG00000039844.11	1.08459	0.647	0.365	3.0151e-07	ENSSSAT00000055993.1
si:ch1073-90m23.12	0.696757	0.929	0.792	3.03988e-07	ENSSSAT00000008517.1
triobpb2	0.793195	0.894	0.805	3.07731e-07	ENSSSAT00000001122.1
casp202	0.960127	0.729	0.458	3.21371e-07	ENSSSAT00000079517.1
ENSSSAG00000015872.11	0.702785	0.835	0.613	3.30783e-07	ENSSSAT00000029470.1
sc61g1	0.497334	1	0.982	4.05622e-07	ENSSSAT00000073018.1
ENSSSAG00000075931.12	1.25275	0.659	0.36	4.12254e-07	ENSSSAT00000139013.1
gpx82	0.596639	1	0.955	4.3518e-07	ENSSSAT00000084328.1
pappa22	1.04893	0.729	0.513	4.48829e-07	ENSSSAT00000065762.1
DST3	0.818648	0.918	0.827	4.5117e-07	ENSSSAT00000010831.1
ENSSSAG00000064303.1	1.50392	0.282	0.077	4.52753e-07	ENSSSAT00000106585.1
ENSSSAG00000058242.1	1.27085	0.306	0.086	4.70131e-07	ENSSSAT00000095340.1
ENSSSAG00000075532.12	0.992961	0.612	0.318	4.88669e-07	ENSSSAT00000137779.1
fam184a1	0.814625	0.894	0.834	5.0093e-07	ENSSSAT00000153980.1
ZPR11	1.11134	0.612	0.334	5.20125e-07	ENSSSAT00000075689.1
ENSSSAG00000063155.12	0.758825	0.859	0.735	5.46538e-07	ENSSSAT00000103460.1
zgc:1938011	1.09739	0.529	0.232	5.64513e-07	ENSSSAT00000076944.1
ENSSSAG00000071621.11	0.970032	0.753	0.562	6.17895e-07	ENSSSAT00000126498.1
if2b1	1.21276	0.6	0.328	6.41929e-07	ENSSSAT00000091255.1
ENSSSAG00000074085.11	1.30293	0.576	0.29	6.43772e-07	ENSSSAT00000133610.1
dusp132	0.896474	0.682	0.391	8.00584e-07	ENSSSAT00000008263.1
uqcrc2a2	0.548357	0.988	0.935	8.16838e-07	ENSSSAT00000002545.1
cttn1	0.913066	0.8	0.632	8.50397e-07	ENSSSAT00000085740.1
TFAP41	0.98696	0.647	0.385	8.59689e-07	ENSSSAT00000015245.1
fstl42	1.39281	0.459	0.194	8.72863e-07	ENSSSAT00000018968.1
spice12	1.29685	0.459	0.191	8.78347e-07	ENSSSAT00000078971.1
ftr661	1.49881	0.447	0.179	8.9773e-07	ENSSSAT00000055217.1
lsm14aa1	0.922567	0.671	0.371	9.39322e-07	ENSSSAT00000095723.1
klhl311	1.26059	0.541	0.28	9.97709e-07	ENSSSAT00000015300.1
KCTD11	1.10645	0.871	0.73	1.00996e-06	ENSSSAT00000000693.1
nub1	1.12581	0.506	0.224	1.05879e-06	ENSSSAT00000089037.1
clk4a2	0.633112	0.929	0.786	1.09187e-06	ENSSSAT00000094429.1
si:ch211-175f12.21	1.09528	0.588	0.306	1.13686e-06	ENSSSAT00000123458.1
ATP62	0.753812	1	1	1.14783e-06	ENSSSAT00000000023.1
tor2a2	0.854269	0.765	0.561	1.20123e-06	ENSSSAT00000115267.1
boka	1.53154	0.541	0.291	1.20498e-06	ENSSSAT00000026040.1
ENSSSAG00000005733.12	0.985022	0.706	0.44	1.30465e-06	ENSSSAT00000012317.1
kiaa1549lb2	0.929667	0.8	0.607	1.3206e-06	ENSSSAT00000100774.1
ENSSSAG00000078932.12	1.09395	0.635	0.381	1.34668e-06	ENSSSAT00000147973.1
adamts121	1.01508	0.6	0.315	1.36663e-06	ENSSSAT00000124440.1
cf1911	1.26031	0.824	0.694	1.39539e-06	ENSSSAT00000021361.1
ENSSSAG00000054682.12	0.905885	0.671	0.374	1.40775e-06	ENSSSAT00000087352.1
ENSSSAG00000071682.1	1.75961	0.259	0.069	1.4963e-06	ENSSSAT00000126685.1
ENSSSAG00000003383.11	0.827098	0.835	0.691	1.62597e-06	ENSSSAT00000007249.1
pea154	0.678141	0.929	0.907	1.64124e-06	ENSSSAT00000101967.1
ENSSSAG00000050581.12	1.05406	0.612	0.333	1.68835e-06	ENSSSAT00000078913.1
CU0512	0.564342	1	0.996	1.72801e-06	ENSSSAT00000062246.1
eps8l1b	1.38602	0.318	0.098	1.75237e-06	ENSSSAT00000088377.1
MSANTD2	1.39486	0.365	0.129	1.76396e-06	ENSSSAT00000081242.1
glra21	1.05429	0.576	0.298	1.86285e-06	ENSSSAT00000077420.1
ENSSSAG00000054601.11	1.10637	0.494	0.224	1.91625e-06	ENSSSAT00000087190.1
ctrl1	0.670057	0.953	0.913	1.92025e-06	ENSSSAT00000004679.1
ppp5c2	1.33852	0.718	0.521	1.92601e-06	ENSSSAT00000073664.1
ENSSSAG00000001041.12	0.991265	0.682	0.424	1.97145e-06	ENSSSAT00000002049.1
plcl22	0.934366	0.671	0.425	2.07433e-06	ENSSSAT00000011090.1
ENSSSAG00000057181.12	0.555099	1	0.967	2.10295e-06	ENSSSAT00000093171.1
ENSSSAG00000065424.11	0.999143	0.6	0.338	2.14308e-06	ENSSSAT00000109510.1
ENSSSAG00000001466.1	1.59552	0.353	0.124	2.20475e-06	ENSSSAT00000003010.1
cntnap5b	1.65982	0.282	0.081	2.22058e-06	ENSSSAT00000067037.1
eps8l1a3	1.18565	0.482	0.211	2.2539e-06	ENSSSAT00000006124.1
fgf16	1.21198	0.412	0.154	2.39869e-06	ENSSSAT00000004105.1
atp5mf1	0.327332	1	1	2.52343e-06	ENSSSAT00000143334.1
ENSSSAG00000078746.11	0.872117	0.706	0.434	2.88007e-06	ENSSSAT00000147428.1
ID21	0.750442	0.812	0.569	2.96862e-06	ENSSSAT00000017647.1
ENSSSAG00000042536.11	0.850507	0.612	0.315	3.12899e-06	ENSSSAT00000061942.1
coq10b1	0.480809	0.976	0.954	3.25734e-06	ENSSSAT00000085323.1
npm1b2	0.810452	0.765	0.583	3.61521e-06	ENSSSAT00000006350.1
stap2a	1.86417	0.259	0.072	3.88288e-06	ENSSSAT00000153545.1
dck1	0.82108	0.788	0.559	3.95691e-06	ENSSSAT00000003638.1
ENSSSAG00000005637.12	0.997282	0.647	0.368	4.05689e-06	ENSSSAT00000012083.1
ENSSSAG00000079672.1	1.45741	0.294	0.09	4.14993e-06	ENSSSAT00000150180.1
tet1	1.47162	0.329	0.111	4.22689e-06	ENSSSAT00000115463.1
anx2a3	0.507306	0.988	0.96	4.47229e-06	ENSSSAT00000010686.1
bcl2l101	1.48873	0.365	0.132	4.49854e-06	ENSSSAT00000146390.1
si:dkey-29p10.4	1.39173	0.306	0.094	4.51812e-06	ENSSSAT00000082114.1
PPP3CA	1.38653	0.306	0.094	4.95249e-06	ENSSSAT00000016360.1
ENSSSAG00000002553.12	0.782487	0.776	0.594	4.95345e-06	ENSSSAT00000005431.1
crot1	0.761586	0.8	0.595	5.16425e-06	ENSSSAT00000027173.1
CISH	1.8489	0.282	0.086	5.16579e-06	ENSSSAT00000055382.1
ENSSSAG00000044730.11	1.07334	0.494	0.226	5.69976e-06	ENSSSAT00000066951.1
ENSSSAG00000041679.11	1.24257	0.471	0.21	6.01848e-06	ENSSSAT00000059986.1
ENSSSAG00000058721.12	0.924084	0.682	0.448	6.08523e-06	ENSSSAT00000096227.1
fzd42	0.674136	0.859	0.713	6.68302e-06	ENSSSAT00000094287.1
pdxkb1	1.13132	0.529	0.262	6.97827e-06	ENSSSAT00000014141.1
ENSSSAG00000071388.11	1.08442	0.506	0.251	8.74909e-06	ENSSSAT00000125831.1
PLEKHG12	0.996441	0.635	0.361	8.75407e-06	ENSSSAT00000018450.1
ENSSSAG00000001578.13	0.620851	0.906	0.779	9.04203e-06	ENSSSAT00000003287.1
ENSSSAG00000080569.1	1.56795	0.329	0.115	9.17417e-06	ENSSSAT00000152976.1
ENSSSAG00000058410.11	1.04178	0.565	0.288	9.18276e-06	ENSSSAT00000095627.1
ND52	0.567894	0.976	0.98	9.7797e-06	ENSSSAT00000000033.1
sdc41	1.04253	0.553	0.287	9.92556e-06	ENSSSAT00000078808.1
tulp4b	1.2546	0.282	0.083	1.02164e-05	ENSSSAT00000069532.1
grwd11	0.786029	0.882	0.786	1.106e-05	ENSSSAT00000010448.1
ENSSSAG00000042140.11	1.04943	0.4	0.15	1.11473e-05	ENSSSAT00000061051.1
apbb1ip	1.13453	0.435	0.177	1.15069e-05	ENSSSAT00000099480.1
ENSSSAG00000075284.11	1.15482	0.553	0.282	1.16274e-05	ENSSSAT00000137160.1
ENSSSAG00000003665.12	0.953495	0.635	0.384	1.2664e-05	ENSSSAT00000009133.1
ervk-191	1.17078	0.553	0.29	1.26908e-05	ENSSSAT00000140297.1
lars21	1.1471	0.412	0.163	1.38751e-05	ENSSSAT00000082647.1
nfkb1	1.35156	0.329	0.111	1.39169e-05	ENSSSAT00000119869.1
brinp3b2	1.10371	0.576	0.34	1.41755e-05	ENSSSAT00000075424.1
ENSSSAG00000008304.11	1.38459	0.329	0.112	1.45101e-05	ENSSSAT00000018499.1
mlycd2	0.846679	0.682	0.41	1.46779e-05	ENSSSAT00000079309.1
TEBP2	0.519579	1	0.966	1.54556e-05	ENSSSAT00000110918.1
ENSSSAG00000008357.1	1.12338	0.353	0.121	1.56323e-05	ENSSSAT00000018636.1
cdc42bpb2	0.998552	0.6	0.341	1.58637e-05	ENSSSAT00000112795.1
ENSSSAG00000005918.1	1.20978	0.341	0.117	1.66156e-05	ENSSSAT00000012776.1
rmdn21	1.30357	0.424	0.178	1.7207e-05	ENSSSAT00000019188.1
ADM22	1.16312	0.541	0.272	1.75189e-05	ENSSSAT00000016404.1
cipcb	1.06505	0.541	0.28	1.8047e-05	ENSSSAT00000057245.1
RNF2131	0.743404	0.882	0.799	1.82366e-05	ENSSSAT00000059624.1
bin2b1	1.09961	0.506	0.242	1.86699e-05	ENSSSAT00000116115.1
hsd17b12	0.950979	0.659	0.412	2.02977e-05	ENSSSAT00000008573.1
ENSSSAG00000062736.11	0.692148	0.847	0.669	2.12354e-05	ENSSSAT00000102514.1
ACOT11	1.38681	0.294	0.093	2.14279e-05	ENSSSAT00000124379.1
foxj21	0.961687	0.612	0.35	2.20397e-05	ENSSSAT00000015794.1
ENSSSAG00000006200.11	0.941495	0.635	0.387	2.2079e-05	ENSSSAT00000013280.1
wdr78	1.40385	0.318	0.108	2.24516e-05	ENSSSAT00000087695.1
si:ch211-278j3.31	1.45764	0.4	0.162	2.26551e-05	ENSSSAT00000076268.1
tax1bp1b2	1.07906	0.741	0.511	2.31185e-05	ENSSSAT00000072601.1
ENSSSAG00000056074.12	0.923709	0.565	0.286	2.70823e-05	ENSSSAT00000090783.1
ENSSSAG00000055530.1	1.15741	0.4	0.16	2.73249e-05	ENSSSAT00000089444.1
ENSSSAG00000015265.11	0.625338	0.776	0.532	2.9152e-05	ENSSSAT00000028276.1
mef2ca	1.31098	0.435	0.191	2.9479e-05	ENSSSAT00000087718.1
adma1	0.528832	0.812	0.58	3.01424e-05	ENSSSAT00000111691.1
RND31	0.608411	0.953	0.832	3.40168e-05	ENSSSAT00000094598.1
GPR822	0.95838	0.706	0.46	3.44386e-05	ENSSSAT00000146845.1
ENSSSAG00000076787.11	0.974748	0.541	0.275	3.6237e-05	ENSSSAT00000141524.1
grk7b	1.44599	0.376	0.148	3.80193e-05	ENSSSAT00000110075.1
trib11	1.20672	0.459	0.217	3.97412e-05	ENSSSAT00000060397.1
ENSSSAG00000002784.12	0.807694	0.835	0.603	3.99845e-05	ENSSSAT00000005962.1
ccr6b2	1.11092	0.518	0.265	4.14155e-05	ENSSSAT00000122769.1
ENSSSAG00000055472.1	1.2031	0.365	0.139	4.14935e-05	ENSSSAT00000089264.1
CYC1	0.572793	1	0.99	4.35269e-05	ENSSSAT00000122732.1
dtx3l1	0.97411	0.624	0.371	4.79613e-05	ENSSSAT00000153710.1
QPRT1	1.06855	0.4	0.157	4.95575e-05	ENSSSAT00000022716.1
si:dkey-260j18.21	0.740141	0.8	0.652	5.34782e-05	ENSSSAT00000066610.1
ENSSSAG00000066771.11	0.864235	0.847	0.662	5.49977e-05	ENSSSAT00000113048.1
ZFC3H12	0.731194	0.941	0.792	5.62216e-05	ENSSSAT00000090066.1
cssa06h2orf702	1.03479	0.576	0.325	5.68138e-05	ENSSSAT00000101084.1
ENSSSAG00000001897.12	0.891189	0.588	0.321	6.23809e-05	ENSSSAT00000004071.1
agpat4	1.17092	0.365	0.135	6.4019e-05	ENSSSAT00000091830.1
pcdh91	1.36386	0.494	0.248	6.91592e-05	ENSSSAT00000034780.1
irf72	0.839423	0.647	0.377	7.46498e-05	ENSSSAT00000140314.1
sema3h2	1.0923	0.518	0.265	7.77569e-05	ENSSSAT00000115208.1
enc21	1.13034	0.541	0.298	7.99092e-05	ENSSSAT00000092171.1
mthfd1a2	1.03617	0.647	0.422	8.03991e-05	ENSSSAT00000016123.1
si:ch211-218g4.22	0.787733	0.812	0.694	8.1921e-05	ENSSSAT00000100430.1
ENSSSAG00000061089.11	0.912347	0.647	0.433	8.47683e-05	ENSSSAT00000100158.1
tgfb31	1.14464	0.494	0.242	8.50294e-05	ENSSSAT00000004878.1
tmem1351	1.47233	0.518	0.262	8.5713e-05	ENSSSAT00000013863.1
fam149b11	0.89587	0.565	0.329	9.08589e-05	ENSSSAT00000001633.1
stat41	0.878496	0.624	0.342	9.12708e-05	ENSSSAT00000083663.1
ENSSSAG00000050556.12	1.13763	0.541	0.288	9.19603e-05	ENSSSAT00000078871.1
fbxl81	1.02258	0.6	0.355	9.25222e-05	ENSSSAT00000067050.1
serpinh1b2	0.620915	0.976	0.97	9.3981e-05	ENSSSAT00000046979.1
eif51	0.551075	0.953	0.929	9.45608e-05	ENSSSAT00000004834.1
ENSSSAG00000054057.1	1.71677	0.329	0.122	9.68163e-05	ENSSSAT00000085968.1
ENSSSAG00000071788.11	0.8878	0.518	0.248	9.89699e-05	ENSSSAT00000127014.1
TVP23A1	0.958528	0.588	0.343	0.000101587	ENSSSAT00000017405.1
zdhhc20a1	1.12423	0.482	0.235	0.000105765	ENSSSAT00000004343.1
ENSSSAG00000061082.12	1.04176	0.859	0.732	0.000106835	ENSSSAT00000100141.1
sorbs21	0.907927	0.718	0.627	0.000120134	ENSSSAT00000128327.1
arrdc22	0.852847	0.659	0.409	0.00013095	ENSSSAT00000130202.1
ENSSSAG00000015718.1	1.23535	0.4	0.176	0.000131116	ENSSSAT00000029165.1
namptb	1.23999	0.365	0.14	0.000138585	ENSSSAT00000143765.1
rgs9bp1	0.979595	0.553	0.289	0.000144603	ENSSSAT00000067142.1
ENSSSAG00000005966.12	1.46913	0.494	0.271	0.000149732	ENSSSAT00000012892.1
IER52	0.72276	0.812	0.685	0.000149824	ENSSSAT00000063619.1
tbl3	1.38515	0.306	0.108	0.000150456	ENSSSAT00000003991.1
pdl1	1.17308	0.494	0.248	0.000155992	ENSSSAT00000067771.1
ENSSSAG00000056596.12	0.883417	0.624	0.344	0.000167838	ENSSSAT00000092036.1
si:dkey-191g9.72	1.03555	0.576	0.34	0.000175718	ENSSSAT00000011916.1
DDX51	1.06265	0.576	0.334	0.000177479	ENSSSAT00000001780.1
ID12	0.830971	0.718	0.501	0.000183129	ENSSSAT00000095117.1
ENSSSAG00000079714.11	1.09572	0.424	0.192	0.000185316	ENSSSAT00000150317.1
ENSSSAG00000062001.11	1.14721	0.4	0.173	0.000192162	ENSSSAT00000101489.1
pcdh1g222	0.846825	0.612	0.345	0.000195583	ENSSSAT00000012508.1
ENSSSAG00000075721.1	1.25083	0.318	0.114	0.000200877	ENSSSAT00000138354.1
lincr	0.639761	1	0.967	0.000208092	ENSSSAT00000143032.1
cacng3a1	1.01574	0.4	0.164	0.000212276	ENSSSAT00000000418.1
si:dkey-247m21.31	1.19406	0.412	0.178	0.000221222	ENSSSAT00000011383.1
tlcd4a2	0.909511	0.671	0.42	0.000232792	ENSSSAT00000106367.1
RPAB41	0.495851	0.906	0.808	0.000236814	ENSSSAT00000060701.1
st3gal42	0.970502	0.612	0.409	0.000237787	ENSSSAT00000086383.1
ENSSSAG00000054870.1	1.07573	0.388	0.16	0.0002407	ENSSSAT00000087861.1
CATH-1A	2.51547	0.306	0.118	0.000241303	ENSSSAT00000136297.1
rps6ka52	1.05758	0.506	0.268	0.000259965	ENSSSAT00000110428.1
ell21	0.877337	0.706	0.533	0.000280576	ENSSSAT00000076699.1
egr2b	1.34425	0.671	0.551	0.000292174	ENSSSAT00000000208.1
ENSSSAG00000041113.11	1.19921	0.6	0.397	0.000294017	ENSSSAT00000058588.1
pum22	0.615701	0.965	0.925	0.000302419	ENSSSAT00000085583.1
ENSSSAG00000010511.11	0.515594	0.682	0.341	0.000306826	ENSSSAT00000022980.1
etnk1	1.01586	0.435	0.188	0.000313974	ENSSSAT00000069843.1
ENSSSAG00000066460.12	0.623802	0.824	0.641	0.000320808	ENSSSAT00000112239.1
ENSSSAG00000081055.12	0.773065	0.776	0.584	0.000321345	ENSSSAT00000155180.1
ENSSSAG00000042902.11	1.23769	0.388	0.164	0.000341015	ENSSSAT00000062922.1
pin11	0.360253	0.988	0.986	0.000348403	ENSSSAT00000012417.1
id11	0.613298	0.929	0.74	0.000351815	ENSSSAT00000095117.1
ENSSSAG00000056374.1	1.50096	0.376	0.159	0.000351938	ENSSSAT00000091621.1
cars12	0.949751	0.824	0.702	0.000354341	ENSSSAT00000118635.1
clcn31	0.828153	0.694	0.508	0.000355951	ENSSSAT00000065916.1
ENSSSAG00000041437.12	0.643279	0.824	0.682	0.00036635	ENSSSAT00000060273.1
nlk2	1.10633	0.329	0.121	0.000376009	ENSSSAT00000093648.1
4f21	0.975954	0.588	0.347	0.000383289	ENSSSAT00000008822.1
adcy2b2	0.766343	0.706	0.45	0.000386408	ENSSSAT00000138481.1
bag21	0.92969	0.553	0.286	0.000409962	ENSSSAT00000004070.1
ENSSSAG00000008821.12	1.35841	0.494	0.261	0.000411171	ENSSSAT00000019594.1
csgalnact1b1	1.15899	0.553	0.33	0.000420433	ENSSSAT00000135275.1
ENSSSAG00000071474.12	1.0465	0.565	0.357	0.000422735	ENSSSAT00000126050.1
cnn21	0.8909	0.871	0.828	0.000437155	ENSSSAT00000131431.1
rtkn2b	0.828547	0.647	0.429	0.000441375	ENSSSAT00000092667.1
ubiad12	0.648104	0.824	0.686	0.000472442	ENSSSAT00000096518.1
si:ch211-171h4.31	1.06606	0.424	0.196	0.000506681	ENSSSAT00000086271.1
ENSSSAG00000056219.11	1.12346	0.4	0.175	0.000541752	ENSSSAT00000091211.1
gpr1561	0.783206	0.659	0.445	0.000593611	ENSSSAT00000060163.1
ENSSSAG00000000359.12	0.977255	0.576	0.327	0.000613885	ENSSSAT00000000612.1
ENSSSAG00000081489.1	1.29752	0.341	0.136	0.000617776	ENSSSAT00000155770.1
patl11	0.949051	0.612	0.406	0.000623631	ENSSSAT00000063003.1
armc41	1.31546	0.412	0.205	0.000679436	ENSSSAT00000153197.1
smpd1	1.36541	0.388	0.171	0.00068036	ENSSSAT00000014190.1
pdcd62	0.478393	0.988	0.966	0.000703491	ENSSSAT00000147178.1
ENSSSAG00000056102.1	1.20326	0.341	0.137	0.000748176	ENSSSAT00000090857.1
rnf131	1.16713	0.529	0.311	0.000789017	ENSSSAT00000013991.1
unm-sa12611	0.98859	0.553	0.304	0.000803433	#N/A
UB2D41	0.694824	0.718	0.502	0.00083285	ENSSSAT00000114847.1
bcap292	1.4243	0.576	0.414	0.000859508	ENSSSAT00000113062.1
pbx1a1	0.865343	0.6	0.356	0.000894027	ENSSSAT00000138229.1
ENSSSAG00000072938.11	0.723488	0.694	0.448	0.000923118	ENSSSAT00000130274.1
tm2051	1.21424	0.553	0.322	0.000949445	ENSSSAT00000060073.1
ENSSSAG00000048976.12	1.11529	0.424	0.191	0.000952873	ENSSSAT00000076278.1
ubl3a1	0.855337	0.588	0.339	0.00099202	ENSSSAT00000001581.1
ddit32	0.642515	0.953	0.871	0.000996042	ENSSSAT00000071632.1
ENSSSAG00000081714.1	1.25196	0.376	0.164	0.00100608	ENSSSAT00000156497.1
ENSSSAG00000047824.1	1.29273	0.282	0.099	0.00107087	ENSSSAT00000073862.1
OTUD7A	1.32094	0.329	0.132	0.00113736	ENSSSAT00000029106.1
tmem196b	1.14007	0.4	0.172	0.0011385	ENSSSAT00000050703.1
rbbp51	0.943405	0.482	0.245	0.00118486	ENSSSAT00000154693.1
ENSSSAG00000077330.11	0.964349	0.424	0.191	0.00120217	ENSSSAT00000143284.1
fat1a3	0.543909	1	0.953	0.00134689	ENSSSAT00000034476.1
SPRYD32	0.801365	0.671	0.438	0.00134775	ENSSSAT00000112475.1
ENSSSAG00000015632.11	1.18689	0.412	0.19	0.00135378	ENSSSAT00000028957.1
rhogb2	0.769188	0.659	0.445	0.00144148	ENSSSAT00000077807.1
mctp1a	1.1747	0.329	0.128	0.00149697	ENSSSAT00000019624.1
si:ch211-38m6.62	1.01246	0.447	0.21	0.00152789	ENSSSAT00000116803.1
dema1	0.687199	0.682	0.469	0.00154193	ENSSSAT00000003007.1
si:ch211-107m4.11	0.790213	0.741	0.561	0.0015623	ENSSSAT00000097730.1
phactr4a1	0.719716	0.835	0.675	0.00159499	ENSSSAT00000015461.1
NT5E	1.26704	0.294	0.109	0.00161667	ENSSSAT00000029570.1
ENSSSAG00000038640.11	1.33484	0.459	0.24	0.0016296	ENSSSAT00000054083.1
si:dkey-238d18.42	1.05038	0.471	0.233	0.00167833	ENSSSAT00000004883.1
ENSSSAG00000049509.13	1.06327	0.682	0.45	0.00173744	ENSSSAT00000077148.1
ENSSSAG00000045512.1	0.97402	0.388	0.167	0.00175132	ENSSSAT00000068715.1
INF2	1.52387	0.376	0.167	0.00185806	ENSSSAT00000006449.1
ENSSSAG00000078052.11	0.897889	0.565	0.35	0.00186033	ENSSSAT00000145340.1
CDH121	0.806088	0.647	0.419	0.00186115	ENSSSAT00000023126.1
CDK172	1.04171	0.518	0.293	0.00190604	ENSSSAT00000015525.1
ENSSSAG00000043685.11	1.04239	0.529	0.319	0.00193468	ENSSSAT00000064683.1
ENSSSAG00000043107.11	1.26939	0.541	0.337	0.0019585	ENSSSAT00000063428.1
PARP11	0.948423	0.388	0.166	0.00202241	ENSSSAT00000013169.1
olfml2a	1.58861	0.329	0.135	0.00203646	ENSSSAT00000137410.1
lrfn2b	1.19373	0.294	0.11	0.00209162	ENSSSAT00000010004.1
ENSSSAG00000005237.11	1.01366	0.459	0.226	0.00213151	ENSSSAT00000011243.1
znf5162	0.790903	0.694	0.489	0.00213457	ENSSSAT00000010184.1
ENSSSAG00000063781.12	0.729401	0.706	0.525	0.00216802	ENSSSAT00000105104.1
hs90a2	0.285314	1	1	0.00217683	ENSSSAT00000107174.1
ENSSSAG00000076468.1	1.19883	0.365	0.153	0.00219576	ENSSSAT00000140649.1
zgc:919681	0.917082	0.624	0.409	0.0023727	ENSSSAT00000071153.1
meox11	0.921329	0.376	0.157	0.00239651	ENSSSAT00000137284.1
MFAP41	0.871615	0.565	0.35	0.0025396	ENSSSAT00000007706.1
ENSSSAG00000064568.1	1.8458	0.282	0.103	0.00254454	ENSSSAT00000107331.1
cib11	0.659688	0.718	0.474	0.00256314	ENSSSAT00000020365.1
ENSSSAG00000071003.1	1.04672	0.353	0.147	0.00257271	ENSSSAT00000124835.1
si:dkey-199f5.8	1.22484	0.294	0.11	0.00263493	ENSSSAT00000085306.1
ube2d1a1	0.818176	0.553	0.3	0.00275035	ENSSSAT00000003831.1
ENSSSAG00000034146.1	0.85918	0.471	0.236	0.00281138	ENSSSAT00000049200.1
tmprss2	1.30461	0.306	0.123	0.00284859	ENSSSAT00000142983.1
SRRM11	0.518424	0.929	0.952	0.00295902	ENSSSAT00000106279.1
hspa8b1	0.281634	1	0.998	0.00303531	ENSSSAT00000137373.1
ENSSSAG00000044456.1	1.32154	0.259	0.09	0.00304444	ENSSSAT00000066403.1
zdhhc91	0.779223	0.553	0.308	0.00306494	ENSSSAT00000007820.1
ENSSSAG00000001793.1	1.36507	0.329	0.135	0.00309901	ENSSSAT00000003762.1
supv3l12	0.940432	0.471	0.235	0.00325697	ENSSSAT00000095857.1
usp2a2	0.856681	0.541	0.324	0.00338093	ENSSSAT00000090130.1
ENSSSAG00000041997.11	1.21162	0.353	0.16	0.00341288	ENSSSAT00000060736.1
h1f02	0.80583	0.741	0.629	0.00356062	ENSSSAT00000070226.1
CHRNA11	1.11568	0.341	0.141	0.00362499	ENSSSAT00000058315.1
ENSSSAG00000001111.11	1.13994	0.341	0.142	0.00381275	ENSSSAT00000002243.1
ttc411	1.03629	0.482	0.265	0.00395881	ENSSSAT00000016333.1
rgcc2	0.833212	0.471	0.254	0.00414657	ENSSSAT00000119665.1
elmo21	0.923821	0.576	0.394	0.00419225	ENSSSAT00000067785.1
ENSSSAG00000007016.11	1.2175	0.388	0.19	0.00422452	ENSSSAT00000082388.1
CEBPD1	0.813147	0.824	0.689	0.00425805	ENSSSAT00000124178.1
fus1	0.931533	0.506	0.277	0.00436315	ENSSSAT00000003356.1
ENSSSAG00000006515.11	0.987507	0.471	0.249	0.00440051	ENSSSAT00000013851.1
ENSSSAG00000060528.11	0.984648	0.376	0.168	0.00448192	ENSSSAT00000099354.1
ENSSSAG00000052204.1	1.06113	0.341	0.143	0.00452756	ENSSSAT00000082039.1
PDCD41	1.03272	0.424	0.198	0.00456854	ENSSSAT00000015795.1
gal3st1a2	0.911374	0.435	0.202	0.00458268	ENSSSAT00000110194.1
plekhg21	0.709318	0.659	0.441	0.00460878	ENSSSAT00000088956.1
plxna22	0.80447	0.671	0.47	0.00465379	ENSSSAT00000105002.1
elmsan12	0.752254	0.659	0.419	0.00465475	ENSSSAT00000141031.1
QCR91	0.311363	1	0.99	0.00467749	ENSSSAT00000151116.1
epha71	1.04149	0.518	0.29	0.0046965	ENSSSAT00000079328.1
ENSSSAG00000004736.12	0.707593	0.576	0.333	0.00477829	ENSSSAT00000010143.1
rap1gap	1.83992	0.282	0.109	0.00485708	ENSSSAT00000110967.1
TRAF71	1.15395	0.388	0.183	0.00497376	ENSSSAT00000077559.1
ENSSSAG00000062489.12	0.754704	0.706	0.507	0.00503024	ENSSSAT00000102152.1
ENSSSAG00000068602.11	1.05155	0.4	0.19	0.00505918	ENSSSAT00000118268.1
usp2b2	0.5516	0.776	0.573	0.00506882	ENSSSAT00000019066.1
ampd2a1	1.02244	0.612	0.395	0.00511189	ENSSSAT00000058469.1
TSPAN5	1.35646	0.318	0.128	0.005129	ENSSSAT00000109355.1
ENSSSAG00000039002.1	1.22655	0.294	0.113	0.0052564	ENSSSAT00000054508.1
ENSSSAG00000046434.11	0.762751	0.576	0.363	0.00527411	ENSSSAT00000070893.1
thbs1a2	0.509013	1	0.982	0.00529532	ENSSSAT00000061493.1
ENSSSAG00000051775.1	1.17488	0.271	0.096	0.00556912	ENSSSAT00000081277.1
ENSSSAG00000007363.12	1.00514	0.435	0.22	0.00577594	ENSSSAT00000016019.1
dnja12	0.733134	0.659	0.457	0.00580817	ENSSSAT00000103859.1
ENSSSAG00000066191.1	1.1721	0.365	0.166	0.00590475	ENSSSAT00000111567.1
B2m2	0.855808	0.824	0.727	0.00596244	ENSSSAT00000011482.1
SLAP1	1.04332	0.341	0.144	0.00600007	ENSSSAT00000125562.1
gcat2	0.930372	0.435	0.204	0.00605924	ENSSSAT00000058314.1
i2b2b	0.814426	0.776	0.672	0.00632225	ENSSSAT00000065493.1
DNAJA43	0.315756	0.953	0.923	0.00632918	ENSSSAT00000019685.1
ccdc1912	0.686769	0.694	0.502	0.00638477	ENSSSAT00000018221.1
fermt22	0.716394	0.906	0.903	0.00658221	ENSSSAT00000000787.1
crybb1l3	1.02126	0.353	0.152	0.00664556	ENSSSAT00000087431.1
foxr12	1.11729	0.447	0.236	0.00694469	ENSSSAT00000150712.1
LRRC92	0.789585	0.659	0.521	0.00717968	ENSSSAT00000060818.1
SLC4A72	0.833782	0.447	0.217	0.00729922	ENSSSAT00000021944.1
fndc3ba2	0.714724	0.706	0.466	0.00744858	ENSSSAT00000022564.1
ENSSSAG00000004502.11	0.955549	0.424	0.205	0.0074816	ENSSSAT00000009616.1
bahcc1a2	1.16675	0.835	0.701	0.00781273	ENSSSAT00000060285.1
ENSSSAG00000080547.11	0.9009	0.565	0.35	0.00793513	ENSSSAT00000152905.1
zfyve282	0.918872	0.459	0.242	0.00795435	ENSSSAT00000030797.1
ENSSSAG00000009556.1	0.993649	0.306	0.124	0.00824756	ENSSSAT00000020974.1
CDN2B1	0.802543	0.647	0.436	0.00874936	ENSSSAT00000097972.1
ENSSSAG00000055876.1	1.10593	0.412	0.2	0.00874961	ENSSSAT00000113270.1
ENSSSAG00000079965.1	1.23732	0.271	0.102	0.00878847	ENSSSAT00000151038.1
PDZRN41	0.889943	0.518	0.291	0.00879714	ENSSSAT00000013992.1
adar2	0.980347	0.541	0.344	0.00915959	ENSSSAT00000016032.1
ENSSSAG00000058129.13	1.03069	0.4	0.193	0.00927146	ENSSSAT00000095110.1
ENSSSAG00000009543.1	1.21644	0.259	0.093	0.00934604	ENSSSAT00000020958.1
galn2	0.507071	0.871	0.704	0.00937187	ENSSSAT00000105093.1
ENSSSAG00000005248.12	0.704072	0.576	0.324	0.00984006	ENSSSAT00000011256.1
ENSSSAG00000039678.1	0.814003	0.482	0.26	0.00999355	ENSSSAT00000055665.1
ENSSSAG00000077774.1	1.07732	0.306	0.121	0.00999697	ENSSSAT00000145809.1
PLCD42	0.869229	0.506	0.278	0.0100529	ENSSSAT00000064107.1
ENSSSAG00000047357.11	0.953831	0.671	0.51	0.0101663	ENSSSAT00000072945.1
ENSSSAG00000058551.11	0.872177	0.518	0.293	0.0103803	ENSSSAT00000095886.1
tlcd3ba1	0.792766	0.765	0.612	0.0105315	ENSSSAT00000137666.1
mrtfab1	0.803137	0.529	0.306	0.0109448	ENSSSAT00000003497.1
rbfox21	1.13361	0.435	0.231	0.0113523	ENSSSAT00000015344.1
ENSSSAG00000072478.1	1.037	0.329	0.141	0.0121967	ENSSSAT00000129001.1
cdc20b	1.0585	0.271	0.099	0.0122059	ENSSSAT00000084283.1
nktr1	0.853058	0.541	0.343	0.0122756	ENSSSAT00000084115.1
ENSSSAG00000078337.1	0.895369	0.471	0.244	0.0124074	ENSSSAT00000146220.1
zgc:1938112	0.864227	0.6	0.387	0.0127122	ENSSSAT00000017982.1
dtwd21	0.755364	0.518	0.283	0.0128004	ENSSSAT00000152045.1
pmp22b2	0.916625	0.882	0.851	0.0128706	ENSSSAT00000011078.1
ENSSSAG00000003028.1	1.29821	0.294	0.122	0.0132141	ENSSSAT00000006463.1
PMP222	0.631774	1	0.986	0.0133893	ENSSSAT00000121764.1
nhsa1	1.01371	0.471	0.258	0.0136883	ENSSSAT00000014062.1
mcm92	0.697087	0.694	0.49	0.0137438	ENSSSAT00000061998.1
ENSSSAG00000069887.11	1.06107	0.424	0.212	0.0139218	ENSSSAT00000121729.1
mcm101	1.04312	0.482	0.262	0.0139486	ENSSSAT00000085772.1
QCR81	0.307672	0.988	0.964	0.0142647	ENSSSAT00000065985.1
ub2r22	0.933967	0.6	0.42	0.0143544	ENSSSAT00000110347.1
SLC43A31	0.803898	0.529	0.314	0.014843	ENSSSAT00000088527.1
fam63b1	1.01737	0.4	0.198	0.015284	ENSSSAT00000132973.1
mmp23bb2	0.974322	0.494	0.277	0.0156106	ENSSSAT00000009969.1
ENSSSAG00000019858.12	0.708957	0.718	0.588	0.0159928	ENSSSAT00000033805.1
ENSSSAG00000076850.11	1.0145	0.482	0.286	0.0160162	ENSSSAT00000141733.1
ENSSSAG00000070909.12	0.859579	0.624	0.441	0.0168768	ENSSSAT00000124563.1
ca1081	0.984106	0.482	0.267	0.016877	ENSSSAT00000042903.1
tbc1d153	0.557217	0.812	0.653	0.0168973	ENSSSAT00000094548.1
mfsd10	0.973202	0.282	0.107	0.0169319	ENSSSAT00000121304.1
ENSSSAG00000007881.1	1.55714	0.294	0.122	0.0171249	ENSSSAT00000017451.1
pde4d1	0.72889	0.671	0.494	0.0175506	ENSSSAT00000009053.1
hvcn12	0.857256	0.506	0.302	0.0178865	ENSSSAT00000053772.1
ENSSSAG00000004367.1	1.12435	0.306	0.127	0.0184081	ENSSSAT00000009356.1
ENSSSAG00000064731.12	0.438575	1	0.95	0.0188076	ENSSSAT00000107745.1
ENSSSAG00000070710.11	0.858109	0.412	0.197	0.0189336	ENSSSAT00000123976.1
UNC1192	0.824631	0.482	0.26	0.0190543	ENSSSAT00000056744.1
tal12	0.810963	0.576	0.392	0.0198548	ENSSSAT00000066001.1
ENSSSAG00000005655.11	0.853063	0.565	0.352	0.0202502	ENSSSAT00000012119.1
ENSSSAG00000066705.11	0.983728	0.529	0.318	0.0202778	ENSSSAT00000112934.1
ctso1	1.03267	0.388	0.189	0.0203917	ENSSSAT00000134608.1
ENSSSAG00000055166.11	1.10921	0.459	0.262	0.0204501	ENSSSAT00000088530.1
ENSSSAG00000004582.1	1.03016	0.259	0.094	0.0221449	ENSSSAT00000009803.1
stmn41	0.492475	0.753	0.577	0.0229119	ENSSSAT00000004557.1
ENSSSAG00000000796.12	0.872034	0.588	0.364	0.0229423	ENSSSAT00000001464.1
kdf1b	1.00508	0.365	0.167	0.0234686	ENSSSAT00000010278.1
arhgap312	0.959516	0.659	0.521	0.0235326	ENSSSAT00000000673.1
si:dkey-5i3.51	0.725222	0.729	0.664	0.023806	ENSSSAT00000004817.1
si:ch1073-272o11.31	0.841641	0.506	0.281	0.0245584	ENSSSAT00000003201.1
npr3	1.07811	0.306	0.127	0.0252005	ENSSSAT00000063246.1
atxn1a1	0.832303	0.471	0.25	0.026963	ENSSSAT00000075531.1
UB2D21	0.257307	1	0.999	0.0280196	ENSSSAT00000018717.1
xkr6b3	0.43665	0.941	0.893	0.0282492	ENSSSAT00000076186.1
ENSSSAG00000052625.11	0.891336	0.553	0.359	0.0282529	ENSSSAT00000083467.1
ENSSSAG00000028461.1	1.23056	0.329	0.148	0.0285818	ENSSSAT00000043105.1
fmnl3	0.977959	0.553	0.364	0.0286772	ENSSSAT00000112673.1
ENSSSAG00000040808.11	1.17926	0.329	0.151	0.0291182	ENSSSAT00000057980.1
ITGA72	0.51581	0.835	0.698	0.030017	ENSSSAT00000096837.1
f3b2	0.576716	0.988	0.982	0.0300228	ENSSSAT00000093398.1
ENSSSAG00000045115.1	1.06116	0.294	0.118	0.0302253	ENSSSAT00000067830.1
ENSSSAG00000007638.1	1.27227	0.271	0.104	0.030296	ENSSSAT00000016819.1
ENSSSAG00000045285.12	0.725752	0.612	0.371	0.0309915	ENSSSAT00000070491.1
rbm24a1	1.01413	0.471	0.27	0.0310101	ENSSSAT00000073222.1
isk11	0.960067	0.482	0.279	0.0311459	ENSSSAT00000052328.1
si:ch211-282j22.3	0.925188	0.4	0.191	0.031484	ENSSSAT00000012474.1
gmeb11	0.815312	0.529	0.307	0.0322681	ENSSSAT00000088801.1
JUND2	0.445791	1	0.942	0.0343911	ENSSSAT00000077981.1
tmem168b2	0.713179	0.694	0.546	0.035325	ENSSSAT00000077579.1
sgsm3	1.20978	0.294	0.125	0.0364009	ENSSSAT00000010668.1
adam19b1	1.04013	0.341	0.157	0.0364804	ENSSSAT00000067007.1
stk163	0.870049	0.482	0.286	0.0370125	ENSSSAT00000028456.1
ENSSSAG00000073944.11	0.994878	0.459	0.26	0.0387367	ENSSSAT00000133501.1
selenok	0.372565	1	0.984	0.0387548	ENSSSAT00000095033.1
NEFL2	0.760078	0.576	0.356	0.0393902	ENSSSAT00000126637.1
ctbp11	0.469405	0.847	0.713	0.0399247	ENSSSAT00000004907.1
nmnat3	1.00583	0.341	0.154	0.040377	ENSSSAT00000004436.1
daam21	0.781696	0.518	0.303	0.041287	ENSSSAT00000032398.1
itcha2	0.911972	0.459	0.249	0.0425302	ENSSSAT00000055480.1
slco2b11	1.03487	0.435	0.232	0.043501	ENSSSAT00000054599.1
lypd61	0.726929	0.624	0.484	0.0443851	ENSSSAT00000063267.1
camsap32	0.924077	0.6	0.437	0.0456184	ENSSSAT00000016648.1
ENSSSAG00000079255.1	0.951628	0.306	0.128	0.0470922	ENSSSAT00000148913.1
dapk31	0.612859	0.729	0.534	0.0498968	ENSSSAT00000057187.1

## Sheet: cluster-8
Gene	avg logFC	pct cluster	pct others	adj p-val	ID
znf4101	3.62406	0.818	0.122	6.78836e-63	ENSSSAT00000057215.1
c25ha1	1.68899	0.833	0.159	1.25642e-43	ENSSSAT00000117595.1
Interferon a3	1.71206	0.545	0.063	1.15456e-39	ENSSSAT00000030947.1
scyb71	1.55689	0.561	0.073	3.6489e-38	ENSSSAT00000131693.1
ENSSSAG00000056596.13	2.25878	0.939	0.335	4.6222e-35	ENSSSAT00000092036.1
ENSSSAG00000009694.1	2.47143	0.47	0.055	8.46568e-35	ENSSSAT00000021281.1
tm1791	1.92879	0.894	0.271	3.69626e-33	ENSSSAT00000097711.1
bmp21	2.04496	0.636	0.112	1.09663e-32	ENSSSAT00000123368.1
pik3r3a	2.40481	0.606	0.112	5.33003e-31	ENSSSAT00000091521.1
tnfsf18	3.36579	0.258	0.016	1.86525e-30	ENSSSAT00000077698.1
cxl10	1.25859	0.424	0.048	2.10377e-30	ENSSSAT00000100705.1
Interferon a3	1.97473	0.47	0.062	1.28253e-29	ENSSSAT00000020824.1
mmp131	2.67509	0.697	0.173	3.35783e-29	ENSSSAT00000123447.1
ENSSSAG00000049790.12	1.98093	0.879	0.288	3.86162e-29	ENSSSAT00000077710.1
PDCD42	2.05256	0.758	0.188	1.63039e-28	ENSSSAT00000015795.1
MIF4GD1	1.87491	0.606	0.113	1.69703e-28	ENSSSAT00000003511.1
bbc3	2.26222	0.606	0.117	2.28959e-28	ENSSSAT00000093600.1
ENSSSAG00000047839.12	1.92715	1	0.886	1.08044e-27	ENSSSAT00000073942.1
ENSSSAG00000003671.12	2.29448	1	0.982	1.46371e-26	ENSSSAT00000007919.1
COX1	1.04262	1	1	1.71755e-26	ENSSSAT00000000017.1
ENSSSAG00000001466.11	2.06318	0.576	0.118	2.05579e-25	ENSSSAT00000003010.1
ENSSSAG00000071124.1	2.78055	0.258	0.021	2.42008e-24	ENSSSAT00000125124.1
ENSSSAG00000004738.12	1.18102	1	1	5.88682e-24	ENSSSAT00000010174.1
ifna2	1.65896	0.409	0.057	1.34766e-23	ENSSSAT00000088468.1
FRIM2	1.0325	1	1	1.39703e-23	ENSSSAT00000018257.1
TCPA2	1.02047	1	0.998	6.7871e-23	ENSSSAT00000018406.1
ub2r11	1.95828	0.697	0.204	1.0543e-22	ENSSSAT00000153584.1
ybx11	0.714977	1	1	1.51649e-22	ENSSSAT00000016105.1
cr0322	1.45079	0.97	0.519	2.10657e-22	ENSSSAT00000002870.1
isk12	1.80774	0.788	0.269	6.83281e-22	ENSSSAT00000052328.1
ADT22	0.690328	1	1	1.45444e-21	ENSSSAT00000014331.1
rgs5b2	1.9344	0.576	0.133	5.88685e-21	ENSSSAT00000075388.1
cssa12h1orf502	1.65428	0.742	0.235	1.45392e-20	ENSSSAT00000057900.1
frih3	0.865882	1	0.999	1.54377e-20	ENSSSAT00000065097.1
dcun1d3	1.84183	0.5	0.101	2.59634e-20	ENSSSAT00000088542.1
CV0162	1.60132	0.833	0.325	2.73997e-20	ENSSSAT00000104666.1
THOC42	1.05168	0.985	0.836	4.13469e-20	ENSSSAT00000071579.1
dhx582	1.27381	0.803	0.274	6.36861e-20	ENSSSAT00000007105.1
ENSSSAG00000051489.12	1.50582	0.985	0.872	7.85631e-20	ENSSSAT00000080580.1
b2m2	0.956596	1	0.999	1.09594e-19	ENSSSAT00000011482.1
ENSSSAG00000054576.11	1.11141	0.909	0.434	1.60986e-19	ENSSSAT00000087133.1
cmya5	2.29693	0.348	0.05	2.05052e-19	ENSSSAT00000109375.1
rtp33	1.82164	0.727	0.241	3.43533e-19	ENSSSAT00000015657.1
ENSSSAG00000002399.1	2.43863	0.273	0.031	4.36025e-19	ENSSSAT00000005101.1
ALYREF2	1.17981	0.939	0.671	4.78918e-19	ENSSSAT00000005680.1
ub7i32	1.61052	0.712	0.237	6.84162e-19	ENSSSAT00000066587.1
ENSSSAG00000009805.11	1.0929	0.591	0.139	7.77419e-19	ENSSSAT00000021523.1
reep52	0.655135	1	1	8.12029e-19	ENSSSAT00000120253.1
pcyt1ab2	1.35037	0.955	0.726	8.41419e-19	ENSSSAT00000010000.1
ca1082	1.54442	0.742	0.259	9.65057e-19	ENSSSAT00000042903.1
UBIL2	1.40525	1	0.858	1.62297e-18	ENSSSAT00000060809.1
ddx26b1	1.8332	0.485	0.1	1.82035e-18	ENSSSAT00000058830.1
pla2g6	1.99098	0.485	0.104	2.06787e-18	ENSSSAT00000006485.1
ENSSSAG00000055051.11	1.63083	0.379	0.06	2.49024e-18	ENSSSAT00000088280.1
gsta2	1.05355	0.985	0.978	2.79299e-18	ENSSSAT00000091000.1
COX21	0.807261	1	1	5.17417e-18	ENSSSAT00000000020.1
DDX391	1.18682	0.955	0.589	7.03094e-18	ENSSSAT00000011844.1
QCR82	1.08883	1	0.964	1.15239e-17	ENSSSAT00000065985.1
bafb2	0.968789	1	0.999	1.20357e-17	ENSSSAT00000002516.1
copt2	2.65177	0.364	0.06	1.5586e-17	ENSSSAT00000150732.1
mot91	1.66845	0.788	0.326	1.89481e-17	ENSSSAT00000004098.1
hig1a2	1.50704	0.742	0.26	2.04587e-17	ENSSSAT00000091026.1
ints10	1.9755	0.333	0.049	2.26487e-17	ENSSSAT00000121502.1
anapc162	0.891973	0.985	0.866	2.42448e-17	ENSSSAT00000000474.1
cib12	1.25452	0.894	0.47	3.91832e-17	ENSSSAT00000020365.1
soat1	2.09168	0.409	0.078	7.77173e-17	ENSSSAT00000121037.1
ENSSSAG00000008196.11	0.951747	0.985	0.765	8.80081e-17	ENSSSAT00000018222.1
ENSSSAG00000066771.12	1.72292	0.894	0.662	1.43333e-16	ENSSSAT00000113048.1
ENSSSAG00000000790.11	2.00991	0.318	0.047	1.50046e-16	ENSSSAT00000001443.1
ENSSSAG00000016000.12	2.23457	0.682	0.269	1.56715e-16	ENSSSAT00000029692.1
tef1	1.96163	0.561	0.147	1.86148e-16	ENSSSAT00000004806.1
gpx1b2	1.1754	1	0.87	1.94282e-16	ENSSSAT00000142469.1
irf73	1.46418	0.848	0.372	3.07998e-16	ENSSSAT00000140314.1
IKBA2	1.12872	1	0.891	3.3658e-16	ENSSSAT00000058165.1
CX6A11	0.83368	1	0.991	5.30465e-16	ENSSSAT00000063026.1
fth1a2	0.496887	1	1	7.85904e-16	ENSSSAT00000078044.1
ccn12	1.29135	0.727	0.245	8.96285e-16	ENSSSAT00000064610.1
mylk5	2.34132	0.258	0.032	1.02348e-15	ENSSSAT00000008664.1
hsp102	1.09142	1	0.963	1.35388e-15	ENSSSAT00000155596.1
RS272	0.53825	1	1	1.50715e-15	ENSSSAT00000088723.1
sat12	1.10989	0.955	0.804	1.54572e-15	ENSSSAT00000009054.1
cept1b1	1.6032	0.636	0.196	1.56011e-15	ENSSSAT00000023105.1
gapdhs1	0.786531	1	0.971	2.60176e-15	ENSSSAT00000067532.1
hspa8b2	0.819209	1	0.998	3.73913e-15	ENSSSAT00000137373.1
ppdpfb1	1.43931	0.894	0.544	4.01709e-15	ENSSSAT00000057333.1
ENSSSAG00000001755.12	1.45264	0.773	0.349	4.80635e-15	ENSSSAT00000003692.1
mfsd101	1.74682	0.455	0.102	5.05778e-15	ENSSSAT00000121304.1
ulk1b	2.01807	0.379	0.073	6.26168e-15	ENSSSAT00000000672.1
rsad2	1.56759	0.47	0.107	6.44377e-15	ENSSSAT00000017505.1
SAT11	0.904665	1	0.981	8.0635e-15	ENSSSAT00000009054.1
ENSSSAG00000008777.12	2.0757	0.667	0.27	8.2026e-15	ENSSSAT00000020065.1
CP0142	1.31732	0.864	0.541	8.64222e-15	ENSSSAT00000007620.1
srgn2	1.44727	0.727	0.28	2.14908e-14	ENSSSAT00000093229.1
ftr662	1.74655	0.591	0.176	2.85517e-14	ENSSSAT00000055217.1
irf7b1	1.82283	0.545	0.154	4.8284e-14	ENSSSAT00000138169.1
ENSSSAG00000031724.12	1.14335	0.985	0.732	5.58796e-14	ENSSSAT00000046606.1
sdha1	1.36427	0.833	0.41	6.54375e-14	ENSSSAT00000038389.1
cf1912	1.75951	0.924	0.691	7.78229e-14	ENSSSAT00000021361.1
KPNA22	0.953096	0.848	0.397	9.75468e-14	ENSSSAT00000011625.1
ENSSSAG00000019193.12	0.958649	0.833	0.335	1.02053e-13	ENSSSAT00000033151.1
ENSSSAG00000028588.12	0.958649	0.833	0.335	1.02053e-13	ENSSSAT00000043198.1
ENSSSAG00000031707.12	0.958649	0.833	0.335	1.02053e-13	ENSSSAT00000046588.1
ENSSSAG00000046004.12	0.958649	0.833	0.335	1.02053e-13	ENSSSAT00000069863.1
aldh5a1	1.88851	0.379	0.078	1.32691e-13	ENSSSAT00000094111.1
sugt12	0.945231	0.97	0.866	1.46608e-13	ENSSSAT00000060715.1
vrk32	1.40506	0.773	0.342	1.99296e-13	ENSSSAT00000043087.1
magoh2	0.80559	0.985	0.77	3.08801e-13	ENSSSAT00000021242.1
COX811	0.694922	1	0.999	3.30909e-13	ENSSSAT00000013018.1
pdcd4	1.66954	0.409	0.092	3.44169e-13	ENSSSAT00000015795.1
SEC61A12	1.69382	0.833	0.585	3.5611e-13	ENSSSAT00000055297.1
TIG32	0.674654	1	0.981	3.69491e-13	ENSSSAT00000105568.1
polr2a3	1.4939	0.955	0.841	3.88948e-13	ENSSSAT00000007832.1
ENSSSAG00000075326.1	1.66291	0.439	0.105	4.95452e-13	ENSSSAT00000137271.1
pygl	2.16619	0.303	0.052	5.18363e-13	ENSSSAT00000077575.1
ctrl2	0.964324	1	0.912	5.25065e-13	ENSSSAT00000004679.1
rpb41	1.26229	0.803	0.371	6.5333e-13	ENSSSAT00000111671.1
ENSSSAG00000008332.1	1.92039	0.439	0.112	6.63634e-13	ENSSSAT00000018566.1
abat2	1.42911	0.758	0.336	9.06552e-13	ENSSSAT00000002518.1
ENSSSAG00000003977.11	1.18331	0.788	0.346	9.26507e-13	ENSSSAT00000008653.1
ssr11	1.25546	0.909	0.658	9.55492e-13	ENSSSAT00000125860.1
ddah21	1.49946	0.576	0.185	1.16797e-12	ENSSSAT00000132809.1
CD92	0.928347	1	0.858	1.19904e-12	ENSSSAT00000097897.1
hsp302	1.26446	0.97	0.839	1.26891e-12	ENSSSAT00000088858.1
ENSSSAG00000032566.1	1.36712	0.5	0.149	1.56728e-12	ENSSSAT00000047499.1
PKNOX12	1.0828	0.879	0.557	1.93164e-12	ENSSSAT00000014327.1
hacd32	1.20954	0.833	0.58	2.09577e-12	ENSSSAT00000020494.1
npepl11	1.01911	0.955	0.917	2.15502e-12	ENSSSAT00000081643.1
gpcpd11	1.72124	0.742	0.379	2.27423e-12	ENSSSAT00000115478.1
cdn2b2	1.41465	0.742	0.305	2.433e-12	ENSSSAT00000097972.1
CDN2B2	1.32947	0.818	0.432	2.51482e-12	ENSSSAT00000097972.1
TFPI22	1.38881	0.652	0.244	5.02998e-12	ENSSSAT00000071907.1
ppia12	0.496341	1	1	5.7721e-12	ENSSSAT00000078639.1
ENSSSAG00000050603.12	1.22645	1	1	6.25356e-12	ENSSSAT00000078951.1
helz23	1.2011	0.758	0.323	6.34189e-12	ENSSSAT00000131494.1
si:ch211-214j24.101	1.18636	0.848	0.522	6.51005e-12	ENSSSAT00000014314.1
B2m3	1.26653	0.879	0.726	6.83657e-12	ENSSSAT00000011482.1
tf2b2	1.44101	0.712	0.304	7.61882e-12	ENSSSAT00000133995.1
TXN4A1	1.05391	0.848	0.471	7.78398e-12	ENSSSAT00000018289.1
elovl6l	2.0084	0.409	0.102	9.35384e-12	ENSSSAT00000102611.1
psmd81	0.850171	0.985	0.783	1.17201e-11	ENSSSAT00000094816.1
ubl3b1	1.36909	0.712	0.299	1.22876e-11	ENSSSAT00000056972.1
UB2D42	1.17973	0.864	0.499	1.30536e-11	ENSSSAT00000114847.1
ENSSSAG00000000595.11	1.63617	0.439	0.114	1.37541e-11	ENSSSAT00000001095.1
irf1-22	1.22403	0.682	0.281	1.61937e-11	ENSSSAT00000116534.1
LDHB1	0.903003	0.939	0.844	1.85459e-11	ENSSSAT00000090378.1
slc25a3b1	0.955418	0.939	0.767	2.16434e-11	ENSSSAT00000090430.1
QCR92	0.653936	1	0.99	2.23055e-11	ENSSSAT00000151116.1
ATP5I2	0.749681	1	0.964	2.30753e-11	ENSSSAT00000014615.1
4f22	1.34944	0.742	0.344	2.31223e-11	ENSSSAT00000008822.1
ENSSSAG00000003985.1	1.73625	0.485	0.141	2.89219e-11	ENSSSAT00000008687.1
etv5a	1.84536	0.333	0.068	3.0763e-11	ENSSSAT00000113893.1
SGTA2	0.870598	0.939	0.905	3.11103e-11	ENSSSAT00000070533.1
SAP181	0.982772	0.894	0.557	3.20055e-11	ENSSSAT00000081027.1
yif1a	0.843934	0.985	0.984	3.7374e-11	ENSSSAT00000068172.1
elmo1	1.34078	0.803	0.446	4.67285e-11	ENSSSAT00000028567.1
DAD12	1.27828	0.667	0.268	4.70993e-11	ENSSSAT00000060009.1
snrpa1	1.00619	0.788	0.365	4.92337e-11	ENSSSAT00000124815.1
ENSSSAG00000013599.11	1.7317	0.485	0.143	5.49058e-11	ENSSSAT00000026419.1
tlr31	1.70111	0.515	0.166	5.58276e-11	ENSSSAT00000058202.1
zgc:1121482	1.44453	0.697	0.295	5.98528e-11	ENSSSAT00000003683.1
atp5l3	0.658768	1	0.997	6.38841e-11	ENSSSAT00000057229.1
tsn72	1.04184	0.939	0.683	8.36553e-11	ENSSSAT00000118677.1
rpn21	1.26365	0.864	0.631	8.81825e-11	ENSSSAT00000142553.1
lnx12	1.33965	0.621	0.228	1.32804e-10	ENSSSAT00000122808.1
psmd132	0.891137	0.97	0.821	1.34136e-10	ENSSSAT00000021538.1
ube2d1a2	1.17084	0.697	0.298	1.5279e-10	ENSSSAT00000003831.1
aste1a3	1.03832	0.773	0.325	1.75495e-10	ENSSSAT00000076228.1
fam222bb2	1.18733	0.636	0.241	1.98974e-10	ENSSSAT00000127473.1
ID22	1.13259	0.879	0.569	2.09703e-10	ENSSSAT00000017647.1
ENSSSAG00000010015.12	0.985208	0.924	0.608	2.28891e-10	ENSSSAT00000022022.1
hira	1.37548	0.439	0.118	2.4593e-10	ENSSSAT00000137888.1
NCPR	1.94039	0.439	0.126	2.49157e-10	ENSSSAT00000073340.1
pigh	1.69753	0.364	0.085	2.63643e-10	ENSSSAT00000062001.1
ppia3	0.710632	1	0.981	2.86874e-10	ENSSSAT00000014921.1
TXNIP1	1.33169	0.773	0.4	2.88965e-10	ENSSSAT00000013974.1
CYTB1	0.590092	1	1	3.87238e-10	ENSSSAT00000005791.1
ENSSSAG00000066447.1	2.20604	0.258	0.045	4.29288e-10	ENSSSAT00000112186.1
oat2	1.12757	0.818	0.476	6.17864e-10	ENSSSAT00000001720.1
cef102	1.08403	0.773	0.388	6.92114e-10	ENSSSAT00000019469.1
ndufs13	0.437011	1	1	7.8167e-10	ENSSSAT00000058783.1
ga45g2	1.12673	0.576	0.199	8.28735e-10	ENSSSAT00000110248.1
cdkn1a2	1.1136	0.621	0.228	1.00612e-09	ENSSSAT00000143490.1
CATH-1A1	1.89416	0.424	0.115	1.08995e-09	ENSSSAT00000136297.1
ENSSSAG00000045483.11	1.04193	0.909	0.598	1.10017e-09	ENSSSAT00000068643.1
rn1351	1.73534	0.273	0.05	1.10677e-09	ENSSSAT00000017530.1
ENSSSAG00000035036.1	1.47804	0.455	0.143	1.1896e-09	ENSSSAT00000050122.1
mid1ip1l1	1.0788	0.864	0.558	1.23482e-09	ENSSSAT00000118666.1
CD592	0.645089	1	0.958	1.34637e-09	ENSSSAT00000061776.1
COX5B3	0.468541	1	0.998	1.42449e-09	ENSSSAT00000062340.1
rl392	0.499544	1	1	1.51241e-09	ENSSSAT00000004668.1
fus2	1.1426	0.667	0.274	1.57878e-09	ENSSSAT00000003356.1
tap12	1.30796	0.803	0.534	1.59342e-09	ENSSSAT00000012349.1
ENO31	1.25748	0.818	0.574	1.91164e-09	ENSSSAT00000067822.1
TMED71	0.810451	0.955	0.817	2.09396e-09	ENSSSAT00000069214.1
cmtr11	1.31866	0.561	0.21	2.12821e-09	ENSSSAT00000062883.1
CHCH23	0.520141	1	0.99	2.27599e-09	ENSSSAT00000139183.1
mmp13b	1.74261	0.394	0.103	2.33314e-09	ENSSSAT00000067087.1
4EBP21	1.12283	0.758	0.412	2.51718e-09	ENSSSAT00000085882.1
rn1381	2.06352	0.455	0.144	2.88413e-09	ENSSSAT00000059948.1
ankrd40	1.52716	0.424	0.12	2.90432e-09	ENSSSAT00000009031.1
TOB12	2.08199	0.5	0.181	3.21119e-09	ENSSSAT00000088731.1
RPS292	0.516122	1	0.999	3.51143e-09	ENSSSAT00000109677.1
ENSSSAG00000010511.12	1.37073	0.652	0.346	3.55518e-09	ENSSSAT00000022980.1
ENSSSAG00000081177.12	1.24559	0.682	0.328	4.02279e-09	ENSSSAT00000154851.1
lg3bp2	0.72602	1	0.908	4.15721e-09	ENSSSAT00000053296.1
DEFM	1.40914	0.424	0.12	4.4315e-09	ENSSSAT00000016641.1
pcolcea1	0.548201	1	0.998	4.4433e-09	ENSSSAT00000103387.1
VHSV2	1.16736	0.742	0.343	4.48153e-09	ENSSSAT00000147342.1
hexim4	1.07325	0.879	0.628	7.37719e-09	ENSSSAT00000119080.1
pgk11	0.964346	0.879	0.673	8.11768e-09	ENSSSAT00000028613.1
cdk91	1.29184	0.682	0.333	8.78403e-09	ENSSSAT00000124115.1
ENSSSAG00000000556.12	0.432535	1	0.999	8.93691e-09	ENSSSAT00000001024.1
slc35e31	1.44251	0.485	0.154	9.82613e-09	ENSSSAT00000011833.1
eml21	1.17424	0.788	0.435	1.03636e-08	ENSSSAT00000068634.1
tcpb1	0.579498	1	0.997	1.06802e-08	ENSSSAT00000082010.1
cj072	1.5549	0.394	0.107	1.14756e-08	ENSSSAT00000148704.1
ran11	0.646105	1	0.967	1.4327e-08	ENSSSAT00000134808.1
ENSSSAG00000054057.11	1.19777	0.424	0.12	1.75631e-08	ENSSSAT00000085968.1
ubl12	1.43181	0.455	0.142	2.1464e-08	ENSSSAT00000114897.1
DYL12	0.771603	0.939	0.866	2.36241e-08	ENSSSAT00000069920.1
ifit92	1.21069	0.879	0.677	2.66527e-08	ENSSSAT00000117576.1
CC50A1	0.736588	0.985	0.96	3.85085e-08	ENSSSAT00000020851.1
ENSSSAG00000046882.11	1.24663	0.439	0.133	4.13337e-08	ENSSSAT00000071824.1
tbcb2	0.857304	0.97	0.939	4.71069e-08	ENSSSAT00000011510.1
evpla2	1.03182	0.712	0.342	5.09799e-08	ENSSSAT00000062368.1
ivns1abp2	1.17869	0.697	0.336	5.22597e-08	ENSSSAT00000083156.1
ENSSSAG00000043265.11	1.44854	0.455	0.147	5.24824e-08	ENSSSAT00000063916.1
ENSSSAG00000034249.12	0.997339	0.667	0.294	5.55569e-08	ENSSSAT00000049277.1
P532	0.881887	0.97	0.918	5.74806e-08	ENSSSAT00000087613.1
prkx	1.32487	0.47	0.153	7.13191e-08	ENSSSAT00000097936.1
i20l11	1.08508	0.712	0.342	8.26953e-08	ENSSSAT00000132365.1
SC61G2	0.747998	0.985	0.986	8.56196e-08	ENSSSAT00000073018.1
psmb31	0.547567	0.985	0.986	8.71047e-08	ENSSSAT00000070836.1
CHMP53	0.699079	0.939	0.82	9.13134e-08	ENSSSAT00000019736.1
arpc1b2	0.858116	0.97	0.957	9.59922e-08	ENSSSAT00000017361.1
RAC11	0.675564	1	0.96	9.75088e-08	ENSSSAT00000010994.1
GA45A3	0.965006	0.803	0.543	9.9317e-08	ENSSSAT00000126745.1
rbm24a2	1.26896	0.606	0.267	1.07353e-07	ENSSSAT00000073222.1
nr132	0.648182	0.909	0.7	1.08219e-07	ENSSSAT00000053832.1
rnf114	1.4331	0.379	0.107	1.22956e-07	ENSSSAT00000020970.1
cabp7b1	1.55317	0.379	0.106	1.27812e-07	ENSSSAT00000011675.1
ENSSSAG00000056643.11	0.878456	0.833	0.603	1.32158e-07	ENSSSAT00000092129.1
CH101	0.925403	0.833	0.639	1.41261e-07	ENSSSAT00000085231.1
SAMD8	1.25357	0.485	0.167	1.50281e-07	ENSSSAT00000008291.1
ephx1	1.61189	0.379	0.107	1.51757e-07	ENSSSAT00000141691.1
plcg2	1.21122	0.5	0.173	1.67152e-07	ENSSSAT00000127390.1
ppp1r3db2	1.08921	0.652	0.29	1.80518e-07	ENSSSAT00000114259.1
ifngr2a2	1.1679	0.621	0.27	1.81303e-07	ENSSSAT00000135701.1
COX31	0.640278	1	1	1.82665e-07	ENSSSAT00000000024.1
stt3a1	0.794516	0.955	0.903	1.83448e-07	ENSSSAT00000125616.1
stat11	1.2659	0.5	0.173	1.89661e-07	ENSSSAT00000083390.1
ENSSSAG00000039029.12	0.784429	0.909	0.757	1.97251e-07	ENSSSAT00000054671.1
ISCU1	0.766297	0.985	0.94	2.04172e-07	ENSSSAT00000013040.1
wtap1	1.14688	0.682	0.34	2.05776e-07	ENSSSAT00000135371.1
sap181	0.6424	0.939	0.803	2.20903e-07	ENSSSAT00000081027.1
PRDX11	0.862801	0.879	0.705	2.35323e-07	ENSSSAT00000014975.1
ENSSSAG00000033097.12	1.37757	0.682	0.368	2.80904e-07	ENSSSAT00000048084.1
ENSSSAG00000059623.11	0.750096	0.955	0.942	2.89129e-07	ENSSSAT00000097843.1
snrpd11	0.548033	0.985	0.86	2.90183e-07	ENSSSAT00000030490.1
tal13	1.1686	0.697	0.389	3.0083e-07	ENSSSAT00000066001.1
RPAB22	1.00664	0.667	0.308	3.04033e-07	ENSSSAT00000001389.1
brox	1.24736	0.606	0.281	3.50033e-07	ENSSSAT00000005557.1
ifit83	1.25091	0.576	0.254	3.53144e-07	ENSSSAT00000001597.1
ENSSSAG00000031841.1	1.77014	0.288	0.069	3.61945e-07	ENSSSAT00000046759.1
CH0401	0.819441	0.924	0.747	3.99819e-07	ENSSSAT00000098766.1
atp2a2	1.43	0.379	0.109	4.19849e-07	ENSSSAT00000147357.1
ENSSSAG00000055456.13	0.563652	1	0.799	4.43684e-07	ENSSSAT00000089224.1
ENSSSAG00000056281.13	0.563652	1	0.799	4.43684e-07	ENSSSAT00000091327.1
sc61a1	1.10521	0.742	0.422	4.64796e-07	ENSSSAT00000156379.1
ENSSSAG00000008942.11	0.619663	1	0.995	5.32416e-07	ENSSSAT00000019814.1
map3k81	1.24643	0.348	0.092	5.37013e-07	ENSSSAT00000153989.1
ENSSSAG00000065094.1	1.22234	0.47	0.162	5.87855e-07	ENSSSAT00000111373.1
ENSSSAG00000055458.11	0.9462	0.621	0.256	6.10599e-07	ENSSSAT00000089272.1
ENSSSAG00000009556.11	2.28972	0.394	0.122	6.17716e-07	ENSSSAT00000020974.1
scpdh1	1.05225	0.742	0.392	6.23143e-07	ENSSSAT00000088620.1
ENSSSAG00000015265.12	1.02501	0.803	0.534	6.60441e-07	ENSSSAT00000028276.1
HSPA83	0.990219	0.727	0.361	6.67724e-07	ENSSSAT00000079469.1
FA49B1	1.40603	0.394	0.122	7.27041e-07	ENSSSAT00000022402.1
otub2	1.53368	0.273	0.062	7.3044e-07	ENSSSAT00000021255.1
cidec1	1.68754	0.591	0.272	7.31825e-07	ENSSSAT00000023284.1
ENSSSAG00000042591.11	1.01029	0.576	0.231	7.40375e-07	ENSSSAT00000062096.1
cebpa2	1.25067	0.606	0.269	7.69225e-07	ENSSSAT00000059293.1
trad13	1.11154	0.682	0.323	7.89592e-07	ENSSSAT00000009774.1
ppdpf	1.74296	0.258	0.056	8.29887e-07	ENSSSAT00000088444.1
ATP63	0.593511	1	1	8.57264e-07	ENSSSAT00000000023.1
ENSSSAG00000008351.13	0.527159	1	1	8.71103e-07	ENSSSAT00000018795.1
unk	1.41343	0.394	0.119	9.25089e-07	ENSSSAT00000013883.1
vps45	1.59	0.409	0.136	9.47243e-07	ENSSSAT00000059505.1
med201	1.37437	0.485	0.186	9.67421e-07	ENSSSAT00000143544.1
ENSSSAG00000048468.12	1.95683	0.515	0.242	1.10566e-06	ENSSSAT00000075136.1
pik3c2b	1.36426	0.318	0.082	1.27504e-06	ENSSSAT00000063799.1
gbrap2	0.657783	1	0.995	1.35554e-06	ENSSSAT00000087592.1
tuba8l22	1.1411	0.636	0.317	1.36669e-06	ENSSSAT00000029321.1
rassf7	1.42405	0.303	0.076	1.39531e-06	ENSSSAT00000130543.1
ppil21	1.18896	0.5	0.187	1.43098e-06	ENSSSAT00000067302.1
ENSSSAG00000057364.12	0.334566	0.909	0.526	1.45691e-06	ENSSSAT00000093581.1
if2b2	1.21128	0.667	0.329	1.64173e-06	ENSSSAT00000091255.1
slc20a2	1.43975	0.273	0.063	1.6554e-06	ENSSSAT00000084513.1
s2540	1.66724	0.288	0.072	1.98781e-06	ENSSSAT00000071446.1
FGL2	1.62436	0.333	0.096	2.12349e-06	ENSSSAT00000023381.1
ENSSSAG00000081011.1	1.39365	0.303	0.076	2.28318e-06	ENSSSAT00000154304.1
kctd3	1.31658	0.303	0.076	2.45355e-06	ENSSSAT00000090928.1
CD631	0.547587	1	0.994	2.60069e-06	ENSSSAT00000065286.1
aldoa1	0.638144	0.924	0.835	2.60634e-06	ENSSSAT00000003252.1
si:ch73-141c7.12	0.881018	0.697	0.344	2.68599e-06	ENSSSAT00000008589.1
api51	0.794967	0.833	0.591	2.72012e-06	ENSSSAT00000021426.1
CX7B22	1.01535	0.697	0.405	2.73617e-06	ENSSSAT00000101712.1
HMOX2	0.7356	0.788	0.403	2.74982e-06	ENSSSAT00000013336.1
fzd61	1.28319	0.5	0.191	3.00119e-06	ENSSSAT00000080525.1
senp81	0.926239	0.727	0.379	3.07286e-06	ENSSSAT00000103547.1
ENSSSAG00000062736.12	1.04878	0.833	0.671	3.08828e-06	ENSSSAT00000102514.1
ENSSSAG00000078548.11	1.06686	0.682	0.354	3.2467e-06	ENSSSAT00000146777.1
slc7a51	1.01215	0.803	0.534	3.48685e-06	ENSSSAT00000022805.1
ENSSSAG00000016770.12	1.30336	0.742	0.486	3.51944e-06	ENSSSAT00000030631.1
ell22	0.85384	0.848	0.529	3.6604e-06	ENSSSAT00000076699.1
pick13	1.36837	0.788	0.511	3.79911e-06	ENSSSAT00000003427.1
elov71	1.29749	0.485	0.191	3.91093e-06	ENSSSAT00000137246.1
slc33a1	1.29363	0.364	0.109	4.68413e-06	ENSSSAT00000108282.1
tmem181	0.846303	0.742	0.369	4.89676e-06	ENSSSAT00000055211.1
NAMPT2	1.0481	0.621	0.275	4.93485e-06	ENSSSAT00000068669.1
ecm12	0.635697	0.985	0.998	5.1188e-06	ENSSSAT00000080792.1
i20ra1	0.974273	0.545	0.213	5.27282e-06	ENSSSAT00000153025.1
ENSSSAG00000041424.11	1.15044	0.591	0.271	6.22414e-06	ENSSSAT00000059311.1
atp5f1c2	0.458281	1	0.992	6.30217e-06	ENSSSAT00000108578.1
atp5mf2	0.459655	1	1	6.81114e-06	ENSSSAT00000143334.1
ENSSSAG00000004068.11	1.01494	0.561	0.239	8.24045e-06	ENSSSAT00000008844.1
NDKA3	0.518144	0.985	0.961	9.12815e-06	ENSSSAT00000090145.1
SMIM71	1.09963	0.424	0.143	9.25438e-06	ENSSSAT00000108209.1
ppp2r3c1	1.2584	0.455	0.168	9.38686e-06	ENSSSAT00000077889.1
dram12	1.08526	0.667	0.335	9.84124e-06	ENSSSAT00000066079.1
ubl51	0.946716	0.894	0.905	1.01328e-05	ENSSSAT00000000519.1
G3P2	0.494035	1	0.993	1.01368e-05	ENSSSAT00000066102.1
ENSSSAG00000009697.1	1.14351	0.439	0.156	1.01391e-05	ENSSSAT00000021296.1
sod11	0.633217	0.924	0.918	1.0482e-05	ENSSSAT00000022224.1
SUMO11	1.02097	0.712	0.402	1.06613e-05	ENSSSAT00000073045.1
SERF22	0.438412	0.97	0.975	1.11712e-05	ENSSSAT00000099695.1
s35b11	0.825403	0.833	0.687	1.16258e-05	ENSSSAT00000001946.1
RNF2132	0.80401	0.894	0.8	1.17652e-05	ENSSSAT00000059624.1
il82	0.912239	0.667	0.299	1.22387e-05	ENSSSAT00000013824.1
DDX52	0.994744	0.636	0.335	1.32991e-05	ENSSSAT00000001780.1
RNF1451	1.37928	0.47	0.184	1.44055e-05	ENSSSAT00000122491.1
HM131	0.913103	0.864	0.76	1.48647e-05	ENSSSAT00000094987.1
ENSSSAG00000078419.11	1.28453	0.439	0.157	1.63584e-05	ENSSSAT00000146424.1
ISG20L2	1.45177	0.439	0.17	1.77966e-05	ENSSSAT00000022540.1
fkbp82	0.870502	0.773	0.466	1.8377e-05	ENSSSAT00000020040.1
ENSSSAG00000054587.12	1.48307	0.439	0.165	1.8616e-05	ENSSSAT00000087233.1
plin22	1.20594	0.864	0.699	1.90321e-05	ENSSSAT00000012549.1
rnf1152	1.14236	0.576	0.264	1.9741e-05	ENSSSAT00000011564.1
PM141	0.546764	0.985	0.934	2.19398e-05	ENSSSAT00000065471.1
rpl91	0.536822	1	0.999	2.27915e-05	ENSSSAT00000047244.1
sv2ca2	0.799843	0.879	0.695	2.39729e-05	ENSSSAT00000111242.1
UBL12	1.15637	0.727	0.493	2.6235e-05	ENSSSAT00000114897.1
pp2bc2	0.994079	0.697	0.385	2.65735e-05	ENSSSAT00000006563.1
ATP5L2	0.463908	1	0.996	2.74766e-05	ENSSSAT00000057229.1
si:dkey-261l7.22	1.41322	0.561	0.272	2.7922e-05	ENSSSAT00000015960.1
fosab2	0.537113	0.985	0.977	3.11592e-05	ENSSSAT00000071335.1
ubl31	1.31687	0.515	0.237	3.36144e-05	ENSSSAT00000059248.1
ENSSSAG00000011610.12	0.552734	0.955	0.782	3.45649e-05	ENSSSAT00000024306.1
MB2112	1.20811	0.409	0.144	3.59566e-05	ENSSSAT00000135740.1
ZIC2	1.65995	0.258	0.065	3.63471e-05	ENSSSAT00000020457.1
ENSSSAG00000009240.12	1.27439	0.394	0.138	3.71459e-05	ENSSSAT00000020335.1
adma2	0.658571	0.879	0.58	3.78756e-05	ENSSSAT00000111691.1
tecr1	0.911645	0.652	0.337	3.80415e-05	ENSSSAT00000012767.1
NDUB62	0.887442	0.758	0.464	4.59312e-05	ENSSSAT00000008764.1
nrg13	0.856114	0.712	0.385	4.92878e-05	ENSSSAT00000064763.1
ENSSSAG00000077774.11	1.37327	0.364	0.12	4.94478e-05	ENSSSAT00000145809.1
ENSSSAG00000075792.12	1.10166	0.591	0.338	5.58283e-05	ENSSSAT00000138590.1
nduc22	0.772619	0.758	0.416	5.81316e-05	ENSSSAT00000107456.1
cct51	0.808212	0.636	0.292	5.99151e-05	ENSSSAT00000108572.1
dynlrb21	0.701655	0.879	0.738	6.12176e-05	ENSSSAT00000127978.1
ENSSSAG00000042185.11	0.81327	0.864	0.657	6.35313e-05	ENSSSAT00000061145.1
vamp81	1.05891	0.53	0.234	6.38632e-05	ENSSSAT00000145823.1
mrps161	0.972833	0.606	0.293	6.539e-05	ENSSSAT00000128688.1
dpagt1	1.15134	0.455	0.174	6.76453e-05	ENSSSAT00000085495.1
C1orf1981	0.81785	0.803	0.602	6.93146e-05	ENSSSAT00000115096.1
ima5	1.18099	0.318	0.093	7.01578e-05	ENSSSAT00000081512.1
RNPS11	0.769618	0.803	0.506	7.06025e-05	ENSSSAT00000061968.1
WDR681	1.04617	0.545	0.254	7.17937e-05	ENSSSAT00000001664.1
atg9a	1.34635	0.364	0.123	7.21026e-05	ENSSSAT00000129194.1
ddx391	0.930091	0.682	0.371	7.31405e-05	ENSSSAT00000011844.1
il-1racp2	1.12888	0.561	0.257	7.37482e-05	ENSSSAT00000064341.1
AGK1	0.806668	0.848	0.674	7.84296e-05	ENSSSAT00000114761.1
SBDS	1.19938	0.333	0.102	8.32907e-05	ENSSSAT00000125192.1
GDIR2	0.760952	0.773	0.453	8.35193e-05	ENSSSAT00000071564.1
ENSSSAG00000046141.11	0.610204	0.985	0.951	8.58556e-05	ENSSSAT00000070182.1
mrp	1.11493	0.909	0.821	8.69952e-05	ENSSSAT00000108398.1
s10ag1	0.430488	1	0.999	8.83478e-05	ENSSSAT00000051357.1
ENSSSAG00000060037.1	1.36141	0.273	0.072	9.05644e-05	ENSSSAT00000099093.1
m4a8a1	0.4877	1	0.985	9.34658e-05	ENSSSAT00000098625.1
uchl1	0.98436	0.621	0.315	9.71748e-05	ENSSSAT00000091846.1
ABHD17A1	1.33341	0.424	0.168	9.81385e-05	ENSSSAT00000149898.1
rsl1d11	0.846787	0.742	0.429	9.91048e-05	ENSSSAT00000010144.1
TSHZ11	1.06617	0.455	0.177	0.000110404	ENSSSAT00000010230.1
4ebp2	0.772857	0.955	0.857	0.000110445	ENSSSAT00000014989.1
ubc121	0.884346	0.682	0.386	0.000110465	ENSSSAT00000004695.1
cd91	0.660299	0.955	0.804	0.000119907	ENSSSAT00000097897.1
ATPG3	0.568639	0.939	0.908	0.000125195	ENSSSAT00000142784.1
ENSSSAG00000004436.1	1.33315	0.258	0.066	0.000133748	ENSSSAT00000009488.1
ENSSSAG00000010023.11	1.25204	0.364	0.124	0.000136788	ENSSSAT00000022043.1
tsc11	1.22703	0.53	0.251	0.000138928	ENSSSAT00000020736.1
prdm1b1	1.14649	0.258	0.066	0.000144112	ENSSSAT00000056003.1
tm9s21	0.85261	0.788	0.594	0.000144862	ENSSSAT00000141276.1
T2AG1	0.790847	0.576	0.246	0.000148653	ENSSSAT00000024494.1
mppd2	1.34294	0.258	0.067	0.000156464	ENSSSAT00000018988.1
ywhae13	0.474752	0.97	0.979	0.000169173	ENSSSAT00000093470.1
atp5f12	0.42857	1	0.988	0.000171096	ENSSSAT00000124778.1
TMM601	0.886376	0.561	0.247	0.000176025	ENSSSAT00000011290.1
gmppb1	1.19463	0.47	0.193	0.000185081	ENSSSAT00000062976.1
cdk121	1.10646	0.712	0.442	0.000206883	ENSSSAT00000004091.1
cog71	1.26116	0.439	0.181	0.000208627	ENSSSAT00000100874.1
uqcrfs11	0.869644	0.727	0.437	0.000215108	ENSSSAT00000010435.1
hadh	1.00777	0.439	0.167	0.00021896	ENSSSAT00000076680.1
FBW1B1	0.710767	0.864	0.66	0.000225021	ENSSSAT00000012801.1
stox2	1.24648	0.288	0.082	0.000227788	ENSSSAT00000121289.1
psmd91	0.684628	0.803	0.677	0.000265087	ENSSSAT00000137337.1
ARL91	0.838384	0.652	0.346	0.000276602	ENSSSAT00000007503.1
zgc:1015831	0.881893	0.773	0.523	0.000287946	ENSSSAT00000107316.1
cpsf31	1.31017	0.394	0.151	0.00030084	ENSSSAT00000130812.1
DHR12	1.46962	0.273	0.078	0.000302666	ENSSSAT00000151424.1
emc71	0.569582	0.909	0.686	0.000340506	ENSSSAT00000075556.1
selenom	1.22417	0.409	0.157	0.000356933	ENSSSAT00000146311.1
ACO21	1.26233	0.455	0.193	0.000358946	ENSSSAT00000004298.1
si:dkey-217d24.6	1.27915	0.333	0.11	0.000367084	ENSSSAT00000015072.1
pkhf11	0.94982	0.288	0.085	0.000375674	ENSSSAT00000094203.1
p4ha23	0.686206	0.939	0.96	0.000380242	ENSSSAT00000094229.1
ENSSSAG00000003921.11	1.16424	0.47	0.196	0.000384894	ENSSSAT00000008540.1
yk002	1.21448	0.455	0.188	0.000412284	ENSSSAT00000067464.1
ENSSSAG00000052768.11	1.00904	0.545	0.268	0.00044346	ENSSSAT00000083121.1
HIG2A1	1.15369	0.424	0.169	0.000493909	ENSSSAT00000055572.1
pebp12	0.836905	0.803	0.52	0.000501538	ENSSSAT00000116785.1
csk221	1.0667	0.47	0.199	0.000526263	ENSSSAT00000073126.1
serf22	0.397568	0.985	0.996	0.000539516	ENSSSAT00000099695.1
lrrc42	1.12822	0.348	0.119	0.000546217	ENSSSAT00000012622.1
mrpl521	1.04955	0.394	0.144	0.000577865	ENSSSAT00000018458.1
tina12	1.01735	0.455	0.183	0.00058052	ENSSSAT00000013774.1
ZPR12	0.958014	0.621	0.337	0.000583668	ENSSSAT00000075689.1
sqstm2	0.727798	1	0.994	0.00063559	ENSSSAT00000139528.1
actr102	0.982169	0.606	0.315	0.000642022	ENSSSAT00000057428.1
lysG3	0.513347	0.97	0.967	0.000690462	ENSSSAT00000084701.1
ITM2B2	0.490981	0.985	0.979	0.000723309	ENSSSAT00000091608.1
spcs21	0.554901	0.939	0.912	0.000747784	ENSSSAT00000068266.1
sik33	1.09904	0.591	0.314	0.00075604	ENSSSAT00000036156.1
PRP122	0.896472	0.894	0.656	0.00078193	ENSSSAT00000069778.1
tvp23b1	1.01564	0.53	0.258	0.000846977	ENSSSAT00000005528.1
oaz1s1	1.15539	0.364	0.13	0.000855419	ENSSSAT00000021312.1
ENSSSAG00000070773.11	0.404759	0.288	0.083	0.000905543	ENSSSAT00000124196.1
mrpl541	0.943573	0.591	0.307	0.000960586	ENSSSAT00000014158.1
ENSSSAG00000001202.1	1.15689	0.273	0.079	0.00105058	ENSSSAT00000002483.1
chchd22	1.14322	0.409	0.166	0.00105176	ENSSSAT00000125115.1
ormdl21	0.810403	0.742	0.56	0.00106373	ENSSSAT00000065392.1
COX7C1	0.352369	1	0.999	0.00107993	ENSSSAT00000021569.1
ppp1cb1	0.555686	0.955	0.824	0.00108478	ENSSSAT00000007347.1
ythdf12	1.07073	0.5	0.234	0.00113102	ENSSSAT00000001674.1
ccdc471	0.74585	0.697	0.381	0.00115162	ENSSSAT00000002054.1
MYCBP1	0.669711	0.818	0.736	0.00115688	ENSSSAT00000109933.1
leg33	0.524028	0.985	0.966	0.00118248	ENSSSAT00000126010.1
ENSSSAG00000057802.12	0.696003	0.545	0.267	0.00121193	ENSSSAT00000094529.1
QCR101	0.430835	1	0.977	0.0012615	ENSSSAT00000098702.1
rangrf1	0.933655	0.515	0.235	0.00132994	ENSSSAT00000087681.1
dylt31	0.879318	0.697	0.404	0.00138339	ENSSSAT00000088162.1
VATG11	0.446581	1	0.985	0.00141288	ENSSSAT00000144209.1
zgc:1016791	0.899098	0.53	0.246	0.0014133	ENSSSAT00000005187.1
sc11a1	0.475142	0.97	0.927	0.00141512	ENSSSAT00000082033.1
NDUC11	0.449724	1	0.957	0.00143372	ENSSSAT00000143633.1
dapk32	0.80429	0.773	0.535	0.00146263	ENSSSAT00000057187.1
si:ch211-219a4.33	0.836349	0.682	0.392	0.0014886	ENSSSAT00000000546.1
ENSSSAG00000040039.11	0.82822	0.773	0.599	0.00149485	ENSSSAT00000056385.1
csnk1d1	1.31356	0.439	0.198	0.00155489	ENSSSAT00000007512.1
tmed92	0.490794	0.97	0.944	0.00156189	ENSSSAT00000053214.1
adar3	1.10888	0.591	0.345	0.00157881	ENSSSAT00000016032.1
mmum	1.31778	0.318	0.107	0.00159918	ENSSSAT00000028651.1
MOL2A2	0.5877	0.879	0.656	0.00175109	ENSSSAT00000095369.1
ENSSSAG00000072756.12	0.70471	0.833	0.659	0.00181754	ENSSSAT00000129794.1
vps291	0.562233	0.833	0.699	0.00185251	ENSSSAT00000001074.1
ssr32	0.586705	0.894	0.856	0.00187401	ENSSSAT00000108132.1
scfd2	1.11264	0.273	0.08	0.00191073	ENSSSAT00000122749.1
copb11	0.996128	0.803	0.668	0.00203498	ENSSSAT00000078264.1
LEG92	0.51015	0.985	0.964	0.00208943	ENSSSAT00000091047.1
pgam51	0.857312	0.652	0.394	0.00235392	ENSSSAT00000005391.1
uqcrc22	0.859821	0.576	0.293	0.00242826	ENSSSAT00000095042.1
CYT2	0.361782	1	1	0.00269984	ENSSSAT00000073387.1
mare11	0.818994	0.636	0.352	0.00274075	ENSSSAT00000083358.1
si:ch211-191j22.31	0.826562	0.545	0.266	0.00304871	ENSSSAT00000010243.1
sydc1	1.16222	0.606	0.335	0.0031009	ENSSSAT00000092048.1
atf7ip	1.30005	0.348	0.133	0.00344202	ENSSSAT00000013089.1
t2ag1	0.608929	0.803	0.574	0.00357279	ENSSSAT00000024494.1
zdhhc20b	1.10647	0.273	0.083	0.00388976	ENSSSAT00000145868.1
cssa01h9orf781	0.646434	0.758	0.481	0.00399755	ENSSSAT00000103152.1
tpp1	0.793812	0.682	0.42	0.00407256	ENSSSAT00000059618.1
CA1191	0.830751	0.485	0.213	0.00426101	ENSSSAT00000114884.1
ENSSSAG00000008282.12	0.981734	0.561	0.279	0.00444278	ENSSSAT00000018441.1
RPAB51	0.521522	0.894	0.888	0.0045689	ENSSSAT00000090920.1
SFRS21	0.497524	1	0.978	0.00457784	ENSSSAT00000105941.1
ENSSSAG00000054870.11	1.17875	0.394	0.162	0.00467504	ENSSSAT00000087861.1
ASC1	0.909396	0.606	0.335	0.00478993	ENSSSAT00000116408.1
ENSSSAG00000060007.12	0.804496	0.924	0.841	0.00493945	ENSSSAT00000098539.1
ENSSSAG00000075284.12	1.04158	0.545	0.285	0.00505856	ENSSSAT00000137160.1
ENSSSAG00000060457.11	1.06509	0.576	0.312	0.00508933	ENSSSAT00000099239.1
ENSSSAG00000046434.12	0.885775	0.606	0.365	0.00522826	ENSSSAT00000070893.1
coa3a1	0.929574	0.439	0.187	0.00523394	ENSSSAT00000013873.1
si:dkey-238d18.43	1.15495	0.485	0.235	0.00525929	ENSSSAT00000004883.1
crj1a2	0.640235	0.833	0.651	0.00547868	ENSSSAT00000144289.1
atp6v1f1	0.738031	0.727	0.485	0.00560675	ENSSSAT00000092143.1
dtwd22	0.971629	0.545	0.284	0.00563441	ENSSSAT00000152045.1
ENSSSAG00000038811.12	0.81444	0.5	0.234	0.00564874	ENSSSAT00000054260.1
tppc31	0.923727	0.606	0.362	0.00575638	ENSSSAT00000083162.1
PAIP22	0.839832	0.652	0.401	0.00591008	ENSSSAT00000097146.1
ENSSSAG00000081319.1	0.981585	0.379	0.146	0.00595577	ENSSSAT00000155245.1
ENSSSAG00000042005.11	1.12933	0.485	0.23	0.00631221	ENSSSAT00000060764.1
pycard1	0.727242	0.727	0.495	0.00636958	ENSSSAT00000085482.1
smox2	0.852611	0.727	0.486	0.00642498	ENSSSAT00000017494.1
ARD1B1	0.691288	0.742	0.436	0.00657705	ENSSSAT00000079324.1
SODM1	0.725181	0.727	0.512	0.00665903	ENSSSAT00000135268.1
srp191	0.540039	0.894	0.764	0.00683811	ENSSSAT00000087659.1
RPS201	0.895142	0.485	0.223	0.00685696	ENSSSAT00000130996.1
LEG1	0.827833	0.591	0.304	0.00687083	ENSSSAT00000000624.1
GCDH2	0.920944	0.47	0.213	0.00694331	ENSSSAT00000063379.1
paf1	0.91102	0.348	0.125	0.00699944	ENSSSAT00000106616.1
lsm21	0.470906	0.924	0.831	0.0070003	ENSSSAT00000073710.1
tp4a23	0.569181	1	0.966	0.00748572	ENSSSAT00000100061.1
pcbp22	0.449676	0.955	0.907	0.00755912	ENSSSAT00000012339.1
ENSSSAG00000007073.1	1.20192	0.303	0.103	0.00757493	ENSSSAT00000015284.1
atp5g21	0.527429	0.924	0.86	0.0076381	ENSSSAT00000130343.1
ypel52	0.848101	0.545	0.264	0.00766667	ENSSSAT00000016401.1
ATP8	1.02545	0.318	0.111	0.007793	ENSSSAT00000000022.1
yif1b1	1.12067	0.47	0.232	0.00788463	ENSSSAT00000012116.1
HG2A	1.38009	0.439	0.194	0.00824899	ENSSSAT00000073292.1
tpra12	1.01026	0.545	0.292	0.00900912	ENSSSAT00000021104.1
plak1	0.887777	0.561	0.289	0.00929745	ENSSSAT00000065180.1
serpine2	1.40809	0.288	0.101	0.00938209	ENSSSAT00000145931.1
CX7A21	0.473904	0.939	0.852	0.00983879	ENSSSAT00000020908.1
elp51	0.856829	0.576	0.304	0.0101248	ENSSSAT00000011437.1
crtac1a2	0.940148	0.409	0.172	0.0105594	ENSSSAT00000001966.1
SMD21	0.43139	0.939	0.718	0.0106333	ENSSSAT00000115011.1
lamtor52	0.770271	0.576	0.288	0.0107123	ENSSSAT00000061368.1
fa76b	1.15168	0.348	0.136	0.0113931	ENSSSAT00000131808.1
kcp2	0.965211	0.348	0.13	0.0115499	ENSSSAT00000006404.1
VSIG10	1.12138	0.273	0.088	0.0125291	ENSSSAT00000116764.1
CTDS21	0.683573	0.833	0.736	0.0130491	ENSSSAT00000107872.1
TM1282	0.927379	0.515	0.253	0.0132906	ENSSSAT00000060630.1
FKB1A1	0.351083	1	0.988	0.0140616	ENSSSAT00000088786.1
ENSSSAG00000038557.11	1.14278	0.394	0.17	0.0148031	ENSSSAT00000053921.1
ctsf	0.95021	0.576	0.343	0.0152441	ENSSSAT00000102890.1
cbll12	0.834875	0.576	0.326	0.0155261	ENSSSAT00000021962.1
PEN21	0.374609	1	0.989	0.0162317	ENSSSAT00000029658.1
S12IP1	0.641042	0.848	0.757	0.0164901	ENSSSAT00000131976.1
tp4a11	0.789072	0.652	0.398	0.0165305	ENSSSAT00000029230.1
rpl381	0.284232	1	1	0.0166213	ENSSSAT00000007998.1
si:ch211-183d21.11	0.909091	0.606	0.355	0.0171389	ENSSSAT00000070167.1
SC11A1	0.560144	0.848	0.67	0.0174391	ENSSSAT00000082033.1
TAP2a3	1.26196	0.5	0.269	0.0176511	ENSSSAT00000144309.1
RMD5B2	0.722476	0.682	0.394	0.0177794	ENSSSAT00000118242.1
irx3a1	1.07788	0.333	0.128	0.0179814	ENSSSAT00000033539.1
KCP2	0.94772	0.348	0.132	0.0182268	ENSSSAT00000006404.1
tapbp2	0.890682	0.576	0.325	0.0182991	ENSSSAT00000143487.1
ENSSSAG00000001317.12	0.631563	0.606	0.321	0.0186449	ENSSSAT00000002704.1
CPNS11	0.461504	1	0.992	0.0189708	ENSSSAT00000121467.1
phs3	0.668112	0.667	0.392	0.0192266	ENSSSAT00000014131.1
MAPIP1	0.64362	0.818	0.628	0.0192848	ENSSSAT00000018316.1
wars1	0.914506	0.5	0.248	0.0193893	ENSSSAT00000000922.1
cnot3a1	0.420278	0.97	0.971	0.0194194	ENSSSAT00000009360.1
AATM1	0.894109	0.576	0.331	0.019586	ENSSSAT00000107027.1
PYGM1	1.01058	0.515	0.271	0.0206066	ENSSSAT00000005411.1
mkrn1	0.907054	0.47	0.229	0.0211408	ENSSSAT00000021756.1
mfsd5	1.27626	0.288	0.102	0.0211998	ENSSSAT00000110494.1
pfd11	0.330447	1	0.958	0.0216497	ENSSSAT00000115978.1
CWC151	0.68922	0.682	0.423	0.0217378	ENSSSAT00000082953.1
grb23	0.976999	0.545	0.315	0.0234553	ENSSSAT00000000625.1
ccr72	1.17394	0.485	0.241	0.0240743	ENSSSAT00000068740.1
arl6ip42	0.765688	0.621	0.355	0.0241239	ENSSSAT00000130358.1
SPRC2	0.590891	0.97	0.95	0.0243932	ENSSSAT00000110046.1
cacybp2	0.452737	0.97	0.929	0.0244632	ENSSSAT00000151922.1
txnl11	0.779435	0.545	0.285	0.0245388	ENSSSAT00000064895.1
TPD52L21	0.477993	0.939	0.89	0.0262346	ENSSSAT00000057048.1
sec131	0.687349	0.848	0.641	0.0267837	ENSSSAT00000019561.1
npc22	0.355311	0.985	0.985	0.026987	ENSSSAT00000006416.1
ssu72l2	0.749999	0.727	0.545	0.027067	ENSSSAT00000054659.1
jam3a2	0.736388	0.561	0.307	0.027448	ENSSSAT00000136188.1
ndufv21	0.695662	0.758	0.571	0.0279335	ENSSSAT00000021570.1
mvp1	0.496741	0.985	0.975	0.0279382	ENSSSAT00000006184.1
TWF11	0.737943	0.636	0.356	0.0292428	ENSSSAT00000010545.1
ENSSSAG00000030178.12	0.927329	0.364	0.144	0.0298805	ENSSSAT00000044857.1
wipf2a1	0.885208	0.485	0.241	0.0304005	ENSSSAT00000060145.1
myef22	0.737707	0.667	0.375	0.0309561	ENSSSAT00000061287.1
ENSSSAG00000028461.11	0.99901	0.364	0.149	0.0318426	ENSSSAT00000043105.1
prelid3b1	1.12462	0.439	0.201	0.0324791	ENSSSAT00000009131.1
nup621	0.854921	0.439	0.201	0.0325407	ENSSSAT00000013899.1
ENSSSAG00000008454.12	0.345494	1	0.999	0.0335895	ENSSSAT00000018873.1
TMEDA1	0.620084	0.697	0.461	0.0339187	ENSSSAT00000005302.1
ENSSSAG00000079645.1	1.01562	0.379	0.16	0.0347527	ENSSSAT00000150070.1
eapp1	0.696405	0.591	0.315	0.0349483	ENSSSAT00000122168.1
acadm1	0.961948	0.485	0.25	0.0352129	ENSSSAT00000013995.1
nudt22	1.05274	0.303	0.11	0.0355064	ENSSSAT00000097770.1
ENSSSAG00000052625.12	0.959331	0.621	0.359	0.0356556	ENSSSAT00000083467.1
umad1	1.0116	0.409	0.187	0.0358082	ENSSSAT00000123374.1
nphp3	1.11225	0.273	0.092	0.0378817	ENSSSAT00000122180.1
ict11	0.76996	0.606	0.366	0.0396297	ENSSSAT00000110426.1
ENSSSAG00000050440.1	1.3103	0.348	0.147	0.0399272	ENSSSAT00000078715.1
fkb1b1	0.328295	1	0.999	0.040615	ENSSSAT00000124831.1
rpb21	0.737675	0.667	0.41	0.0412562	ENSSSAT00000127592.1
prdx11	0.43436	0.924	0.799	0.0416924	ENSSSAT00000014975.1
ppp1cc1	0.865829	0.576	0.37	0.0420718	ENSSSAT00000113816.1
RT361	0.700744	0.742	0.479	0.0422007	ENSSSAT00000128812.1
RM521	0.918479	0.5	0.252	0.04299	ENSSSAT00000059825.1
UB2D22	0.306277	1	0.999	0.0450079	ENSSSAT00000018717.1
syfb1	0.993043	0.879	0.75	0.0456001	ENSSSAT00000093301.1
ENSSSAG00000043681.12	0.827891	0.5	0.248	0.0459086	ENSSSAT00000064677.1
TOM201	0.582582	0.864	0.665	0.0463758	ENSSSAT00000046312.1
acox11	0.921548	0.515	0.268	0.0469112	ENSSSAT00000055822.1
psmb8b1	0.713242	0.697	0.476	0.0475424	ENSSSAT00000060446.1
cmpk23	0.869799	0.5	0.255	0.0480841	ENSSSAT00000017438.1
CA1081	0.815111	0.53	0.284	0.049728	ENSSSAT00000042903.1
endouc2	0.851898	0.652	0.458	0.0498375	ENSSSAT00000125275.1
