# Supplementary material for: Understanding host response to infectious salmon anaemia virus in an Atlantic salmon cell line using single-cell RNA sequencing
Source: BMC Genomics. 2023 Mar 29;24:161. doi: 10.1186/s12864-023-09254-z (PMC10061729; doi:10.1186/s12864-023-09254-z)
Supplement: Supplementary file 5 — Supplementary Material 5 [file 12864_2023_9254_MOESM5_ESM.xlsx]

## Sheet: Cluster 1
Supplementary File 3. KEGG pathways enriched in each cluster of cells, as defined in Figure 3A
Pathway	ID	Input number	Background number	Log Enrichment	Corrected P-Value	Input	Hyperlink
Ribosome	ko03010	19	186	4.5183	1.31e-18	ENSSSAT00000102538.1|ENSSSAT00000115265.1|ENSSSAT00000126400.1|ENSSSAT00000032034.1|ENSSSAT00000123492.1|ENSSSAT00000116374.1|ENSSSAT00000103672.1|ENSSSAT00000020789.1|ENSSSAT00000124840.1|ENSSSAT00000091590.1|ENSSSAT00000141293.1|ENSSSAT00000014122.1|ENSSSAT00000020793.1|ENSSSAT00000057309.1|ENSSSAT00000089837.1|ENSSSAT00000110628.1|ENSSSAT00000111206.1|ENSSSAT00000087995.1|ENSSSAT00000021765.1	http://www.genome.jp/kegg-bin/show_pathway?ko03010/K02898%09red/K02955%09red/K02877%09red/K02953%09red/K02865%09red/K02937%09red/K02936%09red/K02885%09red/K02912%09red/K02894%09red/K02917%09red/K02941%09red/K02991%09red/K02908%09red/K02995%09red/K02938%09red/K02987%09red/K02889%09red
Lysosome	ko04142	6	159	3.08161	0.00324764	ENSSSAT00000070739.1|ENSSSAT00000102728.1|ENSSSAT00000057793.1|ENSSSAT00000069004.1|ENSSSAT00000082597.1|ENSSSAT00000022824.1	http://www.genome.jp/kegg-bin/show_pathway?ko04142/K13289%09red/K01368%09red/K06129%09red/K12388%09red/K01074%09red/K12309%09red

## Sheet: Cluster 2
Pathway	ID	Input number	Background number	Log Enrichment	Corrected P-Value	Input	Hyperlink
Ribosome	ko03010	55	186	4.72537	3.71e-56	ENSSSAT00000086353.1|ENSSSAT00000003681.1|ENSSSAT00000069221.1|ENSSSAT00000146185.1|ENSSSAT00000113064.1|ENSSSAT00000055611.1|ENSSSAT00000020789.1|ENSSSAT00000091590.1|ENSSSAT00000010238.1|ENSSSAT00000125650.1|ENSSSAT00000065625.1|ENSSSAT00000139757.1|ENSSSAT00000116374.1|ENSSSAT00000123492.1|ENSSSAT00000016959.1|ENSSSAT00000006835.1|ENSSSAT00000110628.1|ENSSSAT00000071524.1|ENSSSAT00000150691.1|…	http://www.genome.jp/kegg-bin/show_pathway?ko03010/K02903%09red/K02889%09red/K02955%09red/K02867%09red/K02866%09red/K02937%09red/K02936%09red/K02885%09red/K02938%09red/K02917%09red/K02880%09red/K02993%09red/K02991%09red/K02997%09red/K02995%09red/K02975%09red/K02998%09red/K02976%09red/K02908%09red/K02922%09red/K02875%09red/K02877%09red/K02870%09red/K02872%09red/K02898%09red/K02873%09red/K02896%09r…
Pyruvate metabolism	ko00620	5	50	3.16124	0.0278288	ENSSSAT00000018141.1|ENSSSAT00000090378.1|ENSSSAT00000105318.1|ENSSSAT00000128563.1|ENSSSAT00000121399.1	http://www.genome.jp/kegg-bin/show_pathway?ko00620/K00873%09red/K00049%09red/K00026%09red/K00016%09red
Ribosome biogenesis in eukaryotes	ko03008	6	95	2.49828	0.0476472	ENSSSAT00000075077.1|ENSSSAT00000069212.1|ENSSSAT00000013936.1|ENSSSAT00000105920.1|ENSSSAT00000072888.1|ENSSSAT00000005206.1	http://www.genome.jp/kegg-bin/show_pathway?ko03008/K14563%09red/K14567%09red/K14553%09red/K11131%09red/K14521%09red/K07178%09red

## Sheet: Cluster 3
Pathway	ID	Input number	Background number	Log Enrichment	Corrected P-Value	Input	Hyperlink
Focal adhesion	ko04510	20	274	1.78433	0.000651913	ENSSSAT00000089859.1|ENSSSAT00000055967.1|ENSSSAT00000091087.1|ENSSSAT00000071825.1|ENSSSAT00000072225.1|ENSSSAT00000055610.1|ENSSSAT00000017472.1|ENSSSAT00000105666.1|ENSSSAT00000107944.1|ENSSSAT00000127985.1|ENSSSAT00000073404.1|ENSSSAT00000109588.1|ENSSSAT00000063383.1|ENSSSAT00000108532.1|ENSSSAT00000030175.1|ENSSSAT00000153394.1|ENSSSAT00000110272.1|ENSSSAT00000063402.1|ENSSSAT00000011878.1|…	http://www.genome.jp/kegg-bin/show_pathway?ko04510/K05699%09red/K04437%09red/K05717%09red/K10151%09red/K12958%09red/K05692%09red/K05448%09red/K05096%09red/K16857%09red/K06238%09red/K06278%09red/K06271%09red/K06236%09red/K06237%09red/K06241%09red/K04659%09red
ECM-receptor interaction	ko04512	11	91	2.51207	0.00080374	ENSSSAT00000091087.1|ENSSSAT00000139557.1|ENSSSAT00000055610.1|ENSSSAT00000105666.1|ENSSSAT00000127985.1|ENSSSAT00000073404.1|ENSSSAT00000011878.1|ENSSSAT00000109588.1|ENSSSAT00000110272.1|ENSSSAT00000063402.1|ENSSSAT00000153394.1	http://www.genome.jp/kegg-bin/show_pathway?ko04512/K04659%09red/K05717%09red/K16857%09red/K06238%09red/K06256%09red/K06236%09red/K06237%09red/K06241%09red
Protein processing in endoplasmic reticulum	ko04141	17	230	1.80241	0.00101827	ENSSSAT00000144651.1|ENSSSAT00000127301.1|ENSSSAT00000072572.1|ENSSSAT00000113028.1|ENSSSAT00000100452.1|ENSSSAT00000015287.1|ENSSSAT00000062619.1|ENSSSAT00000095642.1|ENSSSAT00000132081.1|ENSSSAT00000074943.1|ENSSSAT00000139668.1|ENSSSAT00000010664.1|ENSSSAT00000071167.1|ENSSSAT00000058200.1|ENSSSAT00000005732.1|ENSSSAT00000010199.1|ENSSSAT00000131049.1	http://www.genome.jp/kegg-bin/show_pathway?ko04141/K08054%09red/K09487%09red/K09490%09red/K08057%09red/K10099%09red/K09486%09red/K13525%09red/K09523%09red/K09508%09red/K12275%09red/K05546%09red/K09584%09red/K14000%09red/K14001%09red/K08288%09red
Proteoglycans in cancer	ko05205	18	289	1.55544	0.00360832	ENSSSAT00000089859.1|ENSSSAT00000055967.1|ENSSSAT00000013951.1|ENSSSAT00000091087.1|ENSSSAT00000117219.1|ENSSSAT00000001780.1|ENSSSAT00000139557.1|ENSSSAT00000007936.1|ENSSSAT00000076816.1|ENSSSAT00000138464.1|ENSSSAT00000017472.1|ENSSSAT00000107944.1|ENSSSAT00000034313.1|ENSSSAT00000055610.1|ENSSSAT00000079012.1|ENSSSAT00000082994.1|ENSSSAT00000063383.1|ENSSSAT00000153394.1	http://www.genome.jp/kegg-bin/show_pathway?ko05205/K16848%09red/K04437%09red/K05717%09red/K04692%09red/K12958%09red/K16866%09red/K01398%09red/K05692%09red/K05448%09red/K12823%09red/K16857%09red/K08007%09red/K08122%09red/K06278%09red/K06256%09red/K13375%09red/K05763%09red
AGE-RAGE signaling pathway in diabetic complications	ko04933	11	154	1.75308	0.0250345	ENSSSAT00000007936.1|ENSSSAT00000065887.1|ENSSSAT00000011878.1|ENSSSAT00000076816.1|ENSSSAT00000006317.1|ENSSSAT00000107944.1|ENSSSAT00000073404.1|ENSSSAT00000055610.1|ENSSSAT00000109588.1|ENSSSAT00000082994.1|ENSSSAT00000153394.1	http://www.genome.jp/kegg-bin/show_pathway?ko04933/K04388%09red/K04692%09red/K01398%09red/K05717%09red/K05448%09red/K03982%09red/K13375%09red/K06236%09red/K06237%09red
Malaria	ko05144	6	48	2.56044	0.0266365	ENSSSAT00000091087.1|ENSSSAT00000067427.1|ENSSSAT00000112209.1|ENSSSAT00000127985.1|ENSSSAT00000082994.1|ENSSSAT00000110272.1	http://www.genome.jp/kegg-bin/show_pathway?ko05144/K13375%09red/K04550%09red/K16857%09red/K04659%09red
Pancreatic cancer	ko05212	8	99	1.93108	0.0464681	ENSSSAT00000145288.1|ENSSSAT00000019002.1|ENSSSAT00000064105.1|ENSSSAT00000104687.1|ENSSSAT00000006317.1|ENSSSAT00000107944.1|ENSSSAT00000007936.1|ENSSSAT00000082994.1	http://www.genome.jp/kegg-bin/show_pathway?ko05212/K04388%09red/K04692%09red/K05448%09red/K04570%09red/K11217%09red/K13375%09red/K07835%09red
PI3K-Akt signaling pathway	ko04151	19	434	1.04681	0.0624266	ENSSSAT00000019002.1|ENSSSAT00000091087.1|ENSSSAT00000064105.1|ENSSSAT00000071825.1|ENSSSAT00000053939.1|ENSSSAT00000015287.1|ENSSSAT00000114159.1|ENSSSAT00000110272.1|ENSSSAT00000105666.1|ENSSSAT00000107944.1|ENSSSAT00000127985.1|ENSSSAT00000073404.1|ENSSSAT00000055610.1|ENSSSAT00000109588.1|ENSSSAT00000030175.1|ENSSSAT00000110225.1|ENSSSAT00000063402.1|ENSSSAT00000011878.1|ENSSSAT00000153394.1	http://www.genome.jp/kegg-bin/show_pathway?ko04151/K16197%09red/K09487%09red/K09048%09red/K10151%09red/K05717%09red/K05448%09red/K05096%09red/K09554%09red/K16857%09red/K06238%09red/K04570%09red/K11217%09red/K06236%09red/K06237%09red/K06241%09red/K04659%09red
Amoebiasis	ko05146	9	134	1.66427	0.0624266	ENSSSAT00000109588.1|ENSSSAT00000011878.1|ENSSSAT00000105666.1|ENSSSAT00000073404.1|ENSSSAT00000055610.1|ENSSSAT00000108532.1|ENSSSAT00000082994.1|ENSSSAT00000144947.1|ENSSSAT00000153394.1	http://www.genome.jp/kegg-bin/show_pathway?ko05146/K05699%09red/K13963%09red/K05717%09red/K13375%09red/K06236%09red/K06237%09red/K06241%09red

## Sheet: Cluster 4
Pathway	ID	Input number	Background number	Log Enrichment	Corrected P-Value	Input	Hyperlink
Focal adhesion	ko04510	40	274	1.19161	0.000848349	ENSSSAT00000088989.1|ENSSSAT00000123187.1|ENSSSAT00000091087.1|ENSSSAT00000072225.1|ENSSSAT00000058109.1|ENSSSAT00000077803.1|ENSSSAT00000104079.1|ENSSSAT00000107824.1|ENSSSAT00000078951.1|ENSSSAT00000019992.1|ENSSSAT00000057373.1|ENSSSAT00000106614.1|ENSSSAT00000005746.1|ENSSSAT00000127985.1|ENSSSAT00000052303.1|ENSSSAT00000084258.1|ENSSSAT00000093343.1|ENSSSAT00000017472.1|ENSSSAT00000021786.1|…	http://www.genome.jp/kegg-bin/show_pathway?ko04510/K04514%09red/K04659%09red/K02677%09red/K04438%09red/K16857%09red/K04393%09red/K06274%09red/K17388%09red/K06485%09red/K06484%09red/K06487%09red/K05717%09red/K04456%09red/K04440%09red/K06249%09red/K04371%09red/K06241%09red/K05699%09red/K19719%09red/K04503%09red/K05692%09red/K03853%09red/K05726%09red/K05725%09red/K05740%09red/K05700%09red/K06238%09r…
ECM-receptor interaction	ko04512	20	91	1.78185	0.000848349	ENSSSAT00000106614.1|ENSSSAT00000098724.1|ENSSSAT00000127985.1|ENSSSAT00000091087.1|ENSSSAT00000076731.1|ENSSSAT00000139557.1|ENSSSAT00000084169.1|ENSSSAT00000016725.1|ENSSSAT00000058931.1|ENSSSAT00000105666.1|ENSSSAT00000153394.1|ENSSSAT00000021786.1|ENSSSAT00000061493.1|ENSSSAT00000015082.1|ENSSSAT00000109588.1|ENSSSAT00000078808.1|ENSSSAT00000078951.1|ENSSSAT00000063402.1|ENSSSAT00000019992.1|…	http://www.genome.jp/kegg-bin/show_pathway?ko04512/K19719%09red/K06265%09red/K04659%09red/K06249%09red/K06485%09red/K06484%09red/K06487%09red/K05717%09red/K16338%09red/K16857%09red/K06238%09red/K06256%09red/K06237%09red/K06241%09red
Protein processing in endoplasmic reticulum	ko04141	35	230	1.25151	0.000848349	ENSSSAT00000088989.1|ENSSSAT00000022373.1|ENSSSAT00000107174.1|ENSSSAT00000058109.1|ENSSSAT00000005732.1|ENSSSAT00000028170.1|ENSSSAT00000005954.1|ENSSSAT00000071798.1|ENSSSAT00000004070.1|ENSSSAT00000127301.1|ENSSSAT00000139668.1|ENSSSAT00000113028.1|ENSSSAT00000010199.1|ENSSSAT00000072572.1|ENSSSAT00000060719.1|ENSSSAT00000058200.1|ENSSSAT00000131049.1|ENSSSAT00000015287.1|ENSSSAT00000005978.1|…	http://www.genome.jp/kegg-bin/show_pathway?ko04141/K04431%09red/K04554%09red/K02159%09red/K09485%09red/K09486%09red/K09487%09red/K09556%09red/K07151%09red/K04440%09red/K14000%09red/K14001%09red/K08288%09red/K13999%09red/K09517%09red/K09507%09red/K09490%09red/K03173%09red/K03237%09red/K08054%09red/K13525%09red/K03853%09red/K08057%09red/K09503%09red/K09502%09red/K09523%09red/K09508%09red/K14026%09r…
Spliceosome	ko03040	30	187	1.32771	0.00111917	ENSSSAT00000000975.1|ENSSSAT00000129952.1|ENSSSAT00000115943.1|ENSSSAT00000109463.1|ENSSSAT00000023499.1|ENSSSAT00000028170.1|ENSSSAT00000115860.1|ENSSSAT00000122142.1|ENSSSAT00000136515.1|ENSSSAT00000066457.1|ENSSSAT00000062855.1|ENSSSAT00000072235.1|ENSSSAT00000079619.1|ENSSSAT00000002770.1|ENSSSAT00000005978.1|ENSSSAT00000018523.1|ENSSSAT00000113698.1|ENSSSAT00000115792.1|ENSSSAT00000132540.1|…	http://www.genome.jp/kegg-bin/show_pathway?ko03040/K12860%09red/K12848%09red/K12842%09red/K12843%09red/K12829%09red/K12824%09red/K12822%09red/K12823%09red/K12821%09red/K11984%09red/K12886%09red/K12888%09red/K12815%09red/K12858%09red/K12813%09red/K11093%09red/K12811%09red/K12879%09red/K12850%09red/K12854%09red/K12835%09red/K12897%09red/K12875%09red/K12893%09red/K03283%09red
Pancreatic cancer	ko05212	18	99	1.50828	0.011152	ENSSSAT00000088989.1|ENSSSAT00000145288.1|ENSSSAT00000125047.1|ENSSSAT00000064105.1|ENSSSAT00000104687.1|ENSSSAT00000013031.1|ENSSSAT00000082994.1|ENSSSAT00000007936.1|ENSSSAT00000003799.1|ENSSSAT00000123187.1|ENSSSAT00000083390.1|ENSSSAT00000079167.1|ENSSSAT00000114713.1|ENSSSAT00000070928.1|ENSSSAT00000064248.1|ENSSSAT00000103788.1|ENSSSAT00000015305.1|ENSSSAT00000004191.1	http://www.genome.jp/kegg-bin/show_pathway?ko05212/K04692%09red/K04503%09red/K08732%09red/K05729%09red/K08773%09red/K11217%09red/K04371%09red/K04456%09red/K04440%09red/K04393%09red/K02649%09red/K07210%09red/K13375%09red/K07827%09red/K07835%09red/K11220%09red
Proteoglycans in cancer	ko05205	36	289	0.962714	0.0116115	ENSSSAT00000123187.1|ENSSSAT00000091087.1|ENSSSAT00000080701.1|ENSSSAT00000117219.1|ENSSSAT00000096851.1|ENSSSAT00000077803.1|ENSSSAT00000104079.1|ENSSSAT00000078808.1|ENSSSAT00000019992.1|ENSSSAT00000004191.1|ENSSSAT00000143490.1|ENSSSAT00000052303.1|ENSSSAT00000139557.1|ENSSSAT00000085740.1|ENSSSAT00000138464.1|ENSSSAT00000107354.1|ENSSSAT00000017472.1|ENSSSAT00000057373.1|ENSSSAT00000021786.1|…	http://www.genome.jp/kegg-bin/show_pathway?ko05205/K16336%09red/K04514%09red/K04692%09red/K02677%09red/K16338%09red/K16857%09red/K04393%09red/K17388%09red/K06484%09red/K06487%09red/K05717%09red/K12823%09red/K06106%09red/K06625%09red/K08007%09red/K07830%09red/K02649%09red/K04503%09red/K05692%09red/K04371%09red/K05725%09red/K06643%09red/K04456%09red/K06278%09red/K06256%09red/K13375%09red/K07827%09r…
Osteoclast differentiation	ko04380	24	161	1.22176	0.0116115	ENSSSAT00000088989.1|ENSSSAT00000068199.1|ENSSSAT00000080437.1|ENSSSAT00000110639.1|ENSSSAT00000111768.1|ENSSSAT00000004191.1|ENSSSAT00000071798.1|ENSSSAT00000064105.1|ENSSSAT00000134851.1|ENSSSAT00000082737.1|ENSSSAT00000083390.1|ENSSSAT00000077981.1|ENSSSAT00000125129.1|ENSSSAT00000131769.1|ENSSSAT00000003799.1|ENSSSAT00000079167.1|ENSSSAT00000048033.1|ENSSSAT00000070928.1|ENSSSAT00000020068.1|…	http://www.genome.jp/kegg-bin/show_pathway?ko04380/K04693%09red/K04431%09red/K09029%09red/K11220%09red/K07210%09red/K09253%09red/K04440%09red/K04446%09red/K14381%09red/K04449%09red/K02649%09red/K04469%09red/K04502%09red/K03158%09red/K04466%09red/K04371%09red/K09028%09red/K11217%09red/K03173%09red/K08011%09red/K04456%09red/K13375%09red
MicroRNAs in cancer	ko05206	28	207	1.08158	0.0137949	ENSSSAT00000091087.1|ENSSSAT00000096851.1|ENSSSAT00000104079.1|ENSSSAT00000002943.1|ENSSSAT00000019992.1|ENSSSAT00000143490.1|ENSSSAT00000003845.1|ENSSSAT00000136515.1|ENSSSAT00000139557.1|ENSSSAT00000138464.1|ENSSSAT00000045146.1|ENSSSAT00000093343.1|ENSSSAT00000107354.1|ENSSSAT00000110547.1|ENSSSAT00000016770.1|ENSSSAT00000112255.1|ENSSSAT00000013031.1|ENSSSAT00000090642.1|ENSSSAT00000016725.1|…	http://www.genome.jp/kegg-bin/show_pathway?ko05206/K04514%09red/K04692%09red/K09299%09red/K02677%09red/K04438%09red/K16857%09red/K13863%09red/K12886%09red/K06484%09red/K02599%09red/K04702%09red/K17460%09red/K08007%09red/K12561%09red/K04503%09red/K02085%09red/K09850%09red/K06643%09red/K04498%09red/K06256%09red/K06625%09red/K07827%09red/K05762%09red
Bacterial invasion of epithelial cells	ko05100	20	126	1.31236	0.0137949	ENSSSAT00000077807.1|ENSSSAT00000007847.1|ENSSSAT00000088031.1|ENSSSAT00000072700.1|ENSSSAT00000052303.1|ENSSSAT00000093343.1|ENSSSAT00000151758.1|ENSSSAT00000085740.1|ENSSSAT00000123187.1|ENSSSAT00000016725.1|ENSSSAT00000079268.1|ENSSSAT00000017472.1|ENSSSAT00000070928.1|ENSSSAT00000005815.1|ENSSSAT00000003245.1|ENSSSAT00000107824.1|ENSSSAT00000021786.1|ENSSSAT00000063383.1|ENSSSAT00000067157.1|…	http://www.genome.jp/kegg-bin/show_pathway?ko05100/K05700%09red/K05725%09red/K13738%09red/K04646%09red/K05691%09red/K06484%09red/K05692%09red/K05717%09red/K04438%09red/K05748%09red/K07863%09red/K16942%09red/K04393%09red/K06106%09red/K05726%09red/K06278%09red/K02649%09red
AGE-RAGE signaling pathway in diabetic complications	ko04933	22	154	1.16036	0.021263	ENSSSAT00000088989.1|ENSSSAT00000123187.1|ENSSSAT00000104079.1|ENSSSAT00000153394.1|ENSSSAT00000005746.1|ENSSSAT00000083390.1|ENSSSAT00000021786.1|ENSSSAT00000109588.1|ENSSSAT00000004191.1|ENSSSAT00000112255.1|ENSSSAT00000013031.1|ENSSSAT00000065887.1|ENSSSAT00000003799.1|ENSSSAT00000048033.1|ENSSSAT00000070928.1|ENSSSAT00000007936.1|ENSSSAT00000038263.1|ENSSSAT00000093398.1|ENSSSAT00000064248.1|…	http://www.genome.jp/kegg-bin/show_pathway?ko04933/K05717%09red/K04692%09red/K04503%09red/K03901%09red/K04702%09red/K02677%09red/K05740%09red/K03982%09red/K04371%09red/K04456%09red/K04440%09red/K04393%09red/K11220%09red/K02159%09red/K09203%09red/K13375%09red/K07827%09red/K06237%09red/K02649%09red/K04446%09red
Pathways in cancer	ko05200	56	551	0.669161	0.021263	ENSSSAT00000088989.1|ENSSSAT00000123187.1|ENSSSAT00000004151.1|ENSSSAT00000079517.1|ENSSSAT00000079141.1|ENSSSAT00000096851.1|ENSSSAT00000077803.1|ENSSSAT00000104079.1|ENSSSAT00000110639.1|ENSSSAT00000083134.1|ENSSSAT00000109460.1|ENSSSAT00000107174.1|ENSSSAT00000125047.1|ENSSSAT00000071798.1|ENSSSAT00000143490.1|ENSSSAT00000003845.1|ENSSSAT00000064105.1|ENSSSAT00000056193.1|ENSSSAT00000110547.1|…	http://www.genome.jp/kegg-bin/show_pathway?ko05200/K09291%09red/K04514%09red/K04692%09red/K02677%09red/K08878%09red/K04438%09red/K04393%09red/K11220%09red/K02159%09red/K07210%09red/K02353%09red/K09592%09red/K10054%09red/K04398%09red/K17388%09red/K09487%09red/K08732%09red/K06485%09red/K04662%09red/K08773%09red/K05717%09red/K04440%09red/K06625%09red/K04371%09red/K06241%09red/K04469%09red/K04503%09r…
Leukocyte transendothelial migration	ko04670	22	155	1.15102	0.021263	ENSSSAT00000123187.1|ENSSSAT00000117219.1|ENSSSAT00000088457.1|ENSSSAT00000077803.1|ENSSSAT00000104079.1|ENSSSAT00000107824.1|ENSSSAT00000052303.1|ENSSSAT00000084258.1|ENSSSAT00000060714.1|ENSSSAT00000138464.1|ENSSSAT00000107354.1|ENSSSAT00000017472.1|ENSSSAT00000111589.1|ENSSSAT00000072700.1|ENSSSAT00000106301.1|ENSSSAT00000108532.1|ENSSSAT00000007847.1|ENSSSAT00000002943.1|ENSSSAT00000070928.1|…	http://www.genome.jp/kegg-bin/show_pathway?ko04670/K05699%09red/K17388%09red/K05692%09red/K05725%09red/K05726%09red/K05691%09red/K02677%09red/K05700%09red/K06274%09red/K08011%09red/K04514%09red/K04393%09red/K05763%09red/K05690%09red/K04630%09red/K08007%09red/K02649%09red
Arrhythmogenic right ventricular cardiomyopathy (ARVC)	ko05412	15	87	1.43166	0.0227716	ENSSSAT00000001871.1|ENSSSAT00000057373.1|ENSSSAT00000052303.1|ENSSSAT00000084258.1|ENSSSAT00000076731.1|ENSSSAT00000106301.1|ENSSSAT00000016725.1|ENSSSAT00000020906.1|ENSSSAT00000002732.1|ENSSSAT00000017472.1|ENSSSAT00000001622.1|ENSSSAT00000072700.1|ENSSSAT00000108532.1|ENSSSAT00000015082.1|ENSSSAT00000011858.1	http://www.genome.jp/kegg-bin/show_pathway?ko05412/K05699%09red/K06736%09red/K04872%09red/K07597%09red/K05691%09red/K06484%09red/K06487%09red/K05692%09red/K06265%09red/K06485%09red/K10381%09red/K12641%09red
Hepatitis B	ko05161	27	214	0.981135	0.0240813	ENSSSAT00000088989.1|ENSSSAT00000148171.1|ENSSSAT00000079517.1|ENSSSAT00000068587.1|ENSSSAT00000100867.1|ENSSSAT00000104079.1|ENSSSAT00000034743.1|ENSSSAT00000117001.1|ENSSSAT00000004191.1|ENSSSAT00000143490.1|ENSSSAT00000003845.1|ENSSSAT00000064105.1|ENSSSAT00000083390.1|ENSSSAT00000114159.1|ENSSSAT00000013031.1|ENSSSAT00000003799.1|ENSSSAT00000079167.1|ENSSSAT00000048033.1|ENSSSAT00000070928.1|…	http://www.genome.jp/kegg-bin/show_pathway?ko05161/K16197%09red/K04692%09red/K02677%09red/K11220%09red/K02159%09red/K07210%09red/K04398%09red/K04440%09red/K04446%09red/K04371%09red/K02649%09red/K09048%09red/K04503%09red/K13375%09red/K11217%09red/K12646%09red/K12647%09red/K04498%09red/K04456%09red/K17333%09red/K06625%09red/K07827%09red
Tight junction	ko04530	26	203	1.00282	0.0240813	ENSSSAT00000123187.1|ENSSSAT00000011825.1|ENSSSAT00000012694.1|ENSSSAT00000104079.1|ENSSSAT00000109624.1|ENSSSAT00000011052.1|ENSSSAT00000004191.1|ENSSSAT00000138480.1|ENSSSAT00000052303.1|ENSSSAT00000084258.1|ENSSSAT00000085740.1|ENSSSAT00000124186.1|ENSSSAT00000017472.1|ENSSSAT00000118682.1|ENSSSAT00000106301.1|ENSSSAT00000014038.1|ENSSSAT00000108532.1|ENSSSAT00000002530.1|ENSSSAT00000072700.1|…	http://www.genome.jp/kegg-bin/show_pathway?ko04530/K05699%09red/K06109%09red/K04237%09red/K05629%09red/K05691%09red/K02677%09red/K03097%09red/K05692%09red/K06106%09red/K10352%09red/K04456%09red/K04393%09red/K06101%09red/K04630%09red/K07830%09red/K07827%09red/K05631%09red/K06095%09red
HTLV-I infection	ko05166	38	343	0.793578	0.0250072	ENSSSAT00000068199.1|ENSSSAT00000098238.1|ENSSSAT00000080437.1|ENSSSAT00000072225.1|ENSSSAT00000110639.1|ENSSSAT00000109460.1|ENSSSAT00000117001.1|ENSSSAT00000004191.1|ENSSSAT00000002653.1|ENSSSAT00000143490.1|ENSSSAT00000003845.1|ENSSSAT00000064105.1|ENSSSAT00000113028.1|ENSSSAT00000134851.1|ENSSSAT00000082737.1|ENSSSAT00000117278.1|ENSSSAT00000120880.1|ENSSSAT00000139668.1|ENSSSAT00000002530.1|…	http://www.genome.jp/kegg-bin/show_pathway?ko05166/K02678%09red/K09052%09red/K11304%09red/K02159%09red/K07210%09red/K02353%09red/K09032%09red/K06751%09red/K09253%09red/K03350%09red/K04446%09red/K07830%09red/K02649%09red/K04469%09red/K04502%09red/K04503%09red/K03158%09red/K04466%09red/K02085%09red/K06625%09red/K11217%09red/K08054%09red/K08057%09red/K09203%09red/K04498%09red/K04456%09red/K17333%09r…
Regulation of actin cytoskeleton	ko04810	33	286	0.852238	0.0259126	ENSSSAT00000123187.1|ENSSSAT00000057373.1|ENSSSAT00000117219.1|ENSSSAT00000103788.1|ENSSSAT00000077803.1|ENSSSAT00000107824.1|ENSSSAT00000088031.1|ENSSSAT00000153394.1|ENSSSAT00000005746.1|ENSSSAT00000052303.1|ENSSSAT00000084258.1|ENSSSAT00000085530.1|ENSSSAT00000138464.1|ENSSSAT00000121253.1|ENSSSAT00000107354.1|ENSSSAT00000017472.1|ENSSSAT00000021786.1|ENSSSAT00000106301.1|ENSSSAT00000015082.1|…	http://www.genome.jp/kegg-bin/show_pathway?ko04810/K04514%09red/K04371%09red/K04438%09red/K04393%09red/K17388%09red/K06485%09red/K06484%09red/K06487%09red/K05717%09red/K08007%09red/K07830%09red/K02649%09red/K05699%09red/K05692%09red/K02085%09red/K05750%09red/K07827%09red/K05726%09red/K05725%09red/K05740%09red/K05729%09red/K05700%09red/K05748%09red/K00889%09red/K05766%09red/K05763%09red/K05762%09r…
Epstein-Barr virus infection	ko05169	34	300	0.826359	0.0265558	ENSSSAT00000088989.1|ENSSSAT00000011825.1|ENSSSAT00000096851.1|ENSSSAT00000068587.1|ENSSSAT00000100867.1|ENSSSAT00000110639.1|ENSSSAT00000041507.1|ENSSSAT00000007481.1|ENSSSAT00000028170.1|ENSSSAT00000034743.1|ENSSSAT00000004191.1|ENSSSAT00000071798.1|ENSSSAT00000143490.1|ENSSSAT00000003845.1|ENSSSAT00000064105.1|ENSSSAT00000100813.1|ENSSSAT00000139557.1|ENSSSAT00000082737.1|ENSSSAT00000117278.1|…	http://www.genome.jp/kegg-bin/show_pathway?ko05169/K15979%09red/K15978%09red/K04692%09red/K16197%09red/K16198%09red/K06065%09red/K07210%09red/K03028%09red/K06751%09red/K09253%09red/K04431%09red/K04440%09red/K05135%09red/K02649%09red/K04469%09red/K03097%09red/K04466%09red/K11217%09red/K03173%09red/K12646%09red/K06643%09red/K06492%09red/K04498%09red/K04456%09red/K06256%09red/K06625%09red/K03283%09r…
MAPK signaling pathway	ko04010	37	336	0.784851	0.0265558	ENSSSAT00000088989.1|ENSSSAT00000136407.1|ENSSSAT00000123187.1|ENSSSAT00000080437.1|ENSSSAT00000011929.1|ENSSSAT00000104079.1|ENSSSAT00000110639.1|ENSSSAT00000028170.1|ENSSSAT00000125911.1|ENSSSAT00000117001.1|ENSSSAT00000004191.1|ENSSSAT00000071798.1|ENSSSAT00000071127.1|ENSSSAT00000134851.1|ENSSSAT00000082737.1|ENSSSAT00000077981.1|ENSSSAT00000015325.1|ENSSSAT00000013287.1|ENSSSAT00000011858.1|…	http://www.genome.jp/kegg-bin/show_pathway?ko04010/K04435%09red/K04431%09red/K02677%09red/K04438%09red/K04393%09red/K07210%09red/K09253%09red/K04440%09red/K04446%09red/K04371%09red/K04449%09red/K07830%09red/K04469%09red/K04468%09red/K04423%09red/K04407%09red/K04429%09red/K03158%09red/K04466%09red/K03173%09red/K02308%09red/K04372%09red/K04872%09red/K04380%09red/K04456%09red/K17333%09red/K13375%09r…
Shigellosis	ko05131	16	107	1.22625	0.036814	ENSSSAT00000088989.1|ENSSSAT00000077807.1|ENSSSAT00000007847.1|ENSSSAT00000077803.1|ENSSSAT00000052303.1|ENSSSAT00000093343.1|ENSSSAT00000085740.1|ENSSSAT00000139557.1|ENSSSAT00000003799.1|ENSSSAT00000123187.1|ENSSSAT00000016725.1|ENSSSAT00000079167.1|ENSSSAT00000017472.1|ENSSSAT00000088031.1|ENSSSAT00000005746.1|ENSSSAT00000002943.1	http://www.genome.jp/kegg-bin/show_pathway?ko05131/K17388%09red/K04514%09red/K05700%09red/K05740%09red/K06484%09red/K05692%09red/K04438%09red/K05748%09red/K07863%09red/K04440%09red/K04393%09red/K06106%09red/K06256%09red/K07210%09red/K04371%09red
Endocytosis	ko04144	40	382	0.712214	0.036814	ENSSSAT00000123187.1|ENSSSAT00000028170.1|ENSSSAT00000007087.1|ENSSSAT00000085530.1|ENSSSAT00000142315.1|ENSSSAT00000096851.1|ENSSSAT00000015526.1|ENSSSAT00000003245.1|ENSSSAT00000022467.1|ENSSSAT00000004943.1|ENSSSAT00000008072.1|ENSSSAT00000151758.1|ENSSSAT00000117278.1|ENSSSAT00000003584.1|ENSSSAT00000061720.1|ENSSSAT00000118216.1|ENSSSAT00000063383.1|ENSSSAT00000117986.1|ENSSSAT00000107991.1|…	http://www.genome.jp/kegg-bin/show_pathway?ko04144/K10396%09red/K12474%09red/K04393%09red/K12470%09red/K12473%09red/K10054%09red/K06751%09red/K18462%09red/K04237%09red/K12196%09red/K18443%09red/K12194%09red/K04646%09red/K05632%09red/K12478%09red/K12489%09red/K12484%09red/K11839%09red/K12480%09red/K00889%09red/K10364%09red/K07903%09red/K12493%09red/K12469%09red/K12182%09red/K11866%09red/K06643%09r…
Adherens junction	ko04520	18	136	1.05018	0.0627263	ENSSSAT00000103460.1|ENSSSAT00000007847.1|ENSSSAT00000003845.1|ENSSSAT00000011825.1|ENSSSAT00000088457.1|ENSSSAT00000052303.1|ENSSSAT00000088031.1|ENSSSAT00000084258.1|ENSSSAT00000003799.1|ENSSSAT00000123187.1|ENSSSAT00000016405.1|ENSSSAT00000134480.1|ENSSSAT00000017472.1|ENSSSAT00000088014.1|ENSSSAT00000072700.1|ENSSSAT00000106301.1|ENSSSAT00000108532.1|ENSSSAT00000074566.1	http://www.genome.jp/kegg-bin/show_pathway?ko04520/K05699%09red/K04468%09red/K05700%09red/K05691%09red/K05690%09red/K03097%09red/K05692%09red/K05748%09red/K04498%09red/K06592%09red/K04237%09red/K04393%09red/K04371%09red/K06531%09red
Influenza A	ko05164	30	275	0.771318	0.0634733	ENSSSAT00000088989.1|ENSSSAT00000148171.1|ENSSSAT00000080437.1|ENSSSAT00000140497.1|ENSSSAT00000068587.1|ENSSSAT00000104079.1|ENSSSAT00000111768.1|ENSSSAT00000028170.1|ENSSSAT00000004191.1|ENSSSAT00000003845.1|ENSSSAT00000064105.1|ENSSSAT00000052303.1|ENSSSAT00000134851.1|ENSSSAT00000083390.1|ENSSSAT00000017472.1|ENSSSAT00000005978.1|ENSSSAT00000091327.1|ENSSSAT00000010199.1|ENSSSAT00000003799.1|…	http://www.genome.jp/kegg-bin/show_pathway?ko05164/K04693%09red/K04431%09red/K02677%09red/K11220%09red/K10054%09red/K04440%09red/K04371%09red/K02649%09red/K04722%09red/K05692%09red/K03158%09red/K11217%09red/K12646%09red/K12647%09red/K03237%09red/K09507%09red/K15047%09red/K09523%09red/K04498%09red/K04456%09red/K14297%09red/K14754%09red/K03283%09red
Toxoplasmosis	ko05145	20	161	0.958726	0.0693656	ENSSSAT00000088989.1|ENSSSAT00000001917.1|ENSSSAT00000079517.1|ENSSSAT00000080437.1|ENSSSAT00000005978.1|ENSSSAT00000134851.1|ENSSSAT00000003799.1|ENSSSAT00000083390.1|ENSSSAT00000079167.1|ENSSSAT00000114713.1|ENSSSAT00000105666.1|ENSSSAT00000070928.1|ENSSSAT00000077821.1|ENSSSAT00000028170.1|ENSSSAT00000007936.1|ENSSSAT00000015082.1|ENSSSAT00000031395.1|ENSSSAT00000064105.1|ENSSSAT00000082994.1|…	http://www.genome.jp/kegg-bin/show_pathway?ko05145/K04630%09red/K04692%09red/K06485%09red/K04440%09red/K11217%09red/K03158%09red/K04371%09red/K04456%09red/K06241%09red/K11220%09red/K12473%09red/K07210%09red/K13375%09red/K04398%09red/K05135%09red/K02649%09red/K03283%09red
Viral myocarditis	ko05416	12	78	1.26728	0.0800819	ENSSSAT00000079517.1|ENSSSAT00000052303.1|ENSSSAT00000013031.1|ENSSSAT00000076731.1|ENSSSAT00000117278.1|ENSSSAT00000109012.1|ENSSSAT00000074061.1|ENSSSAT00000017472.1|ENSSSAT00000117090.1|ENSSSAT00000011820.1|ENSSSAT00000063383.1|ENSSSAT00000120923.1	http://www.genome.jp/kegg-bin/show_pathway?ko05416/K06751%09red/K04503%09red/K08887%09red/K05692%09red/K06265%09red/K03260%09red/K06278%09red/K04398%09red
PI3K-Akt signaling pathway	ko04151	42	434	0.598481	0.0830833	ENSSSAT00000153394.1|ENSSSAT00000057373.1|ENSSSAT00000096851.1|ENSSSAT00000100867.1|ENSSSAT00000104079.1|ENSSSAT00000107174.1|ENSSSAT00000034743.1|ENSSSAT00000078951.1|ENSSSAT00000019992.1|ENSSSAT00000091087.1|ENSSSAT00000106614.1|ENSSSAT00000143490.1|ENSSSAT00000110225.1|ENSSSAT00000064105.1|ENSSSAT00000100813.1|ENSSSAT00000127985.1|ENSSSAT00000021786.1|ENSSSAT00000015082.1|ENSSSAT00000109588.1|…	http://www.genome.jp/kegg-bin/show_pathway?ko04151/K16197%09red/K16332%09red/K02677%09red/K16198%09red/K16857%09red/K07210%09red/K19719%09red/K09487%09red/K06485%09red/K06484%09red/K06487%09red/K05717%09red/K04456%09red/K09554%09red/K06249%09red/K04371%09red/K11584%09red/K06241%09red/K09048%09red/K04503%09red/K11217%09red/K05725%09red/K06643%09red/K06071%09red/K04659%09red/K06238%09red/K02649%09r…
Protein digestion and absorption	ko04974	13	91	1.16036	0.0920013	ENSSSAT00000106614.1|ENSSSAT00000148302.1|ENSSSAT00000052952.1|ENSSSAT00000121616.1|ENSSSAT00000125707.1|ENSSSAT00000149317.1|ENSSSAT00000019255.1|ENSSSAT00000098724.1|ENSSSAT00000021909.1|ENSSSAT00000109588.1|ENSSSAT00000078951.1|ENSSSAT00000063402.1|ENSSSAT00000084169.1	http://www.genome.jp/kegg-bin/show_pathway?ko04974/K19719%09red/K08132%09red/K06823%09red/K01540%09red/K06238%09red/K19721%09red/K06237%09red
HIF-1 signaling pathway	ko04066	17	135	0.978362	0.0920013	ENSSSAT00000143490.1|ENSSSAT00000003845.1|ENSSSAT00000074566.1|ENSSSAT00000114713.1|ENSSSAT00000013155.1|ENSSSAT00000096072.1|ENSSSAT00000065887.1|ENSSSAT00000003799.1|ENSSSAT00000104079.1|ENSSSAT00000083134.1|ENSSSAT00000070928.1|ENSSSAT00000094946.1|ENSSSAT00000007936.1|ENSSSAT00000040368.1|ENSSSAT00000142120.1|ENSSSAT00000026512.1|ENSSSAT00000004191.1	http://www.genome.jp/kegg-bin/show_pathway?ko04066/K04692%09red/K00844%09red/K02677%09red/K01103%09red/K03870%09red/K03982%09red/K04498%09red/K06625%09red/K04456%09red/K04371%09red/K04372%09red/K09592%09red/K02649%09red
Hippo signaling pathway	ko04390	24	216	0.79779	0.0920013	ENSSSAT00000072671.1|ENSSSAT00000079141.1|ENSSSAT00000100867.1|ENSSSAT00000109460.1|ENSSSAT00000083988.1|ENSSSAT00000034743.1|ENSSSAT00000052303.1|ENSSSAT00000017472.1|ENSSSAT00000110547.1|ENSSSAT00000072700.1|ENSSSAT00000114159.1|ENSSSAT00000127579.1|ENSSSAT00000013031.1|ENSSSAT00000065887.1|ENSSSAT00000090642.1|ENSSSAT00000002741.1|ENSSSAT00000137481.1|ENSSSAT00000076703.1|ENSSSAT00000103309.1|…	http://www.genome.jp/kegg-bin/show_pathway?ko04390/K16197%09red/K19631%09red/K16822%09red/K04503%09red/K16823%09red/K16682%09red/K04662%09red/K05692%09red/K12075%09red/K03982%09red/K16198%09red/K02085%09red/K05691%09red/K04237%09red/K06827%09red/K09850%09red/K13375%09red/K02353%09red/K16681%09red

## Sheet: Cluster 5
Pathway	ID	Input number	Background number	Log Enrichment	Corrected P-Value	Input	Hyperlink
Ribosome	ko03010	15	186	3.24544	2.08e-08	ENSSSAT00000016959.1|ENSSSAT00000102538.1|ENSSSAT00000080805.1|ENSSSAT00000101049.1|ENSSSAT00000150691.1|ENSSSAT00000071483.1|ENSSSAT00000112553.1|ENSSSAT00000141293.1|ENSSSAT00000068625.1|ENSSSAT00000126722.1|ENSSSAT00000020793.1|ENSSSAT00000130216.1|ENSSSAT00000091983.1|ENSSSAT00000145257.1|ENSSSAT00000124840.1	http://www.genome.jp/kegg-bin/show_pathway?ko03010/K02955%09red/K02953%09red/K02898%09red/K02873%09red/K02885%09red/K02969%09red/K02893%09red/K02891%09red/K02983%09red/K02975%09red/K02936%09red/K02882%09red/K02960%09red
Antigen processing and presentation	ko04612	5	84	2.80732	0.0695401	ENSSSAT00000011482.1|ENSSSAT00000118301.1|ENSSSAT00000000120.1|ENSSSAT00000022824.1|ENSSSAT00000062582.1	http://www.genome.jp/kegg-bin/show_pathway?ko04612/K08055%09red/K03283%09red/K01369%09red/K01368%09red/K04079%09red

## Sheet: Cluster 6
Pathway	ID	Input number	Background number	Log Enrichment	Corrected P-Value	Input	Hyperlink
Spliceosome	ko03040	91	187	2.07684	3.59e-22	ENSSSAT00000077969.1|ENSSSAT00000065471.1|ENSSSAT00000074523.1|ENSSSAT00000145482.1|ENSSSAT00000061561.1|ENSSSAT00000063981.1|ENSSSAT00000090010.1|ENSSSAT00000010316.1|ENSSSAT00000110274.1|ENSSSAT00000003024.1|ENSSSAT00000013058.1|ENSSSAT00000094566.1|ENSSSAT00000051906.1|ENSSSAT00000089528.1|ENSSSAT00000002474.1|ENSSSAT00000109881.1|ENSSSAT00000006853.1|ENSSSAT00000114216.1|ENSSSAT00000028645.1|…	http://www.genome.jp/kegg-bin/show_pathway?ko03040/K12626%09red/K12868%09red/K12896%09red/K12625%09red/K12876%09red/K12830%09red/K12862%09red/K12900%09red/K11087%09red/K11086%09red/K12849%09red/K12733%09red/K12864%09red/K12865%09red/K12844%09red/K12845%09red/K12846%09red/K12841%09red/K12828%09red/K12872%09red/K12826%09red/K12827%09red/K12825%09red/K12823%09red/K11097%09red/K11088%09red/K12622%09r…
Huntington's disease	ko05016	83	245	1.55434	7.95e-13	ENSSSAT00000084015.1|ENSSSAT00000053933.1|ENSSSAT00000015965.1|ENSSSAT00000079517.1|ENSSSAT00000153122.1|ENSSSAT00000144259.1|ENSSSAT00000028765.1|ENSSSAT00000065518.1|ENSSSAT00000087613.1|ENSSSAT00000002545.1|ENSSSAT00000043323.1|ENSSSAT00000039071.1|ENSSSAT00000060050.1|ENSSSAT00000135268.1|ENSSSAT00000069563.1|ENSSSAT00000054573.1|ENSSSAT00000013018.1|ENSSSAT00000025636.1|ENSSSAT00000020519.1|…	http://www.genome.jp/kegg-bin/show_pathway?ko05016/K04398%09red/K03013%09red/K03947%09red/K03951%09red/K03007%09red/K02159%09red/K02273%09red/K02270%09red/K02132%09red/K02135%09red/K03008%09red/K03009%09red/K11830%09red/K02138%09red/K03962%09red/K03965%09red/K03964%09red/K03967%09red/K03943%09red/K03942%09red/K03940%09red/K05862%09red/K08738%09red/K02127%09red/K04564%09red/K00418%09red/K04644%09r…
Proteasome	ko03050	41	66	2.4291	1.91e-12	ENSSSAT00000104968.1|ENSSSAT00000065231.1|ENSSSAT00000063247.1|ENSSSAT00000143741.1|ENSSSAT00000054260.1|ENSSSAT00000023147.1|ENSSSAT00000150364.1|ENSSSAT00000144408.1|ENSSSAT00000110021.1|ENSSSAT00000019256.1|ENSSSAT00000125262.1|ENSSSAT00000004854.1|ENSSSAT00000078335.1|ENSSSAT00000090960.1|ENSSSAT00000075711.1|ENSSSAT00000015092.1|ENSSSAT00000072032.1|ENSSSAT00000050814.1|ENSSSAT00000060446.1|…	http://www.genome.jp/kegg-bin/show_pathway?ko03050/K03064%09red/K03065%09red/K03066%09red/K03062%09red/K03063%09red/K03029%09red/K02728%09red/K02725%09red/K02726%09red/K02727%09red/K06696%09red/K06697%09red/K06698%09red/K02740%09red/K02741%09red/K03039%09red/K03038%09red/K03037%09red/K03036%09red/K03033%09red/K03031%09red/K03030%09red/K11599%09red/K02739%09red/K02738%09red/K02732%09red/K02731%09r…
Parkinson's disease	ko05012	70	192	1.66026	3.16e-12	ENSSSAT00000053933.1|ENSSSAT00000015965.1|ENSSSAT00000153122.1|ENSSSAT00000144259.1|ENSSSAT00000028765.1|ENSSSAT00000002545.1|ENSSSAT00000043323.1|ENSSSAT00000039071.1|ENSSSAT00000060050.1|ENSSSAT00000107852.1|ENSSSAT00000069563.1|ENSSSAT00000054573.1|ENSSSAT00000013018.1|ENSSSAT00000003445.1|ENSSSAT00000020519.1|ENSSSAT00000020908.1|ENSSSAT00000065985.1|ENSSSAT00000077944.1|ENSSSAT00000022022.1|…	http://www.genome.jp/kegg-bin/show_pathway?ko05012/K03947%09red/K04552%09red/K05687%09red/K03951%09red/K02138%09red/K02273%09red/K02270%09red/K02132%09red/K02135%09red/K02136%09red/K03960%09red/K03962%09red/K03965%09red/K03964%09red/K03967%09red/K03943%09red/K03942%09red/K03940%09red/K05862%09red/K08738%09red/K02127%09red/K00418%09red/K00420%09red/K02187%09red/K00236%09red/K00415%09red/K03936%09r…
Oxidative phosphorylation	ko00190	65	172	1.71204	5.5e-12	ENSSSAT00000053933.1|ENSSSAT00000015965.1|ENSSSAT00000144259.1|ENSSSAT00000028765.1|ENSSSAT00000002545.1|ENSSSAT00000043323.1|ENSSSAT00000039071.1|ENSSSAT00000053986.1|ENSSSAT00000021570.1|ENSSSAT00000054573.1|ENSSSAT00000155202.1|ENSSSAT00000003445.1|ENSSSAT00000020519.1|ENSSSAT00000020908.1|ENSSSAT00000065985.1|ENSSSAT00000077944.1|ENSSSAT00000143633.1|ENSSSAT00000005992.1|ENSSSAT00000130343.1|…	http://www.genome.jp/kegg-bin/show_pathway?ko00190/K03950%09red/K01507%09red/K02138%09red/K02273%09red/K02130%09red/K02270%09red/K02132%09red/K02135%09red/K02153%09red/K02136%09red/K03960%09red/K03962%09red/K03965%09red/K03964%09red/K03967%09red/K03943%09red/K03942%09red/K03940%09red/K03947%09red/K02127%09red/K00420%09red/K00236%09red/K02128%09red/K03948%09red/K02147%09red/K02263%09red/K11352%09r…
RNA transport	ko03013	65	221	1.3504	3.47e-08	ENSSSAT00000129663.1|ENSSSAT00000122974.1|ENSSSAT00000017009.1|ENSSSAT00000015048.1|ENSSSAT00000141792.1|ENSSSAT00000134808.1|ENSSSAT00000081027.1|ENSSSAT00000061620.1|ENSSSAT00000117362.1|ENSSSAT00000067263.1|ENSSSAT00000072654.1|ENSSSAT00000075237.1|ENSSSAT00000075497.1|ENSSSAT00000072117.1|ENSSSAT00000017582.1|ENSSSAT00000123963.1|ENSSSAT00000079113.1|ENSSSAT00000080079.1|ENSSSAT00000061968.1|…	http://www.genome.jp/kegg-bin/show_pathway?ko03013/K03754%09red/K13134%09red/K12877%09red/K18644%09red/K10577%09red/K12876%09red/K12160%09red/K03240%09red/K14300%09red/K03242%09red/K14302%09red/K14304%09red/K14306%09red/K14323%09red/K14308%09red/K14320%09red/K14325%09red/K14324%09red/K13129%09red/K12881%09red/K12882%09red/K12883%09red/K07936%09red/K14285%09red/K13025%09red/K14284%09red/K05019%09r…
Non-alcoholic fatty liver disease (NAFLD)	ko04932	65	223	1.33741	4.03e-08	ENSSSAT00000084015.1|ENSSSAT00000053933.1|ENSSSAT00000055802.1|ENSSSAT00000079517.1|ENSSSAT00000020908.1|ENSSSAT00000028765.1|ENSSSAT00000002545.1|ENSSSAT00000043323.1|ENSSSAT00000039071.1|ENSSSAT00000060050.1|ENSSSAT00000091439.1|ENSSSAT00000053986.1|ENSSSAT00000021570.1|ENSSSAT00000020519.1|ENSSSAT00000006558.1|ENSSSAT00000084830.1|ENSSSAT00000077944.1|ENSSSAT00000010994.1|ENSSSAT00000122732.1|…	http://www.genome.jp/kegg-bin/show_pathway?ko04932/K04696%09red/K02187%09red/K00417%09red/K04393%09red/K04392%09red/K02159%09red/K02273%09red/K02270%09red/K02271%09red/K04398%09red/K03960%09red/K03948%09red/K03965%09red/K03964%09red/K03967%09red/K03943%09red/K03942%09red/K03940%09red/K03947%09red/K08738%09red/K16341%09red/K07297%09red/K00420%09red/K08822%09red/K04374%09red/K00236%09red/K00922%09r…
Alzheimer's disease	ko05010	67	245	1.24539	1.72e-07	ENSSSAT00000053933.1|ENSSSAT00000015965.1|ENSSSAT00000079517.1|ENSSSAT00000066102.1|ENSSSAT00000028765.1|ENSSSAT00000144259.1|ENSSSAT00000002545.1|ENSSSAT00000063659.1|ENSSSAT00000039071.1|ENSSSAT00000060050.1|ENSSSAT00000053986.1|ENSSSAT00000021570.1|ENSSSAT00000054573.1|ENSSSAT00000003445.1|ENSSSAT00000020519.1|ENSSSAT00000020908.1|ENSSSAT00000065985.1|ENSSSAT00000077944.1|ENSSSAT00000122732.1|…	http://www.genome.jp/kegg-bin/show_pathway?ko05010/K02373%09red/K03950%09red/K01367%09red/K02138%09red/K00134%09red/K02273%09red/K02270%09red/K02132%09red/K02135%09red/K04398%09red/K03960%09red/K03948%09red/K03965%09red/K03964%09red/K03967%09red/K03943%09red/K03942%09red/K03940%09red/K03947%09red/K08738%09red/K02127%09red/K04371%09red/K00420%09red/K02136%09red/K02183%09red/K00236%09red/K06171%09r…
Ribosome	ko03010	55	186	1.35814	4.07e-07	ENSSSAT00000028932.1|ENSSSAT00000086353.1|ENSSSAT00000012032.1|ENSSSAT00000003577.1|ENSSSAT00000075791.1|ENSSSAT00000009680.1|ENSSSAT00000022911.1|ENSSSAT00000061856.1|ENSSSAT00000121660.1|ENSSSAT00000059371.1|ENSSSAT00000130996.1|ENSSSAT00000154596.1|ENSSSAT00000047244.1|ENSSSAT00000078522.1|ENSSSAT00000097357.1|ENSSSAT00000016959.1|ENSSSAT00000069964.1|ENSSSAT00000128688.1|ENSSSAT00000070182.1|…	http://www.genome.jp/kegg-bin/show_pathway?ko03010/K02895%09red/K02879%09red/K02925%09red/K02863%09red/K02956%09red/K02932%09red/K02935%09red/K02888%09red/K02950%09red/K02913%09red/K02912%09red/K02911%09red/K02886%09red/K02881%09red/K02916%09red/K02959%09red/K02914%09red/K02992%09red/K02978%09red/K02974%09red/K02998%09red/K02971%09red/K02996%09red/K02930%09red/K02939%09red/K02967%09red/K02867%09r…
Ribosome biogenesis in eukaryotes	ko03008	33	95	1.59048	1.67e-05	ENSSSAT00000060734.1|ENSSSAT00000021030.1|ENSSSAT00000134808.1|ENSSSAT00000117362.1|ENSSSAT00000112315.1|ENSSSAT00000008084.1|ENSSSAT00000053539.1|ENSSSAT00000088647.1|ENSSSAT00000012264.1|ENSSSAT00000105920.1|ENSSSAT00000010892.1|ENSSSAT00000130909.1|ENSSSAT00000029235.1|ENSSSAT00000124540.1|ENSSSAT00000022203.1|ENSSSAT00000069481.1|ENSSSAT00000082616.1|ENSSSAT00000020157.1|ENSSSAT00000094566.1|…	http://www.genome.jp/kegg-bin/show_pathway?ko03008/K11108%09red/K14546%09red/K03264%09red/K11129%09red/K14545%09red/K12845%09red/K14284%09red/K14557%09red/K14552%09red/K07936%09red/K03537%09red/K14538%09red/K14537%09red/K03539%09red/K14285%09red/K03097%09red/K11131%09red/K11130%09red/K13288%09red/K14561%09red/K14560%09red/K14549%09red/K14565%09red/K14564%09red/K14566%09red/K14568%09red/K11128%09r…
RNA degradation	ko03018	31	92	1.54657	5.61e-05	ENSSSAT00000077969.1|ENSSSAT00000153865.1|ENSSSAT00000063003.1|ENSSSAT00000094644.1|ENSSSAT00000066660.1|ENSSSAT00000019229.1|ENSSSAT00000094128.1|ENSSSAT00000149399.1|ENSSSAT00000073710.1|ENSSSAT00000069348.1|ENSSSAT00000092112.1|ENSSSAT00000065607.1|ENSSSAT00000084724.1|ENSSSAT00000096032.1|ENSSSAT00000066791.1|ENSSSAT00000135412.1|ENSSSAT00000057614.1|ENSSSAT00000146713.1|ENSSSAT00000110169.1|…	http://www.genome.jp/kegg-bin/show_pathway?ko03018/K03679%09red/K03678%09red/K12617%09red/K12593%09red/K12590%09red/K12591%09red/K12598%09red/K04043%09red/K03514%09red/K03681%09red/K13126%09red/K14443%09red/K12602%09red/K12585%09red/K12584%09red/K12622%09red/K12623%09red/K12624%09red/K12580%09red/K12626%09red/K12589%09red/K12620%09red/K12621%09red/K04077%09red/K11600%09red/K12625%09red
Pyrimidine metabolism	ko00240	35	124	1.29103	0.00031317	ENSSSAT00000142598.1|ENSSSAT00000029075.1|ENSSSAT00000116353.1|ENSSSAT00000084823.1|ENSSSAT00000015690.1|ENSSSAT00000021181.1|ENSSSAT00000111051.1|ENSSSAT00000054992.1|ENSSSAT00000017634.1|ENSSSAT00000090394.1|ENSSSAT00000024812.1|ENSSSAT00000063831.1|ENSSSAT00000015547.1|ENSSSAT00000060701.1|ENSSSAT00000003638.1|ENSSSAT00000091852.1|ENSSSAT00000028609.1|ENSSSAT00000000828.1|ENSSSAT00000053115.1|…	http://www.genome.jp/kegg-bin/show_pathway?ko00240/K00857%09red/K03026%09red/K00893%09red/K03020%09red/K03007%09red/K13809%09red/K03025%09red/K03000%09red/K01937%09red/K00876%09red/K03008%09red/K03009%09red/K16904%09red/K00560%09red/K01493%09red/K01081%09red/K02685%09red/K02684%09red/K01511%09red/K03015%09red/K03014%09red/K03017%09red/K03016%09red/K03011%09red/K03013%09red/K00940%09red/K03019%09r…
Epstein-Barr virus infection	ko05169	64	300	0.88712	0.000366644	ENSSSAT00000058236.1|ENSSSAT00000021030.1|ENSSSAT00000065231.1|ENSSSAT00000137373.1|ENSSSAT00000063247.1|ENSSSAT00000155101.1|ENSSSAT00000134808.1|ENSSSAT00000102152.1|ENSSSAT00000001351.1|ENSSSAT00000150364.1|ENSSSAT00000072776.1|ENSSSAT00000091439.1|ENSSSAT00000144408.1|ENSSSAT00000008084.1|ENSSSAT00000110021.1|ENSSSAT00000148964.1|ENSSSAT00000008870.1|ENSSSAT00000029923.1|ENSSSAT00000142598.1|…	http://www.genome.jp/kegg-bin/show_pathway?ko05169/K03064%09red/K03065%09red/K03066%09red/K03039%09red/K03062%09red/K03063%09red/K04730%09red/K16194%09red/K03020%09red/K03124%09red/K03025%09red/K03026%09red/K02206%09red/K03029%09red/K03008%09red/K03009%09red/K06751%09red/K03019%09red/K06630%09red/K06618%09red/K11859%09red/K07936%09red/K04450%09red/K04448%09red/K04377%09red/K06856%09red/K03097%09r…
Herpes simplex infection	ko05168	53	251	0.872316	0.00224317	ENSSSAT00000021030.1|ENSSSAT00000155101.1|ENSSSAT00000079517.1|ENSSSAT00000153584.1|ENSSSAT00000015957.1|ENSSSAT00000143521.1|ENSSSAT00000001351.1|ENSSSAT00000063659.1|ENSSSAT00000071179.1|ENSSSAT00000072776.1|ENSSSAT00000112532.1|ENSSSAT00000071579.1|ENSSSAT00000140314.1|ENSSSAT00000069863.1|ENSSSAT00000006558.1|ENSSSAT00000153583.1|ENSSSAT00000113816.1|ENSSSAT00000010316.1|ENSSSAT00000105941.1|…	http://www.genome.jp/kegg-bin/show_pathway?ko05168/K02373%09red/K04696%09red/K16194%09red/K04734%09red/K03127%09red/K11220%09red/K10054%09red/K04398%09red/K05152%09red/K06752%09red/K08738%09red/K09447%09red/K04379%09red/K12881%09red/K15414%09red/K12891%09red/K12886%09red/K05654%09red/K05132%09red/K04448%09red/K06269%09red/K05653%09red/K06751%09red/K03094%09red/K03097%09red/K03134%09red/K02207%09r…
RNA polymerase	ko03020	15	37	1.81338	0.00362252	ENSSSAT00000131419.1|ENSSSAT00000142598.1|ENSSSAT00000017634.1|ENSSSAT00000070163.1|ENSSSAT00000096124.1|ENSSSAT00000024812.1|ENSSSAT00000003131.1|ENSSSAT00000090920.1|ENSSSAT00000111671.1|ENSSSAT00000015547.1|ENSSSAT00000090648.1|ENSSSAT00000060701.1|ENSSSAT00000126534.1|ENSSSAT00000001389.1|ENSSSAT00000083150.1	http://www.genome.jp/kegg-bin/show_pathway?ko03020/K03020%09red/K03000%09red/K03007%09red/K03026%09red/K03015%09red/K03014%09red/K03017%09red/K03016%09red/K03011%09red/K03025%09red/K03013%09red/K03019%09red/K03008%09red/K03009%09red
DNA replication	ko03030	15	40	1.7009	0.00659411	ENSSSAT00000123875.1|ENSSSAT00000147705.1|ENSSSAT00000111051.1|ENSSSAT00000131132.1|ENSSSAT00000013715.1|ENSSSAT00000100629.1|ENSSSAT00000060777.1|ENSSSAT00000004026.1|ENSSSAT00000064375.1|ENSSSAT00000130825.1|ENSSSAT00000062960.1|ENSSSAT00000011724.1|ENSSSAT00000015690.1|ENSSSAT00000124208.1|ENSSSAT00000116757.1	http://www.genome.jp/kegg-bin/show_pathway?ko03030/K10756%09red/K03469%09red/K04799%09red/K10755%09red/K10740%09red/K02685%09red/K02684%09red/K02210%09red/K03111%09red/K02212%09red/K02540%09red/K02541%09red/K03506%09red
mRNA surveillance pathway	ko03015	29	116	1.11594	0.00659411	ENSSSAT00000055205.1|ENSSSAT00000071579.1|ENSSSAT00000039230.1|ENSSSAT00000113816.1|ENSSSAT00000021242.1|ENSSSAT00000118584.1|ENSSSAT00000054659.1|ENSSSAT00000155137.1|ENSSSAT00000013953.1|ENSSSAT00000104359.1|ENSSSAT00000101568.1|ENSSSAT00000005680.1|ENSSSAT00000006732.1|ENSSSAT00000152108.1|ENSSSAT00000069481.1|ENSSSAT00000077889.1|ENSSSAT00000096032.1|ENSSSAT00000081027.1|ENSSSAT00000061968.1|…	http://www.genome.jp/kegg-bin/show_pathway?ko03015/K06965%09red/K14323%09red/K15544%09red/K14325%09red/K14324%09red/K04354%09red/K12881%09red/K12882%09red/K12883%09red/K14284%09red/K14285%09red/K13025%09red/K11583%09red/K06269%09red/K13126%09red/K03456%09red/K14962%09red/K12877%09red/K12876%09red/K11584%09red/K14403%09red/K14407%09red/K14396%09red/K14397%09red
Cytosolic DNA-sensing pathway	ko04623	21	71	1.35851	0.00659411	ENSSSAT00000016032.1|ENSSSAT00000131419.1|ENSSSAT00000070163.1|ENSSSAT00000142598.1|ENSSSAT00000058165.1|ENSSSAT00000116408.1|ENSSSAT00000080580.1|ENSSSAT00000118154.1|ENSSSAT00000090648.1|ENSSSAT00000085482.1|ENSSSAT00000077556.1|ENSSSAT00000024812.1|ENSSSAT00000000071.1|ENSSSAT00000072776.1|ENSSSAT00000090920.1|ENSSSAT00000003131.1|ENSSSAT00000022333.1|ENSSSAT00000140314.1|ENSSSAT00000060701.1|…	http://www.genome.jp/kegg-bin/show_pathway?ko04623/K12799%09red/K03026%09red/K03007%09red/K05482%09red/K04734%09red/K01370%09red/K09447%09red/K03020%09red/K03014%09red/K12648%09red/K03016%09red/K03025%09red/K03013%09red/K12968%09red/K03019%09red/K05411%09red/K03009%09red
Ubiquitin mediated proteolysis	ko04120	41	197	0.851439	0.0123416	ENSSSAT00000153584.1|ENSSSAT00000152338.1|ENSSSAT00000110179.1|ENSSSAT00000069863.1|ENSSSAT00000106297.1|ENSSSAT00000090676.1|ENSSSAT00000052868.1|ENSSSAT00000086890.1|ENSSSAT00000004283.1|ENSSSAT00000088232.1|ENSSSAT00000012801.1|ENSSSAT00000043198.1|ENSSSAT00000109269.1|ENSSSAT00000046588.1|ENSSSAT00000067302.1|ENSSSAT00000067174.1|ENSSSAT00000069605.1|ENSSSAT00000005383.1|ENSSSAT00000106029.1|…	http://www.genome.jp/kegg-bin/show_pathway?ko04120/K04696%09red/K10597%09red/K06689%09red/K06688%09red/K10577%09red/K10456%09red/K10598%09red/K10580%09red/K10579%09red/K10054%09red/K03868%09red/K04649%09red/K05630%09red/K20217%09red/K03358%09red/K04552%09red/K10144%09red/K03094%09red/K10611%09red/K03178%09red/K02207%09red/K03872%09red/K03871%09red/K03362%09red/K10291%09red/K10684%09red/K10685%09r…
Cardiac muscle contraction	ko04260	24	93	1.16174	0.0125083	ENSSSAT00000055802.1|ENSSSAT00000020908.1|ENSSSAT00000028765.1|ENSSSAT00000002545.1|ENSSSAT00000007440.1|ENSSSAT00000065985.1|ENSSSAT00000077944.1|ENSSSAT00000126332.1|ENSSSAT00000098702.1|ENSSSAT00000056269.1|ENSSSAT00000022022.1|ENSSSAT00000063026.1|ENSSSAT00000059252.1|ENSSSAT00000094245.1|ENSSSAT00000020817.1|ENSSSAT00000015276.1|ENSSSAT00000095042.1|ENSSSAT00000125660.1|ENSSSAT00000080616.1|…	http://www.genome.jp/kegg-bin/show_pathway?ko04260/K02273%09red/K00415%09red/K00416%09red/K00417%09red/K00411%09red/K01539%09red/K00413%09red/K00418%09red/K00420%09red/K10375%09red/K02263%09red/K02271%09red/K02264%09red/K02270%09red/K02266%09red
Pathogenic Escherichia coli infection	ko05130	24	95	1.13105	0.0153049	ENSSSAT00000056588.1|ENSSSAT00000019849.1|ENSSSAT00000062336.1|ENSSSAT00000148914.1|ENSSSAT00000119090.1|ENSSSAT00000024064.1|ENSSSAT00000063791.1|ENSSSAT00000086498.1|ENSSSAT00000065350.1|ENSSSAT00000057886.1|ENSSSAT00000150232.1|ENSSSAT00000015918.1|ENSSSAT00000055774.1|ENSSSAT00000112035.1|ENSSSAT00000055065.1|ENSSSAT00000155086.1|ENSSSAT00000008364.1|ENSSSAT00000141899.1|ENSSSAT00000110566.1|…	http://www.genome.jp/kegg-bin/show_pathway?ko05130/K02105%09red/K05689%09red/K05719%09red/K04513%09red/K11294%09red/K07374%09red/K07375%09red/K04393%09red/K05754%09red/K05755%09red
Purine metabolism	ko00230	41	209	0.766132	0.028168	ENSSSAT00000014594.1|ENSSSAT00000055567.1|ENSSSAT00000029075.1|ENSSSAT00000126534.1|ENSSSAT00000142598.1|ENSSSAT00000015690.1|ENSSSAT00000148378.1|ENSSSAT00000111051.1|ENSSSAT00000017634.1|ENSSSAT00000006714.1|ENSSSAT00000024812.1|ENSSSAT00000111671.1|ENSSSAT00000015547.1|ENSSSAT00000053098.1|ENSSSAT00000060701.1|ENSSSAT00000003638.1|ENSSSAT00000091852.1|ENSSSAT00000063831.1|ENSSSAT00000138828.1|…	http://www.genome.jp/kegg-bin/show_pathway?ko00230/K00856%09red/K00939%09red/K00893%09red/K03020%09red/K03007%09red/K00760%09red/K03025%09red/K03000%09red/K03008%09red/K03009%09red/K01587%09red/K01081%09red/K01756%09red/K02685%09red/K02684%09red/K03026%09red/K01513%09red/K01511%09red/K03015%09red/K03014%09red/K03017%09red/K03016%09red/K03011%09red/K03013%09red/K00940%09red/K18438%09red/K03019%09r…
Protein processing in endoplasmic reticulum	ko04141	43	230	0.696714	0.0456666	ENSSSAT00000055297.1|ENSSSAT00000091821.1|ENSSSAT00000084015.1|ENSSSAT00000060009.1|ENSSSAT00000137373.1|ENSSSAT00000153809.1|ENSSSAT00000001351.1|ENSSSAT00000061806.1|ENSSSAT00000071167.1|ENSSSAT00000060318.1|ENSSSAT00000106297.1|ENSSSAT00000006558.1|ENSSSAT00000133246.1|ENSSSAT00000073018.1|ENSSSAT00000034071.1|ENSSSAT00000023491.1|ENSSSAT00000006887.1|ENSSSAT00000117023.1|ENSSSAT00000005383.1|…	http://www.genome.jp/kegg-bin/show_pathway?ko04141/K16194%09red/K10597%09red/K06689%09red/K13984%09red/K12667%09red/K10839%09red/K02159%09red/K04374%09red/K14025%09red/K05638%09red/K03868%09red/K10956%09red/K09518%09red/K14003%09red/K13250%09red/K01367%09red/K14004%09red/K14005%09red/K12666%09red/K04523%09red/K03094%09red/K10084%09red/K12668%09red/K10080%09red/K09562%09red/K14027%09red/K09584%09r…
Apoptosis	ko04210	40	210	0.723622	0.0456666	ENSSSAT00000066401.1|ENSSSAT00000056588.1|ENSSSAT00000079517.1|ENSSSAT00000019849.1|ENSSSAT00000148914.1|ENSSSAT00000024064.1|ENSSSAT00000084015.1|ENSSSAT00000063659.1|ENSSSAT00000086498.1|ENSSSAT00000091439.1|ENSSSAT00000071553.1|ENSSSAT00000006558.1|ENSSSAT00000029923.1|ENSSSAT00000057886.1|ENSSSAT00000122732.1|ENSSSAT00000054544.1|ENSSSAT00000005222.1|ENSSSAT00000004936.1|ENSSSAT00000087613.1|…	http://www.genome.jp/kegg-bin/show_pathway?ko04210/K02373%09red/K01368%09red/K01365%09red/K01367%09red/K04734%09red/K01363%09red/K02159%09red/K04398%09red/K08731%09red/K07374%09red/K08738%09red/K04379%09red/K16341%09red/K10522%09red/K04371%09red/K02187%09red/K04374%09red/K01379%09red/K01374%09red/K04402%09red/K00922%09red/K03171%09red/K03237%09red/K04448%09red/K07611%09red/K04369%09red/K04451%09r…
Antigen processing and presentation	ko04612	20	84	1.04555	0.0576584	ENSSSAT00000011482.1|ENSSSAT00000118301.1|ENSSSAT00000058537.1|ENSSSAT00000137373.1|ENSSSAT00000144309.1|ENSSSAT00000019071.1|ENSSSAT00000079469.1|ENSSSAT00000143521.1|ENSSSAT00000012349.1|ENSSSAT00000004936.1|ENSSSAT00000071814.1|ENSSSAT00000097079.1|ENSSSAT00000155278.1|ENSSSAT00000012429.1|ENSSSAT00000144585.1|ENSSSAT00000120870.1|ENSSSAT00000019256.1|ENSSSAT00000124645.1|ENSSSAT00000005222.1|…	http://www.genome.jp/kegg-bin/show_pathway?ko04612/K06751%09red/K08055%09red/K06752%09red/K01368%09red/K06696%09red/K06697%09red/K01365%09red/K01363%09red/K06698%09red/K05654%09red/K03283%09red/K08065%09red/K05653%09red/K08066%09red
Protein export	ko03060	9	25	1.64201	0.077307	ENSSSAT00000055297.1|ENSSSAT00000008716.1|ENSSSAT00000156379.1|ENSSSAT00000012812.1|ENSSSAT00000070988.1|ENSSSAT00000082033.1|ENSSSAT00000153809.1|ENSSSAT00000087659.1|ENSSSAT00000073018.1	http://www.genome.jp/kegg-bin/show_pathway?ko03060/K03217%09red/K10956%09red/K13280%09red/K07342%09red/K12272%09red/K03105%09red/K09647%09red

## Sheet: Cluster 7
Pathway	ID	Input number	Background number	Log Enrichment	Corrected P-Value	Input	Hyperlink
Toll-like receptor signaling pathway	ko04620	29	119	2.61516	7.49e-11	ENSSSAT00000013824.1|ENSSSAT00000079517.1|ENSSSAT00000101267.1|ENSSSAT00000088468.1|ENSSSAT00000057699.1|ENSSSAT00000078040.1|ENSSSAT00000072776.1|ENSSSAT00000091439.1|ENSSSAT00000020824.1|ENSSSAT00000017954.1|ENSSSAT00000140314.1|ENSSSAT00000030947.1|ENSSSAT00000058165.1|ENSSSAT00000138472.1|ENSSSAT00000091621.1|ENSSSAT00000088280.1|ENSSSAT00000007124.1|ENSSSAT00000071335.1|ENSSSAT00000005737.1|…	http://www.genome.jp/kegg-bin/show_pathway?ko04620/K12672%09red/K12671%09red/K04448%09red/K04398%09red/K04415%09red/K11220%09red/K04735%09red/K04734%09red/K09447%09red/K04379%09red/K05416%09red/K03174%09red/K05131%09red/K02580%09red/K03160%09red/K05414%09red/K05411%09red/K10030%09red
RIG-I-like receptor signaling pathway	ko04622	25	90	2.80399	1.45e-10	ENSSSAT00000013824.1|ENSSSAT00000079517.1|ENSSSAT00000101267.1|ENSSSAT00000088468.1|ENSSSAT00000103815.1|ENSSSAT00000007105.1|ENSSSAT00000020824.1|ENSSSAT00000017954.1|ENSSSAT00000140314.1|ENSSSAT00000012417.1|ENSSSAT00000030947.1|ENSSSAT00000058165.1|ENSSSAT00000088280.1|ENSSSAT00000007124.1|ENSSSAT00000087233.1|ENSSSAT00000005737.1|ENSSSAT00000147195.1|ENSSSAT00000153333.1|ENSSSAT00000100705.1|…	http://www.genome.jp/kegg-bin/show_pathway?ko04622/K12671%09red/K10030%09red/K04400%09red/K08601%09red/K04735%09red/K04734%09red/K09447%09red/K12648%09red/K12649%09red/K03174%09red/K02580%09red/K12650%09red/K05414%09red/K09578%09red/K05411%09red/K04398%09red
Measles	ko05162	28	164	2.10179	8.61e-08	ENSSSAT00000137373.1|ENSSSAT00000030947.1|ENSSSAT00000088468.1|ENSSSAT00000102152.1|ENSSSAT00000078040.1|ENSSSAT00000103815.1|ENSSSAT00000072776.1|ENSSSAT00000020824.1|ENSSSAT00000017954.1|ENSSSAT00000140314.1|ENSSSAT00000147973.1|ENSSSAT00000058165.1|ENSSSAT00000091621.1|ENSSSAT00000088280.1|ENSSSAT00000007124.1|ENSSSAT00000135701.1|ENSSSAT00000016032.1|ENSSSAT00000005737.1|ENSSSAT00000153333.1|…	http://www.genome.jp/kegg-bin/show_pathway?ko05162/K06856%09red/K05133%09red/K10144%09red/K11220%09red/K04735%09red/K04734%09red/K09447%09red/K12648%09red/K11859%09red/K14754%09red/K04390%09red/K02580%09red/K05131%09red/K05414%09red/K12968%09red/K05411%09red/K03283%09red
Hepatitis B	ko05161	32	214	1.91052	8.61e-08	ENSSSAT00000013824.1|ENSSSAT00000079517.1|ENSSSAT00000115838.1|ENSSSAT00000088468.1|ENSSSAT00000103815.1|ENSSSAT00000072776.1|ENSSSAT00000091439.1|ENSSSAT00000020824.1|ENSSSAT00000017954.1|ENSSSAT00000140314.1|ENSSSAT00000147973.1|ENSSSAT00000030947.1|ENSSSAT00000122732.1|ENSSSAT00000002894.1|ENSSSAT00000091621.1|ENSSSAT00000000208.1|ENSSSAT00000007124.1|ENSSSAT00000004878.1|ENSSSAT00000071335.1|…	http://www.genome.jp/kegg-bin/show_pathway?ko05161/K04398%09red/K02158%09red/K04390%09red/K04735%09red/K04734%09red/K11220%09red/K11222%09red/K10030%09red/K08738%09red/K09447%09red/K04379%09red/K04446%09red/K04448%09red/K04374%09red/K09049%09red/K04400%09red/K12648%09red/K02580%09red/K13377%09red/K05414%09red/K12496%09red/K05411%09red
Cytosolic DNA-sensing pathway	ko04623	18	71	2.67217	2.96e-07	ENSSSAT00000153333.1|ENSSSAT00000058165.1|ENSSSAT00000030947.1|ENSSSAT00000119869.1|ENSSSAT00000016032.1|ENSSSAT00000088468.1|ENSSSAT00000103815.1|ENSSSAT00000072776.1|ENSSSAT00000088280.1|ENSSSAT00000020824.1|ENSSSAT00000017954.1|ENSSSAT00000140314.1|ENSSSAT00000060701.1|ENSSSAT00000105669.1|ENSSSAT00000138169.1|ENSSSAT00000005737.1|ENSSSAT00000007124.1|ENSSSAT00000100705.1	http://www.genome.jp/kegg-bin/show_pathway?ko04623/K12671%09red/K04735%09red/K04734%09red/K09447%09red/K12648%09red/K03009%09red/K02580%09red/K05414%09red/K05411%09red/K12968%09red
Influenza A	ko05164	34	275	1.63617	1.33e-06	ENSSSAT00000013824.1|ENSSSAT00000137373.1|ENSSSAT00000030947.1|ENSSSAT00000088468.1|ENSSSAT00000078040.1|ENSSSAT00000103815.1|ENSSSAT00000072776.1|ENSSSAT00000091439.1|ENSSSAT00000020824.1|ENSSSAT00000028170.1|ENSSSAT00000140314.1|ENSSSAT00000147973.1|ENSSSAT00000122732.1|ENSSSAT00000091621.1|ENSSSAT00000088280.1|ENSSSAT00000058165.1|ENSSSAT00000007124.1|ENSSSAT00000135701.1|ENSSSAT00000016032.1|…	http://www.genome.jp/kegg-bin/show_pathway?ko05164/K12968%09red/K08738%09red/K12671%09red/K04448%09red/K09507%09red/K04735%09red/K04734%09red/K09447%09red/K14297%09red/K12648%09red/K03283%09red/K09633%09red/K14754%09red/K05133%09red/K04390%09red/K02580%09red/K05131%09red/K05414%09red/K11220%09red/K05411%09red/K10030%09red
TNF signaling pathway	ko04668	23	144	2.00563	3.65e-06	ENSSSAT00000007086.1|ENSSSAT00000079517.1|ENSSSAT00000101267.1|ENSSSAT00000147428.1|ENSSSAT00000091439.1|ENSSSAT00000147973.1|ENSSSAT00000058165.1|ENSSSAT00000002894.1|ENSSSAT00000110428.1|ENSSSAT00000002871.1|ENSSSAT00000007124.1|ENSSSAT00000071335.1|ENSSSAT00000005737.1|ENSSSAT00000090488.1|ENSSSAT00000055480.1|ENSSSAT00000153989.1|ENSSSAT00000100705.1|ENSSSAT00000119869.1|ENSSSAT00000115838.1|…	http://www.genome.jp/kegg-bin/show_pathway?ko04668/K12671%09red/K04445%09red/K09049%09red/K04400%09red/K04415%09red/K05632%09red/K16060%09red/K04735%09red/K04734%09red/K04724%09red/K09258%09red/K04379%09red/K11859%09red/K09028%09red/K04390%09red/K02580%09red/K04448%09red/K04466%09red/K04374%09red/K03174%09red/K04398%09red
Hepatitis C	ko05160	25	170	1.88646	3.72e-06	ENSSSAT00000013824.1|ENSSSAT00000030947.1|ENSSSAT00000101267.1|ENSSSAT00000088468.1|ENSSSAT00000078040.1|ENSSSAT00000103815.1|ENSSSAT00000146224.1|ENSSSAT00000020824.1|ENSSSAT00000017954.1|ENSSSAT00000140314.1|ENSSSAT00000058165.1|ENSSSAT00000091621.1|ENSSSAT00000095097.1|ENSSSAT00000007124.1|ENSSSAT00000005737.1|ENSSSAT00000141427.1|ENSSSAT00000105669.1|ENSSSAT00000088280.1|ENSSSAT00000116534.1|…	http://www.genome.jp/kegg-bin/show_pathway?ko05160/K06087%09red/K04735%09red/K09444%09red/K04734%09red/K09447%09red/K12648%09red/K03174%09red/K02158%09red/K02580%09red/K05131%09red/K05414%09red/K11220%09red/K05411%09red/K10030%09red
Toxoplasmosis	ko05145	23	161	1.84464	1.51e-05	ENSSSAT00000137373.1|ENSSSAT00000079517.1|ENSSSAT00000057699.1|ENSSSAT00000063586.1|ENSSSAT00000028170.1|ENSSSAT00000122732.1|ENSSSAT00000017419.1|ENSSSAT00000002871.1|ENSSSAT00000091621.1|ENSSSAT00000007124.1|ENSSSAT00000004878.1|ENSSSAT00000135701.1|ENSSSAT00000005737.1|ENSSSAT00000135619.1|ENSSSAT00000141427.1|ENSSSAT00000058165.1|ENSSSAT00000105669.1|ENSSSAT00000031395.1|ENSSSAT00000058537.1|…	http://www.genome.jp/kegg-bin/show_pathway?ko05145/K04694%09red/K05133%09red/K16060%09red/K04735%09red/K04734%09red/K08738%09red/K04630%09red/K11220%09red/K02158%09red/K02580%09red/K03160%09red/K13377%09red/K03283%09red/K05135%09red/K04398%09red
Osteoclast differentiation	ko04380	23	161	1.84464	1.51e-05	ENSSSAT00000051022.1|ENSSSAT00000139528.1|ENSSSAT00000078040.1|ENSSSAT00000110639.1|ENSSSAT00000091439.1|ENSSSAT00000016360.1|ENSSSAT00000135701.1|ENSSSAT00000058165.1|ENSSSAT00000060714.1|ENSSSAT00000077981.1|ENSSSAT00000125129.1|ENSSSAT00000017419.1|ENSSSAT00000091621.1|ENSSSAT00000007124.1|ENSSSAT00000087233.1|ENSSSAT00000071335.1|ENSSSAT00000005737.1|ENSSSAT00000048033.1|ENSSSAT00000119869.1|…	http://www.genome.jp/kegg-bin/show_pathway?ko04380/K04469%09red/K04694%09red/K05133%09red/K04502%09red/K14381%09red/K08601%09red/K04735%09red/K05869%09red/K04348%09red/K04734%09red/K04466%09red/K04379%09red/K08011%09red/K11220%09red/K09028%09red/K09029%09red/K02580%09red/K05131%09red/K04449%09red/K04448%09red/K04446%09red
Herpes simplex infection	ko05168	29	251	1.53843	2.68e-05	ENSSSAT00000079517.1|ENSSSAT00000101267.1|ENSSSAT00000088468.1|ENSSSAT00000078040.1|ENSSSAT00000103815.1|ENSSSAT00000072776.1|ENSSSAT00000091439.1|ENSSSAT00000020824.1|ENSSSAT00000071579.1|ENSSSAT00000017954.1|ENSSSAT00000140314.1|ENSSSAT00000147973.1|ENSSSAT00000110347.1|ENSSSAT00000007832.1|ENSSSAT00000030947.1|ENSSSAT00000122732.1|ENSSSAT00000102514.1|ENSSSAT00000005680.1|ENSSSAT00000091621.1|…	http://www.genome.jp/kegg-bin/show_pathway?ko05168/K08738%09red/K04448%09red/K02207%09red/K06505%09red/K04735%09red/K04734%09red/K09447%09red/K04379%09red/K12881%09red/K12648%09red/K03006%09red/K03174%09red/K05133%09red/K04390%09red/K02580%09red/K05131%09red/K05414%09red/K11220%09red/K05411%09red/K04398%09red
Cytokine-cytokine receptor interaction	ko04060	25	207	1.60236	6.61e-05	ENSSSAT00000013824.1|ENSSSAT00000030947.1|ENSSSAT00000068740.1|ENSSSAT00000123368.1|ENSSSAT00000088468.1|ENSSSAT00000057699.1|ENSSSAT00000078040.1|ENSSSAT00000020824.1|ENSSSAT00000017954.1|ENSSSAT00000147973.1|ENSSSAT00000132350.1|ENSSSAT00000131693.1|ENSSSAT00000138472.1|ENSSSAT00000088280.1|ENSSSAT00000004878.1|ENSSSAT00000135619.1|ENSSSAT00000135701.1|ENSSSAT00000122769.1|ENSSSAT00000005907.1|…	http://www.genome.jp/kegg-bin/show_pathway?ko04060/K12672%09red/K12671%09red/K04181%09red/K04182%09red/K04662%09red/K04390%09red/K04188%09red/K05133%09red/K05416%09red/K05131%09red/K05512%09red/K03160%09red/K13377%09red/K05414%09red/K05475%09red/K05135%09red/K10030%09red
Legionellosis	ko05134	15	83	2.18384	8.85e-05	ENSSSAT00000013824.1|ENSSSAT00000058537.1|ENSSSAT00000122732.1|ENSSSAT00000137373.1|ENSSSAT00000079517.1|ENSSSAT00000119869.1|ENSSSAT00000005737.1|ENSSSAT00000060389.1|ENSSSAT00000124196.1|ENSSSAT00000110639.1|ENSSSAT00000058165.1|ENSSSAT00000028170.1|ENSSSAT00000105669.1|ENSSSAT00000110987.1|ENSSSAT00000007124.1	http://www.genome.jp/kegg-bin/show_pathway?ko05134/K04469%09red/K15464%09red/K04735%09red/K08738%09red/K04734%09red/K03283%09red/K02580%09red/K04398%09red/K10030%09red
Chemokine signaling pathway	ko04062	24	204	1.56453	0.000133454	ENSSSAT00000013824.1|ENSSSAT00000131693.1|ENSSSAT00000138481.1|ENSSSAT00000058165.1|ENSSSAT00000060714.1|ENSSSAT00000138472.1|ENSSSAT00000091621.1|ENSSSAT00000007124.1|ENSSSAT00000068740.1|ENSSSAT00000005737.1|ENSSSAT00000122769.1|ENSSSAT00000005907.1|ENSSSAT00000046606.1|ENSSSAT00000115619.1|ENSSSAT00000031395.1|ENSSSAT00000012085.1|ENSSSAT00000019594.1|ENSSSAT00000100705.1|ENSSSAT00000119869.1|…	http://www.genome.jp/kegg-bin/show_pathway?ko04062/K04630%09red/K12671%09red/K12672%09red/K08042%09red/K04182%09red/K05512%09red/K04345%09red/K04181%09red/K04735%09red/K04734%09red/K09408%09red/K04547%09red/K08011%09red/K04188%09red/K11220%09red/K02580%09red/K05416%09red/K00909%09red/K10030%09red
NF-kappa B signaling pathway	ko04064	17	116	1.88147	0.000218793	ENSSSAT00000013824.1|ENSSSAT00000108090.1|ENSSSAT00000005907.1|ENSSSAT00000058165.1|ENSSSAT00000119869.1|ENSSSAT00000101267.1|ENSSSAT00000005737.1|ENSSSAT00000057699.1|ENSSSAT00000102152.1|ENSSSAT00000124196.1|ENSSSAT00000110639.1|ENSSSAT00000002479.1|ENSSSAT00000002871.1|ENSSSAT00000090488.1|ENSSSAT00000105669.1|ENSSSAT00000038038.1|ENSSSAT00000007124.1	http://www.genome.jp/kegg-bin/show_pathway?ko04064/K06856%09red/K04469%09red/K16060%09red/K04735%09red/K04734%09red/K04724%09red/K04466%09red/K05512%09red/K11859%09red/K02580%09red/K03160%09red/K03174%09red/K10030%09red
MAPK signaling pathway	ko04010	32	336	1.25967	0.000218793	ENSSSAT00000137373.1|ENSSSAT00000126745.1|ENSSSAT00000087718.1|ENSSSAT00000110639.1|ENSSSAT00000091439.1|ENSSSAT00000065009.1|ENSSSAT00000028170.1|ENSSSAT00000147973.1|ENSSSAT00000016360.1|ENSSSAT00000000418.1|ENSSSAT00000002894.1|ENSSSAT00000077981.1|ENSSSAT00000110248.1|ENSSSAT00000011858.1|ENSSSAT00000110428.1|ENSSSAT00000007124.1|ENSSSAT00000004878.1|ENSSSAT00000013155.1|ENSSSAT00000012085.1|…	http://www.genome.jp/kegg-bin/show_pathway?ko04010/K04415%09red/K04735%09red/K04390%09red/K04358%09red/K04868%09red/K04379%09red/K04446%09red/K04445%09red/K04449%09red/K04448%09red/K04374%09red/K04469%09red/K04468%09red/K04460%09red/K04465%09red/K04402%09red/K04466%09red/K04345%09red/K04372%09red/K04872%09red/K04348%09red/K04454%09red/K02580%09red/K13377%09red/K04459%09red/K03283%09red
Autoimmune thyroid disease	ko05320	10	47	2.41933	0.000805974	ENSSSAT00000153333.1|ENSSSAT00000030947.1|ENSSSAT00000088468.1|ENSSSAT00000057699.1|ENSSSAT00000102152.1|ENSSSAT00000108090.1|ENSSSAT00000020824.1|ENSSSAT00000017954.1|ENSSSAT00000147973.1|ENSSSAT00000088280.1	http://www.genome.jp/kegg-bin/show_pathway?ko05320/K06856%09red/K03160%09red/K05414%09red/K04390%09red
Cocaine addiction	ko05030	11	64	2.11142	0.00178089	ENSSSAT00000092819.1|ENSSSAT00000012085.1|ENSSSAT00000119869.1|ENSSSAT00000069680.1|ENSSSAT00000147428.1|ENSSSAT00000002894.1|ENSSSAT00000091439.1|ENSSSAT00000125129.1|ENSSSAT00000031395.1|ENSSSAT00000115619.1|ENSSSAT00000007124.1	http://www.genome.jp/kegg-bin/show_pathway?ko05030/K04345%09red/K04448%09red/K09049%09red/K04735%09red/K15839%09red/K04630%09red/K09029%09red/K02580%09red/K00501%09red/K04374%09red
NOD-like receptor signaling pathway	ko04621	14	102	1.78692	0.00186593	ENSSSAT00000013824.1|ENSSSAT00000058165.1|ENSSSAT00000079517.1|ENSSSAT00000085056.1|ENSSSAT00000002871.1|ENSSSAT00000005737.1|ENSSSAT00000124196.1|ENSSSAT00000119869.1|ENSSSAT00000002479.1|ENSSSAT00000107174.1|ENSSSAT00000060715.1|ENSSSAT00000105669.1|ENSSSAT00000007124.1|ENSSSAT00000084734.1	http://www.genome.jp/kegg-bin/show_pathway?ko04621/K08727%09red/K16060%09red/K04735%09red/K04734%09red/K12795%09red/K11859%09red/K04079%09red/K02580%09red/K04398%09red/K08846%09red/K10030%09red
HTLV-I infection	ko05166	29	343	1.08791	0.00302111	ENSSSAT00000057699.1|ENSSSAT00000120880.1|ENSSSAT00000110639.1|ENSSSAT00000091439.1|ENSSSAT00000016360.1|ENSSSAT00000002653.1|ENSSSAT00000138481.1|ENSSSAT00000058165.1|ENSSSAT00000002894.1|ENSSSAT00000094287.1|ENSSSAT00000000208.1|ENSSSAT00000007124.1|ENSSSAT00000004878.1|ENSSSAT00000097972.1|ENSSSAT00000098856.1|ENSSSAT00000071335.1|ENSSSAT00000084283.1|ENSSSAT00000005737.1|ENSSSAT00000090642.1|…	http://www.genome.jp/kegg-bin/show_pathway?ko05166/K04469%09red/K04735%09red/K04734%09red/K11304%09red/K03160%09red/K02353%09red/K02354%09red/K09032%09red/K08042%09red/K04379%09red/K04446%09red/K04448%09red/K04374%09red/K04685%09red/K04502%09red/K04466%09red/K02085%09red/K02580%09red/K00714%09red/K04345%09red/K09203%09red/K04348%09red/K03363%09red/K13377%09red/K12496%09red/K15304%09red
Tuberculosis	ko05152	22	237	1.22268	0.00504459	ENSSSAT00000079517.1|ENSSSAT00000088468.1|ENSSSAT00000102152.1|ENSSSAT00000021939.1|ENSSSAT00000063586.1|ENSSSAT00000017954.1|ENSSSAT00000016360.1|ENSSSAT00000030947.1|ENSSSAT00000122732.1|ENSSSAT00000102514.1|ENSSSAT00000084734.1|ENSSSAT00000091621.1|ENSSSAT00000088280.1|ENSSSAT00000007124.1|ENSSSAT00000004878.1|ENSSSAT00000135701.1|ENSSSAT00000135619.1|ENSSSAT00000141427.1|ENSSSAT00000153333.1|…	http://www.genome.jp/kegg-bin/show_pathway?ko05152/K06856%09red/K02154%09red/K04735%09red/K06505%09red/K04348%09red/K08738%09red/K08846%09red/K05135%09red/K11220%09red/K02158%09red/K02580%09red/K05133%09red/K13377%09red/K05414%09red/K04400%09red/K04398%09red
Leishmaniasis	ko05140	12	89	1.76122	0.00551186	ENSSSAT00000004878.1|ENSSSAT00000058165.1|ENSSSAT00000135701.1|ENSSSAT00000119869.1|ENSSSAT00000071335.1|ENSSSAT00000060714.1|ENSSSAT00000102152.1|ENSSSAT00000091439.1|ENSSSAT00000091621.1|ENSSSAT00000105669.1|ENSSSAT00000005737.1|ENSSSAT00000007124.1	http://www.genome.jp/kegg-bin/show_pathway?ko05140/K06856%09red/K05133%09red/K04735%09red/K04734%09red/K04379%09red/K08011%09red/K11220%09red/K02580%09red/K13377%09red/K04448%09red
Apoptosis	ko04210	20	210	1.25967	0.00617736	ENSSSAT00000126745.1|ENSSSAT00000134608.1|ENSSSAT00000122732.1|ENSSSAT00000079517.1|ENSSSAT00000119869.1|ENSSSAT00000071335.1|ENSSSAT00000005737.1|ENSSSAT00000115838.1|ENSSSAT00000002894.1|ENSSSAT00000090488.1|ENSSSAT00000110248.1|ENSSSAT00000141427.1|ENSSSAT00000091439.1|ENSSSAT00000058165.1|ENSSSAT00000063586.1|ENSSSAT00000002871.1|ENSSSAT00000147973.1|ENSSSAT00000105669.1|ENSSSAT00000038038.1|…	http://www.genome.jp/kegg-bin/show_pathway?ko04210/K01374%09red/K04448%09red/K16060%09red/K04400%09red/K04402%09red/K04390%09red/K04735%09red/K04734%09red/K04724%09red/K08738%09red/K04379%09red/K02158%09red/K02580%09red/K04466%09red/K04374%09red/K04398%09red
Chagas disease (American trypanosomiasis)	ko05142	16	153	1.3946	0.00836729	ENSSSAT00000004878.1|ENSSSAT00000013824.1|ENSSSAT00000058165.1|ENSSSAT00000079517.1|ENSSSAT00000119869.1|ENSSSAT00000071335.1|ENSSSAT00000031395.1|ENSSSAT00000147973.1|ENSSSAT00000124196.1|ENSSSAT00000091439.1|ENSSSAT00000105669.1|ENSSSAT00000115619.1|ENSSSAT00000090488.1|ENSSSAT00000005737.1|ENSSSAT00000007124.1|ENSSSAT00000135701.1	http://www.genome.jp/kegg-bin/show_pathway?ko05142/K04448%09red/K04735%09red/K04734%09red/K04724%09red/K04379%09red/K04630%09red/K04390%09red/K02580%09red/K05133%09red/K13377%09red/K04398%09red/K10030%09red
Inflammatory bowel disease (IBD)	ko05321	8	47	2.0974	0.0109248	ENSSSAT00000004878.1|ENSSSAT00000135701.1|ENSSSAT00000119869.1|ENSSSAT00000048033.1|ENSSSAT00000091439.1|ENSSSAT00000083663.1|ENSSSAT00000091621.1|ENSSSAT00000007124.1	http://www.genome.jp/kegg-bin/show_pathway?ko05321/K05133%09red/K04735%09red/K11220%09red/K11222%09red/K02580%09red/K13377%09red/K04448%09red/K04446%09red
Epithelial cell signaling in Helicobacter pylori infection	ko05120	12	99	1.6076	0.0109248	ENSSSAT00000013824.1|ENSSSAT00000058165.1|ENSSSAT00000119869.1|ENSSSAT00000085056.1|ENSSSAT00000005737.1|ENSSSAT00000124196.1|ENSSSAT00000021939.1|ENSSSAT00000091439.1|ENSSSAT00000105669.1|ENSSSAT00000038038.1|ENSSSAT00000136188.1|ENSSSAT00000007124.1	http://www.genome.jp/kegg-bin/show_pathway?ko05120/K08727%09red/K06785%09red/K04735%09red/K04734%09red/K04466%09red/K02580%09red/K04448%09red/K02154%09red/K10030%09red
Pathways in cancer	ko05200	38	551	0.794011	0.0112303	ENSSSAT00000090375.1|ENSSSAT00000079517.1|ENSSSAT00000101267.1|ENSSSAT00000123368.1|ENSSSAT00000013824.1|ENSSSAT00000110639.1|ENSSSAT00000091439.1|ENSSSAT00000063586.1|ENSSSAT00000107174.1|ENSSSAT00000147973.1|ENSSSAT00000138481.1|ENSSSAT00000122732.1|ENSSSAT00000119081.1|ENSSSAT00000004907.1|ENSSSAT00000094287.1|ENSSSAT00000004105.1|ENSSSAT00000057187.1|ENSSSAT00000002871.1|ENSSSAT00000091621.1|…	http://www.genome.jp/kegg-bin/show_pathway?ko05200/K04469%09red/K02158%09red/K04735%09red/K04734%09red/K11220%09red/K04390%09red/K04448%09red/K02353%09red/K02354%09red/K10030%09red/K08042%09red/K04662%09red/K04358%09red/K08738%09red/K04379%09red/K04398%09red/K04258%09red/K04685%09red/K08803%09red/K16060%09red/K09289%09red/K04547%09red/K02085%09red/K02580%09red/K00714%09red/K03174%09red/K04345%09r…
Epstein-Barr virus infection	ko05169	24	300	1.00814	0.0146513	ENSSSAT00000137373.1|ENSSSAT00000101267.1|ENSSSAT00000057699.1|ENSSSAT00000102152.1|ENSSSAT00000110639.1|ENSSSAT00000072776.1|ENSSSAT00000091439.1|ENSSSAT00000028170.1|ENSSSAT00000007832.1|ENSSSAT00000058165.1|ENSSSAT00000150317.1|ENSSSAT00000060701.1|ENSSSAT00000007124.1|ENSSSAT00000005737.1|ENSSSAT00000135619.1|ENSSSAT00000012085.1|ENSSSAT00000058537.1|ENSSSAT00000119869.1|ENSSSAT00000060389.1|…	http://www.genome.jp/kegg-bin/show_pathway?ko05169/K06856%09red/K04469%09red/K04345%09red/K04735%09red/K06492%09red/K04734%09red/K04466%09red/K03006%09red/K11859%09red/K03009%09red/K05411%09red/K03160%09red/K02580%09red/K03029%09red/K04448%09red/K05135%09red/K03174%09red/K03283%09red
Shigellosis	ko05131	12	107	1.49549	0.0178919	ENSSSAT00000077807.1|ENSSSAT00000013824.1|ENSSSAT00000058165.1|ENSSSAT00000119869.1|ENSSSAT00000085056.1|ENSSSAT00000005737.1|ENSSSAT00000085740.1|ENSSSAT00000124196.1|ENSSSAT00000084734.1|ENSSSAT00000105669.1|ENSSSAT00000007124.1|ENSSSAT00000067785.1	http://www.genome.jp/kegg-bin/show_pathway?ko05131/K08727%09red/K18985%09red/K07863%09red/K04735%09red/K04734%09red/K06106%09red/K08846%09red/K02580%09red/K10030%09red
Estrogen signaling pathway	ko04915	14	138	1.35082	0.0181056	ENSSSAT00000138481.1|ENSSSAT00000058537.1|ENSSSAT00000137373.1|ENSSSAT00000028170.1|ENSSSAT00000071335.1|ENSSSAT00000060389.1|ENSSSAT00000031395.1|ENSSSAT00000147428.1|ENSSSAT00000002894.1|ENSSSAT00000091439.1|ENSSSAT00000107174.1|ENSSSAT00000115619.1|ENSSSAT00000016330.1|ENSSSAT00000012085.1	http://www.genome.jp/kegg-bin/show_pathway?ko04915/K08042%09red/K09049%09red/K04345%09red/K04379%09red/K09571%09red/K04079%09red/K04630%09red/K04448%09red/K04374%09red/K03283%09red
Regulation of autophagy	ko04140	6	31	2.28276	0.021571	ENSSSAT00000153333.1|ENSSSAT00000030947.1|ENSSSAT00000088468.1|ENSSSAT00000020824.1|ENSSSAT00000017954.1|ENSSSAT00000088280.1	http://www.genome.jp/kegg-bin/show_pathway?ko04140/K05414%09red
Parkinson's disease	ko05012	17	192	1.15449	0.0229071	ENSSSAT00000012085.1|ENSSSAT00000122732.1|ENSSSAT00000000017.1|ENSSSAT00000058783.1|ENSSSAT00000000020.1|ENSSSAT00000069680.1|ENSSSAT00000002545.1|ENSSSAT00000151116.1|ENSSSAT00000000007.1|ENSSSAT00000000024.1|ENSSSAT00000000033.1|ENSSSAT00000031395.1|ENSSSAT00000115619.1|ENSSSAT00000000026.1|ENSSSAT00000065985.1|ENSSSAT00000000023.1|ENSSSAT00000000029.1	http://www.genome.jp/kegg-bin/show_pathway?ko05012/K00415%09red/K02256%09red/K03878%09red/K03883%09red/K03880%09red/K03881%09red/K04345%09red/K00418%09red/K00419%09red/K02262%09red/K08738%09red/K04630%09red/K02261%09red/K03934%09red/K00501%09red/K02126%09red
Pertussis	ko05133	12	115	1.39146	0.0270691	ENSSSAT00000116534.1|ENSSSAT00000013824.1|ENSSSAT00000085056.1|ENSSSAT00000119869.1|ENSSSAT00000071335.1|ENSSSAT00000124196.1|ENSSSAT00000072776.1|ENSSSAT00000091439.1|ENSSSAT00000031395.1|ENSSSAT00000115619.1|ENSSSAT00000095097.1|ENSSSAT00000007124.1	http://www.genome.jp/kegg-bin/show_pathway?ko05133/K08727%09red/K04735%09red/K09444%09red/K04379%09red/K04630%09red/K02580%09red/K04448%09red/K05411%09red/K10030%09red
Natural killer cell mediated cytotoxicity	ko04650	12	117	1.36659	0.0298454	ENSSSAT00000153333.1|ENSSSAT00000030947.1|ENSSSAT00000088468.1|ENSSSAT00000102152.1|ENSSSAT00000078040.1|ENSSSAT00000048033.1|ENSSSAT00000020824.1|ENSSSAT00000017954.1|ENSSSAT00000147973.1|ENSSSAT00000088280.1|ENSSSAT00000016360.1|ENSSSAT00000135701.1	http://www.genome.jp/kegg-bin/show_pathway?ko04650/K06856%09red/K05133%09red/K04348%09red/K04446%09red/K04390%09red/K05131%09red/K05414%09red
Oxidative phosphorylation	ko00190	15	172	1.13262	0.041009	ENSSSAT00000000017.1|ENSSSAT00000058783.1|ENSSSAT00000000026.1|ENSSSAT00000000020.1|ENSSSAT00000002545.1|ENSSSAT00000021939.1|ENSSSAT00000151116.1|ENSSSAT00000000007.1|ENSSSAT00000000024.1|ENSSSAT00000000033.1|ENSSSAT00000028276.1|ENSSSAT00000143334.1|ENSSSAT00000065985.1|ENSSSAT00000000023.1|ENSSSAT00000000029.1	http://www.genome.jp/kegg-bin/show_pathway?ko00190/K00415%09red/K02256%09red/K03878%09red/K03883%09red/K03880%09red/K03881%09red/K00418%09red/K00419%09red/K02262%09red/K02261%09red/K02130%09red/K03934%09red/K02154%09red/K02126%09red
Intestinal immune network for IgA production	ko04672	7	50	1.81549	0.0418868	ENSSSAT00000057699.1|ENSSSAT00000102152.1|ENSSSAT00000108090.1|ENSSSAT00000072054.1|ENSSSAT00000128261.1|ENSSSAT00000038038.1|ENSSSAT00000132350.1	http://www.genome.jp/kegg-bin/show_pathway?ko04672/K06856%09red/K03160%09red/K04466%09red/K05475%09red/K13073%09red
p53 signaling pathway	ko04115	10	93	1.43476	0.0422178	ENSSSAT00000126745.1|ENSSSAT00000122732.1|ENSSSAT00000079517.1|ENSSSAT00000003641.1|ENSSSAT00000067830.1|ENSSSAT00000081621.1|ENSSSAT00000110248.1|ENSSSAT00000061493.1|ENSSSAT00000070307.1|ENSSSAT00000147973.1	http://www.genome.jp/kegg-bin/show_pathway?ko04115/K04506%09red/K06509%09red/K10144%09red/K08738%09red/K04402%09red/K16857%09red/K04390%09red/K10138%09red/K04398%09red
Amphetamine addiction	ko05031	9	80	1.49999	0.0470892	ENSSSAT00000012085.1|ENSSSAT00000071335.1|ENSSSAT00000051022.1|ENSSSAT00000069680.1|ENSSSAT00000147428.1|ENSSSAT00000002894.1|ENSSSAT00000091439.1|ENSSSAT00000125129.1|ENSSSAT00000016360.1	http://www.genome.jp/kegg-bin/show_pathway?ko05031/K04345%09red/K00501%09red/K09049%09red/K05869%09red/K04348%09red/K04379%09red/K09029%09red/K04448%09red/K04374%09red
B cell receptor signaling pathway	ko04662	11	115	1.26593	0.0583759	ENSSSAT00000058165.1|ENSSSAT00000119869.1|ENSSSAT00000071335.1|ENSSSAT00000005737.1|ENSSSAT00000048033.1|ENSSSAT00000102152.1|ENSSSAT00000000342.1|ENSSSAT00000091439.1|ENSSSAT00000007124.1|ENSSSAT00000105669.1|ENSSSAT00000016360.1	http://www.genome.jp/kegg-bin/show_pathway?ko04662/K06856%09red/K06467%09red/K04735%09red/K04348%09red/K04734%09red/K04379%09red/K04446%09red/K02580%09red/K04448%09red
cAMP signaling pathway	ko04024	18	236	0.939274	0.0583759	ENSSSAT00000005737.1|ENSSSAT00000138481.1|ENSSSAT00000012085.1|ENSSSAT00000058165.1|ENSSSAT00000119869.1|ENSSSAT00000071335.1|ENSSSAT00000031395.1|ENSSSAT00000048033.1|ENSSSAT00000011383.1|ENSSSAT00000141427.1|ENSSSAT00000091439.1|ENSSSAT00000063586.1|ENSSSAT00000105669.1|ENSSSAT00000029470.1|ENSSSAT00000115619.1|ENSSSAT00000009053.1|ENSSSAT00000051022.1|ENSSSAT00000007124.1	http://www.genome.jp/kegg-bin/show_pathway?ko04024/K08042%09red/K04962%09red/K05869%09red/K04160%09red/K04345%09red/K04735%09red/K04734%09red/K13293%09red/K04379%09red/K04630%09red/K04446%09red/K02158%09red/K02580%09red/K04448%09red
Non-alcoholic fatty liver disease (NAFLD)	ko04932	17	223	0.938555	0.0695189	ENSSSAT00000013824.1|ENSSSAT00000055480.1|ENSSSAT00000122732.1|ENSSSAT00000000017.1|ENSSSAT00000079517.1|ENSSSAT00000119869.1|ENSSSAT00000000020.1|ENSSSAT00000124196.1|ENSSSAT00000002545.1|ENSSSAT00000002894.1|ENSSSAT00000151116.1|ENSSSAT00000091439.1|ENSSSAT00000000024.1|ENSSSAT00000147973.1|ENSSSAT00000065985.1|ENSSSAT00000007124.1|ENSSSAT00000058783.1	http://www.genome.jp/kegg-bin/show_pathway?ko04932/K00415%09red/K02256%09red/K04448%09red/K00418%09red/K05632%09red/K04735%09red/K00419%09red/K02262%09red/K08738%09red/K02580%09red/K04390%09red/K02261%09red/K03934%09red/K04398%09red/K04374%09red/K10030%09red
Prolactin signaling pathway	ko04917	10	103	1.28742	0.0698973	ENSSSAT00000116534.1|ENSSSAT00000119869.1|ENSSSAT00000071335.1|ENSSSAT00000018668.1|ENSSSAT00000069680.1|ENSSSAT00000017419.1|ENSSSAT00000091621.1|ENSSSAT00000095097.1|ENSSSAT00000055382.1|ENSSSAT00000007124.1	http://www.genome.jp/kegg-bin/show_pathway?ko04917/K04694%09red/K04735%09red/K09444%09red/K04379%09red/K09408%09red/K04701%09red/K02580%09red/K00501%09red/K11220%09red
Jak-STAT signaling pathway	ko04630	13	157	1.05781	0.0826234	ENSSSAT00000153333.1|ENSSSAT00000030947.1|ENSSSAT00000088468.1|ENSSSAT00000135619.1|ENSSSAT00000078040.1|ENSSSAT00000083663.1|ENSSSAT00000017419.1|ENSSSAT00000020824.1|ENSSSAT00000017954.1|ENSSSAT00000091621.1|ENSSSAT00000088280.1|ENSSSAT00000055382.1|ENSSSAT00000135701.1	http://www.genome.jp/kegg-bin/show_pathway?ko04630/K04694%09red/K05133%09red/K11220%09red/K11222%09red/K05131%09red/K05414%09red/K05135%09red/K04701%09red
Protein processing in endoplasmic reticulum	ko04141	17	230	0.893965	0.0842108	ENSSSAT00000004070.1|ENSSSAT00000058537.1|ENSSSAT00000137373.1|ENSSSAT00000073018.1|ENSSSAT00000107174.1|ENSSSAT00000060389.1|ENSSSAT00000012474.1|ENSSSAT00000147428.1|ENSSSAT00000002894.1|ENSSSAT00000003831.1|ENSSSAT00000060719.1|ENSSSAT00000078015.1|ENSSSAT00000018717.1|ENSSSAT00000103859.1|ENSSSAT00000114847.1|ENSSSAT00000001206.1|ENSSSAT00000028170.1	http://www.genome.jp/kegg-bin/show_pathway?ko04141/K09485%09red/K09507%09red/K09049%09red/K06689%09red/K09502%09red/K10086%09red/K09556%09red/K07342%09red/K04079%09red/K04374%09red/K03283%09red
Cell adhesion molecules (CAMs)	ko04514	13	159	1.03955	0.0863262	ENSSSAT00000150317.1|ENSSSAT00000136188.1|ENSSSAT00000000342.1|ENSSSAT00000067771.1|ENSSSAT00000108090.1|ENSSSAT00000057699.1|ENSSSAT00000139684.1|ENSSSAT00000103460.1|ENSSSAT00000146224.1|ENSSSAT00000126546.1|ENSSSAT00000001622.1|ENSSSAT00000078808.1|ENSSSAT00000103573.1	http://www.genome.jp/kegg-bin/show_pathway?ko04514/K06736%09red/K06785%09red/K06467%09red/K06745%09red/K06766%09red/K06492%09red/K16338%09red/K06592%09red/K03160%09red/K06746%09red/K06087%09red
Cardiac muscle contraction	ko04260	9	93	1.28276	0.0894063	ENSSSAT00000000017.1|ENSSSAT00000000020.1|ENSSSAT00000000418.1|ENSSSAT00000002545.1|ENSSSAT00000151116.1|ENSSSAT00000000024.1|ENSSSAT00000029470.1|ENSSSAT00000011858.1|ENSSSAT00000065985.1	http://www.genome.jp/kegg-bin/show_pathway?ko04260/K00415%09red/K04962%09red/K04872%09red/K00418%09red/K00419%09red/K04868%09red/K02256%09red/K02261%09red/K02262%09red
Glycosphingolipid biosynthesis - lacto and neolacto series	ko00601	4	22	2.19256	0.0894063	ENSSSAT00000090827.1|ENSSSAT00000085306.1|ENSSSAT00000005656.1|ENSSSAT00000086383.1	http://www.genome.jp/kegg-bin/show_pathway?ko00601/K03663%09red/K07971%09red/K07968%09red/K03494%09red
Malaria	ko05144	6	48	1.65199	0.0897727	ENSSSAT00000004878.1|ENSSSAT00000013824.1|ENSSSAT00000057699.1|ENSSSAT00000124196.1|ENSSSAT00000108090.1|ENSSSAT00000061493.1	http://www.genome.jp/kegg-bin/show_pathway?ko05144/K16857%09red/K03160%09red/K13377%09red/K10030%09red
Wnt signaling pathway	ko04310	15	200	0.915026	0.0974862	ENSSSAT00000000181.1|ENSSSAT00000094287.1|ENSSSAT00000012085.1|ENSSSAT00000032398.1|ENSSSAT00000004907.1|ENSSSAT00000086013.1|ENSSSAT00000081621.1|ENSSSAT00000048033.1|ENSSSAT00000090642.1|ENSSSAT00000066289.1|ENSSSAT00000134480.1|ENSSSAT00000091439.1|ENSSSAT00000093648.1|ENSSSAT00000076703.1|ENSSSAT00000016360.1	http://www.genome.jp/kegg-bin/show_pathway?ko04310/K04506%09red/K04468%09red/K04502%09red/K04510%09red/K04512%09red/K04348%09red/K02085%09red/K00714%09red/K04446%09red/K04345%09red/K02353%09red/K04448%09red/K02354%09red/K04496%09red

## Sheet: Cluster 8
Pathway	ID	Input number	Background number	Log Enrichment	Corrected P-Value	Input	Hyperlink
Huntington's disease	ko05016	40	245	2.4791	9.51e-15	ENSSSAT00000107456.1|ENSSSAT00000062340.1|ENSSSAT00000087613.1|ENSSSAT00000000024.1|ENSSSAT00000151116.1|ENSSSAT00000135268.1|ENSSSAT00000022224.1|ENSSSAT00000021570.1|ENSSSAT00000000022.1|ENSSSAT00000142784.1|ENSSSAT00000038389.1|ENSSSAT00000007832.1|ENSSSAT00000000023.1|ENSSSAT00000127592.1|ENSSSAT00000020908.1|ENSSSAT00000098702.1|ENSSSAT00000065985.1|ENSSSAT00000022022.1|ENSSSAT00000014331.1|…	http://www.genome.jp/kegg-bin/show_pathway?ko05016/K02256%09red/K04533%09red/K03006%09red/K03007%09red/K02272%09red/K02273%09red/K02270%09red/K02271%09red/K02136%09red/K03962%09red/K03967%09red/K03943%09red/K02126%09red/K05863%09red/K03944%09red/K04564%09red/K04565%09red/K00420%09red/K02266%09red/K03017%09red/K03014%09red/K02128%09red/K03010%09red/K09565%09red/K02261%09red/K02262%09red/K02265%09r…
Oxidative phosphorylation	ko00190	34	172	2.75501	9.51e-15	ENSSSAT00000020908.1|ENSSSAT00000062340.1|ENSSSAT00000000024.1|ENSSSAT00000144209.1|ENSSSAT00000151116.1|ENSSSAT00000021570.1|ENSSSAT00000000022.1|ENSSSAT00000142784.1|ENSSSAT00000038389.1|ENSSSAT00000000023.1|ENSSSAT00000057229.1|ENSSSAT00000098702.1|ENSSSAT00000065985.1|ENSSSAT00000022022.1|ENSSSAT00000063026.1|ENSSSAT00000124778.1|ENSSSAT00000058783.1|ENSSSAT00000143633.1|ENSSSAT00000000020.1|…	http://www.genome.jp/kegg-bin/show_pathway?ko00190/K02256%09red/K02130%09red/K02272%09red/K02273%09red/K02270%09red/K02271%09red/K02152%09red/K02151%09red/K02136%09red/K03962%09red/K03967%09red/K03943%09red/K02126%09red/K03944%09red/K00420%09red/K02125%09red/K02140%09red/K02128%09red/K02129%09red/K02261%09red/K02262%09red/K02265%09red/K02127%09red/K02266%09red/K00415%09red/K00411%09red/K00418%09r…
Parkinson's disease	ko05012	32	192	2.50885	3.61e-12	ENSSSAT00000091846.1|ENSSSAT00000020908.1|ENSSSAT00000062340.1|ENSSSAT00000000024.1|ENSSSAT00000151116.1|ENSSSAT00000107456.1|ENSSSAT00000021570.1|ENSSSAT00000000022.1|ENSSSAT00000142784.1|ENSSSAT00000038389.1|ENSSSAT00000000023.1|ENSSSAT00000098702.1|ENSSSAT00000065985.1|ENSSSAT00000022022.1|ENSSSAT00000014331.1|ENSSSAT00000078639.1|ENSSSAT00000063026.1|ENSSSAT00000124778.1|ENSSSAT00000058783.1|…	http://www.genome.jp/kegg-bin/show_pathway?ko05012/K02256%09red/K02272%09red/K02273%09red/K02270%09red/K02271%09red/K02136%09red/K05611%09red/K03962%09red/K03967%09red/K03943%09red/K02265%09red/K05863%09red/K03944%09red/K00420%09red/K02125%09red/K02128%09red/K09565%09red/K02261%09red/K02262%09red/K02126%09red/K02127%09red/K02266%09red/K00415%09red/K00411%09red/K00418%09red/K00419%09red/K00234%09r…
Alzheimer's disease	ko05010	32	245	2.15717	9.65e-10	ENSSSAT00000066102.1|ENSSSAT00000029658.1|ENSSSAT00000062340.1|ENSSSAT00000000024.1|ENSSSAT00000151116.1|ENSSSAT00000021570.1|ENSSSAT00000000022.1|ENSSSAT00000142784.1|ENSSSAT00000038389.1|ENSSSAT00000000023.1|ENSSSAT00000020908.1|ENSSSAT00000098702.1|ENSSSAT00000065985.1|ENSSSAT00000022022.1|ENSSSAT00000063026.1|ENSSSAT00000124778.1|ENSSSAT00000058783.1|ENSSSAT00000143633.1|ENSSSAT00000147357.1|…	http://www.genome.jp/kegg-bin/show_pathway?ko05010/K02256%09red/K00418%09red/K02272%09red/K02273%09red/K02270%09red/K02271%09red/K02136%09red/K03962%09red/K03967%09red/K03943%09red/K02126%09red/K03944%09red/K00420%09red/K02125%09red/K06170%09red/K02128%09red/K00134%09red/K05853%09red/K02261%09red/K02262%09red/K02265%09red/K02127%09red/K02266%09red/K00415%09red/K00411%09red/K04348%09red/K00419%09r…
Herpes simplex infection	ko05168	32	251	2.12227	1.36e-09	ENSSSAT00000046588.1|ENSSSAT00000030947.1|ENSSSAT00000153584.1|ENSSSAT00000088468.1|ENSSSAT00000012349.1|ENSSSAT00000020824.1|ENSSSAT00000071579.1|ENSSSAT00000140314.1|ENSSSAT00000069863.1|ENSSSAT00000113816.1|ENSSSAT00000144309.1|ENSSSAT00000058165.1|ENSSSAT00000007347.1|ENSSSAT00000043198.1|ENSSSAT00000058202.1|ENSSSAT00000102514.1|ENSSSAT00000083390.1|ENSSSAT00000087613.1|ENSSSAT00000005680.1|…	http://www.genome.jp/kegg-bin/show_pathway?ko05168/K03006%09red/K05133%09red/K05401%09red/K06505%09red/K03097%09red/K04734%09red/K09447%09red/K04379%09red/K12881%09red/K11220%09red/K05653%09red/K02207%09red/K05654%09red/K05414%09red/K06269%09red/K10054%09red/K12891%09red/K04451%09red
Non-alcoholic fatty liver disease (NAFLD)	ko04932	28	223	2.10026	2.81e-08	ENSSSAT00000013824.1|ENSSSAT00000020908.1|ENSSSAT00000000024.1|ENSSSAT00000151116.1|ENSSSAT00000107456.1|ENSSSAT00000021570.1|ENSSSAT00000065985.1|ENSSSAT00000098702.1|ENSSSAT00000038389.1|ENSSSAT00000022022.1|ENSSSAT00000010994.1|ENSSSAT00000058783.1|ENSSSAT00000143633.1|ENSSSAT00000000020.1|ENSSSAT00000021569.1|ENSSSAT00000095042.1|ENSSSAT00000062340.1|ENSSSAT00000091521.1|ENSSSAT00000059293.1|…	http://www.genome.jp/kegg-bin/show_pathway?ko04932/K02256%09red/K09055%09red/K04392%09red/K02272%09red/K02273%09red/K02270%09red/K02271%09red/K10030%09red/K03962%09red/K03967%09red/K03943%09red/K03968%09red/K03944%09red/K00420%09red/K02649%09red/K02261%09red/K02262%09red/K02265%09red/K02266%09red/K00415%09red/K00411%09red/K00418%09red/K00419%09red/K00234%09red/K03934%09red
Influenza A	ko05164	31	275	1.94472	3.19e-08	ENSSSAT00000013824.1|ENSSSAT00000137373.1|ENSSSAT00000030947.1|ENSSSAT00000088468.1|ENSSSAT00000083390.1|ENSSSAT00000011625.1|ENSSSAT00000020824.1|ENSSSAT00000140314.1|ENSSSAT00000069863.1|ENSSSAT00000058165.1|ENSSSAT00000043198.1|ENSSSAT00000116408.1|ENSSSAT00000058202.1|ENSSSAT00000046588.1|ENSSSAT00000085482.1|ENSSSAT00000088280.1|ENSSSAT00000017505.1|ENSSSAT00000135701.1|ENSSSAT00000033151.1|…	http://www.genome.jp/kegg-bin/show_pathway?ko05164/K12968%09red/K12799%09red/K12671%09red/K05133%09red/K15045%09red/K15046%09red/K04734%09red/K15043%09red/K09447%09red/K05401%09red/K03283%09red/K11220%09red/K05414%09red/K10054%09red/K02649%09red/K10030%09red
Toll-like receptor signaling pathway	ko04620	19	119	2.44692	4.04e-07	ENSSSAT00000013824.1|ENSSSAT00000058165.1|ENSSSAT00000030947.1|ENSSSAT00000071335.1|ENSSSAT00000058202.1|ENSSSAT00000088468.1|ENSSSAT00000137271.1|ENSSSAT00000124196.1|ENSSSAT00000083390.1|ENSSSAT00000046606.1|ENSSSAT00000153989.1|ENSSSAT00000020824.1|ENSSSAT00000131693.1|ENSSSAT00000140314.1|ENSSSAT00000138169.1|ENSSSAT00000010994.1|ENSSSAT00000091521.1|ENSSSAT00000088280.1|ENSSSAT00000100705.1	http://www.genome.jp/kegg-bin/show_pathway?ko04620/K12672%09red/K12671%09red/K04415%09red/K04734%09red/K09447%09red/K04379%09red/K05401%09red/K11220%09red/K04392%09red/K05416%09red/K05414%09red/K02649%09red/K10030%09red
Cytosolic DNA-sensing pathway	ko04623	14	71	2.75142	3.08e-06	ENSSSAT00000058165.1|ENSSSAT00000100705.1|ENSSSAT00000116408.1|ENSSSAT00000080580.1|ENSSSAT00000088468.1|ENSSSAT00000085482.1|ENSSSAT00000016032.1|ENSSSAT00000090920.1|ENSSSAT00000088280.1|ENSSSAT00000020824.1|ENSSSAT00000140314.1|ENSSSAT00000138169.1|ENSSSAT00000001389.1|ENSSSAT00000030947.1	http://www.genome.jp/kegg-bin/show_pathway?ko04623/K12799%09red/K12671%09red/K03014%09red/K04734%09red/K09447%09red/K03007%09red/K05414%09red/K12968%09red
Cardiac muscle contraction	ko04260	15	93	2.46154	9.88e-06	ENSSSAT00000063026.1|ENSSSAT00000000017.1|ENSSSAT00000101712.1|ENSSSAT00000010435.1|ENSSSAT00000000020.1|ENSSSAT00000020908.1|ENSSSAT00000098702.1|ENSSSAT00000000024.1|ENSSSAT00000022022.1|ENSSSAT00000151116.1|ENSSSAT00000021569.1|ENSSSAT00000095042.1|ENSSSAT00000062340.1|ENSSSAT00000013018.1|ENSSSAT00000065985.1	http://www.genome.jp/kegg-bin/show_pathway?ko04260/K00415%09red/K02256%09red/K02262%09red/K00411%09red/K00418%09red/K00419%09red/K02272%09red/K02273%09red/K02261%09red/K00420%09red/K02270%09red/K02271%09red/K02265%09red/K02266%09red
Hepatitis C	ko05160	17	170	1.77188	0.000572699	ENSSSAT00000116534.1|ENSSSAT00000143490.1|ENSSSAT00000013824.1|ENSSSAT00000058165.1|ENSSSAT00000030947.1|ENSSSAT00000058202.1|ENSSSAT00000088468.1|ENSSSAT00000137271.1|ENSSSAT00000124196.1|ENSSSAT00000083390.1|ENSSSAT00000087613.1|ENSSSAT00000020824.1|ENSSSAT00000140314.1|ENSSSAT00000138169.1|ENSSSAT00000091521.1|ENSSSAT00000088280.1|ENSSSAT00000000625.1	http://www.genome.jp/kegg-bin/show_pathway?ko05160/K04364%09red/K09444%09red/K04734%09red/K09447%09red/K05401%09red/K04451%09red/K11220%09red/K06625%09red/K05414%09red/K02649%09red/K10030%09red
RIG-I-like receptor signaling pathway	ko04622	12	90	2.18692	0.000618661	ENSSSAT00000087233.1|ENSSSAT00000058165.1|ENSSSAT00000100705.1|ENSSSAT00000088468.1|ENSSSAT00000124196.1|ENSSSAT00000007105.1|ENSSSAT00000020824.1|ENSSSAT00000140314.1|ENSSSAT00000138169.1|ENSSSAT00000088280.1|ENSSSAT00000013824.1|ENSSSAT00000030947.1	http://www.genome.jp/kegg-bin/show_pathway?ko04622/K12671%09red/K08601%09red/K04734%09red/K09447%09red/K12649%09red/K05414%09red/K10030%09red
Acute myeloid leukemia	ko05221	12	90	2.18692	0.000618661	ENSSSAT00000059293.1|ENSSSAT00000033151.1|ENSSSAT00000137271.1|ENSSSAT00000000625.1|ENSSSAT00000043198.1|ENSSSAT00000065180.1|ENSSSAT00000046588.1|ENSSSAT00000091327.1|ENSSSAT00000024306.1|ENSSSAT00000069863.1|ENSSSAT00000089224.1|ENSSSAT00000091521.1	http://www.genome.jp/kegg-bin/show_pathway?ko05221/K04364%09red/K09055%09red/K10054%09red/K02649%09red/K10056%09red
Measles	ko05162	16	164	1.73626	0.00101812	ENSSSAT00000058165.1|ENSSSAT00000137373.1|ENSSSAT00000030947.1|ENSSSAT00000016032.1|ENSSSAT00000088468.1|ENSSSAT00000079469.1|ENSSSAT00000083390.1|ENSSSAT00000137271.1|ENSSSAT00000087613.1|ENSSSAT00000020824.1|ENSSSAT00000140314.1|ENSSSAT00000138169.1|ENSSSAT00000073126.1|ENSSSAT00000091521.1|ENSSSAT00000088280.1|ENSSSAT00000135701.1	http://www.genome.jp/kegg-bin/show_pathway?ko05162/K12968%09red/K05133%09red/K03097%09red/K04734%09red/K09447%09red/K04451%09red/K11220%09red/K05414%09red/K02649%09red/K03283%09red
Hepatitis B	ko05161	18	214	1.52227	0.00196687	ENSSSAT00000143490.1|ENSSSAT00000013824.1|ENSSSAT00000058165.1|ENSSSAT00000030947.1|ENSSSAT00000071335.1|ENSSSAT00000058202.1|ENSSSAT00000088468.1|ENSSSAT00000137271.1|ENSSSAT00000124196.1|ENSSSAT00000083390.1|ENSSSAT00000087613.1|ENSSSAT00000020824.1|ENSSSAT00000140314.1|ENSSSAT00000088280.1|ENSSSAT00000061368.1|ENSSSAT00000091521.1|ENSSSAT00000138169.1|ENSSSAT00000000625.1	http://www.genome.jp/kegg-bin/show_pathway?ko05161/K04364%09red/K04734%09red/K09447%09red/K04379%09red/K05401%09red/K04451%09red/K11220%09red/K16344%09red/K06625%09red/K05414%09red/K02649%09red/K10030%09red
Ubiquitin mediated proteolysis	ko04120	17	197	1.55922	0.00213228	ENSSSAT00000033151.1|ENSSSAT00000153584.1|ENSSSAT00000012801.1|ENSSSAT00000043198.1|ENSSSAT00000001095.1|ENSSSAT00000046588.1|ENSSSAT00000091327.1|ENSSSAT00000150070.1|ENSSSAT00000004695.1|ENSSSAT00000067302.1|ENSSSAT00000063916.1|ENSSSAT00000018717.1|ENSSSAT00000069863.1|ENSSSAT00000114847.1|ENSSSAT00000024306.1|ENSSSAT00000003831.1|ENSSSAT00000089224.1	http://www.genome.jp/kegg-bin/show_pathway?ko04120/K06689%09red/K10579%09red/K10615%09red/K10598%09red/K02207%09red/K03362%09red/K10054%09red
Protein export	ko03060	6	25	3.03492	0.00302894	ENSSSAT00000055297.1|ENSSSAT00000156379.1|ENSSSAT00000073018.1|ENSSSAT00000082033.1|ENSSSAT00000068266.1|ENSSSAT00000087659.1	http://www.genome.jp/kegg-bin/show_pathway?ko03060/K12947%09red/K13280%09red/K10956%09red/K03105%09red/K07342%09red
mRNA surveillance pathway	ko03015	12	116	1.82079	0.00403981	ENSSSAT00000081027.1|ENSSSAT00000130812.1|ENSSSAT00000021242.1|ENSSSAT00000061968.1|ENSSSAT00000019814.1|ENSSSAT00000054659.1|ENSSSAT00000008653.1|ENSSSAT00000071579.1|ENSSSAT00000005680.1|ENSSSAT00000007347.1|ENSSSAT00000113816.1|ENSSSAT00000077889.1	http://www.genome.jp/kegg-bin/show_pathway?ko03015/K15544%09red/K12881%09red/K13126%09red/K12877%09red/K11583%09red/K06269%09red/K14403%09red/K14325%09red/K14324%09red
Regulation of autophagy	ko04140	6	31	2.72457	0.00740883	ENSSSAT00000030947.1|ENSSSAT00000088468.1|ENSSSAT00000000672.1|ENSSSAT00000087592.1|ENSSSAT00000020824.1|ENSSSAT00000088280.1	http://www.genome.jp/kegg-bin/show_pathway?ko04140/K08341%09red/K08269%09red/K05414%09red
Osteoclast differentiation	ko04380	13	161	1.46333	0.0179645	ENSSSAT00000135701.1|ENSSSAT00000058165.1|ENSSSAT00000087233.1|ENSSSAT00000000625.1|ENSSSAT00000071335.1|ENSSSAT00000006563.1|ENSSSAT00000137271.1|ENSSSAT00000139528.1|ENSSSAT00000083390.1|ENSSSAT00000014975.1|ENSSSAT00000010994.1|ENSSSAT00000091521.1|ENSSSAT00000088162.1	http://www.genome.jp/kegg-bin/show_pathway?ko04380/K08601%09red/K04364%09red/K04348%09red/K04734%09red/K04379%09red/K11220%09red/K09028%09red/K08008%09red/K14381%09red/K05133%09red/K02649%09red/K04392%09red
Spliceosome	ko03040	14	187	1.35427	0.0222157	ENSSSAT00000124815.1|ENSSSAT00000137373.1|ENSSSAT00000021242.1|ENSSSAT00000018289.1|ENSSSAT00000079469.1|ENSSSAT00000030490.1|ENSSSAT00000073710.1|ENSSSAT00000105941.1|ENSSSAT00000115011.1|ENSSSAT00000071579.1|ENSSSAT00000005680.1|ENSSSAT00000082953.1|ENSSSAT00000001780.1|ENSSSAT00000065471.1	http://www.genome.jp/kegg-bin/show_pathway?ko03040/K12863%09red/K12859%09red/K12823%09red/K12833%09red/K12621%09red/K11096%09red/K12881%09red/K11087%09red/K12877%09red/K11091%09red/K12891%09red/K03283%09red
Epstein-Barr virus infection	ko05169	19	300	1.11292	0.0229499	ENSSSAT00000127592.1|ENSSSAT00000021538.1|ENSSSAT00000133995.1|ENSSSAT00000058165.1|ENSSSAT00000137373.1|ENSSSAT00000093470.1|ENSSSAT00000143490.1|ENSSSAT00000094816.1|ENSSSAT00000087613.1|ENSSSAT00000079469.1|ENSSSAT00000134808.1|ENSSSAT00000054260.1|ENSSSAT00000137271.1|ENSSSAT00000090920.1|ENSSSAT00000111671.1|ENSSSAT00000073126.1|ENSSSAT00000091521.1|ENSSSAT00000001389.1|ENSSSAT00000007832.1	http://www.genome.jp/kegg-bin/show_pathway?ko05169/K03014%09red/K03124%09red/K03097%09red/K03031%09red/K04734%09red/K03006%09red/K03007%09red/K03017%09red/K04451%09red/K07936%09red/K03010%09red/K03039%09red/K06630%09red/K06625%09red/K03029%09red/K02649%09red/K03283%09red
Salmonella infection	ko05132	10	113	1.59556	0.0292138	ENSSSAT00000017361.1|ENSSSAT00000013824.1|ENSSSAT00000135701.1|ENSSSAT00000071335.1|ENSSSAT00000116408.1|ENSSSAT00000080580.1|ENSSSAT00000085482.1|ENSSSAT00000124196.1|ENSSSAT00000068643.1|ENSSSAT00000010994.1	http://www.genome.jp/kegg-bin/show_pathway?ko05132/K12799%09red/K05133%09red/K04379%09red/K05759%09red/K04392%09red/K10030%09red/K05757%09red
Natural killer cell mediated cytotoxicity	ko04650	10	117	1.54537	0.0353172	ENSSSAT00000030947.1|ENSSSAT00000000625.1|ENSSSAT00000088468.1|ENSSSAT00000137271.1|ENSSSAT00000020824.1|ENSSSAT00000088280.1|ENSSSAT00000010994.1|ENSSSAT00000091521.1|ENSSSAT00000006563.1|ENSSSAT00000135701.1	http://www.genome.jp/kegg-bin/show_pathway?ko04650/K05414%09red/K04348%09red/K02649%09red/K04392%09red/K05133%09red/K04364%09red
Fatty acid elongation	ko00062	5	32	2.41574	0.0364945	ENSSSAT00000020494.1|ENSSSAT00000076680.1|ENSSSAT00000137246.1|ENSSSAT00000102611.1|ENSSSAT00000012767.1	http://www.genome.jp/kegg-bin/show_pathway?ko00062/K00022%09red/K10703%09red/K10258%09red/K10203%09red/K10247%09red
Mineral absorption	ko04978	6	47	2.12418	0.0364945	ENSSSAT00000013336.1|ENSSSAT00000078044.1|ENSSSAT00000018795.1|ENSSSAT00000065097.1|ENSSSAT00000010174.1|ENSSSAT00000018257.1	http://www.genome.jp/kegg-bin/show_pathway?ko04978/K00510%09red/K00522%09red
Legionellosis	ko05134	8	83	1.71877	0.039403	ENSSSAT00000013824.1|ENSSSAT00000058165.1|ENSSSAT00000137373.1|ENSSSAT00000116408.1|ENSSSAT00000080580.1|ENSSSAT00000079469.1|ENSSSAT00000124196.1|ENSSSAT00000085482.1	http://www.genome.jp/kegg-bin/show_pathway?ko05134/K12799%09red/K03283%09red/K04734%09red/K10030%09red
Cytokine-cytokine receptor interaction	ko04060	14	207	1.20768	0.039403	ENSSSAT00000068740.1|ENSSSAT00000013824.1|ENSSSAT00000030947.1|ENSSSAT00000123368.1|ENSSSAT00000088468.1|ENSSSAT00000153025.1|ENSSSAT00000124196.1|ENSSSAT00000135701.1|ENSSSAT00000046606.1|ENSSSAT00000064341.1|ENSSSAT00000131693.1|ENSSSAT00000020824.1|ENSSSAT00000088280.1|ENSSSAT00000100705.1	http://www.genome.jp/kegg-bin/show_pathway?ko04060/K12672%09red/K12671%09red/K05133%09red/K04182%09red/K04662%09red/K04723%09red/K05416%09red/K05414%09red/K05136%09red/K10030%09red
Antigen processing and presentation	ko04612	8	84	1.70149	0.0401387	ENSSSAT00000011482.1|ENSSSAT00000102514.1|ENSSSAT00000137373.1|ENSSSAT00000144309.1|ENSSSAT00000073292.1|ENSSSAT00000079469.1|ENSSSAT00000012349.1|ENSSSAT00000143487.1	http://www.genome.jp/kegg-bin/show_pathway?ko04612/K08055%09red/K06505%09red/K08058%09red/K05654%09red/K05653%09red/K03283%09red
mTOR signaling pathway	ko04150	13	192	1.20929	0.0493033	ENSSSAT00000000625.1|ENSSSAT00000018316.1|ENSSSAT00000008822.1|ENSSSAT00000091521.1|ENSSSAT00000137271.1|ENSSSAT00000000672.1|ENSSSAT00000020736.1|ENSSSAT00000092143.1|ENSSSAT00000144209.1|ENSSSAT00000022805.1|ENSSSAT00000080525.1|ENSSSAT00000019561.1|ENSSSAT00000061368.1	http://www.genome.jp/kegg-bin/show_pathway?ko04150/K06519%09red/K02376%09red/K04364%09red/K07206%09red/K02152%09red/K13780%09red/K08269%09red/K14004%09red/K16344%09red/K02151%09red/K20398%09red/K02649%09red
RNA polymerase	ko03020	5	37	2.20628	0.0525228	ENSSSAT00000127592.1|ENSSSAT00000090920.1|ENSSSAT00000111671.1|ENSSSAT00000001389.1|ENSSSAT00000007832.1	http://www.genome.jp/kegg-bin/show_pathway?ko03020/K03006%09red/K03014%09red/K03017%09red/K03010%09red/K03007%09red
RNA transport	ko03013	14	221	1.11326	0.0575336	ENSSSAT00000081027.1|ENSSSAT00000021242.1|ENSSSAT00000061968.1|ENSSSAT00000085882.1|ENSSSAT00000134808.1|ENSSSAT00000008653.1|ENSSSAT00000014989.1|ENSSSAT00000013899.1|ENSSSAT00000005680.1|ENSSSAT00000019814.1|ENSSSAT00000019561.1|ENSSSAT00000073045.1|ENSSSAT00000091255.1|ENSSSAT00000071579.1	http://www.genome.jp/kegg-bin/show_pathway?ko03013/K03238%09red/K18644%09red/K18645%09red/K12160%09red/K12881%09red/K07936%09red/K14325%09red/K12877%09red/K14306%09red/K13126%09red/K14004%09red/K14324%09red
Arginine and proline metabolism	ko00330	6	55	1.89741	0.0575336	ENSSSAT00000009054.1|ENSSSAT00000001720.1|ENSSSAT00000094229.1|ENSSSAT00000071824.1|ENSSSAT00000017494.1|ENSSSAT00000107027.1	http://www.genome.jp/kegg-bin/show_pathway?ko00330/K12259%09red/K14455%09red/K00657%09red/K00472%09red/K00819%09red/K14755%09red
Jak-STAT signaling pathway	ko04630	11	157	1.25862	0.0638262	ENSSSAT00000143490.1|ENSSSAT00000030947.1|ENSSSAT00000000625.1|ENSSSAT00000088468.1|ENSSSAT00000137271.1|ENSSSAT00000153025.1|ENSSSAT00000083390.1|ENSSSAT00000020824.1|ENSSSAT00000088280.1|ENSSSAT00000091521.1|ENSSSAT00000135701.1	http://www.genome.jp/kegg-bin/show_pathway?ko04630/K05414%09red/K02649%09red/K05136%09red/K06625%09red/K05133%09red/K04364%09red/K11220%09red
Chemokine signaling pathway	ko04062	13	204	1.12182	0.0668109	ENSSSAT00000068740.1|ENSSSAT00000013824.1|ENSSSAT00000058165.1|ENSSSAT00000100705.1|ENSSSAT00000000625.1|ENSSSAT00000028567.1|ENSSSAT00000137271.1|ENSSSAT00000083390.1|ENSSSAT00000124196.1|ENSSSAT00000046606.1|ENSSSAT00000010994.1|ENSSSAT00000091521.1|ENSSSAT00000131693.1	http://www.genome.jp/kegg-bin/show_pathway?ko04062/K12672%09red/K12671%09red/K04182%09red/K04364%09red/K12366%09red/K04734%09red/K11220%09red/K04392%09red/K05416%09red/K02649%09red/K10030%09red
MAPK signaling pathway - fly	ko04013	9	121	1.34487	0.0823406	ENSSSAT00000087233.1|ENSSSAT00000123368.1|ENSSSAT00000068643.1|ENSSSAT00000135268.1|ENSSSAT00000018717.1|ENSSSAT00000114847.1|ENSSSAT00000010994.1|ENSSSAT00000003831.1|ENSSSAT00000000625.1	http://www.genome.jp/kegg-bin/show_pathway?ko04013/K06689%09red/K08601%09red/K04662%09red/K04564%09red/K05759%09red/K04392%09red/K04364%09red
Choline metabolism in cancer	ko05231	10	143	1.25587	0.0823406	ENSSSAT00000000625.1|ENSSSAT00000071335.1|ENSSSAT00000137271.1|ENSSSAT00000064677.1|ENSSSAT00000020736.1|ENSSSAT00000007919.1|ENSSSAT00000115478.1|ENSSSAT00000010994.1|ENSSSAT00000091521.1|ENSSSAT00000010000.1	http://www.genome.jp/kegg-bin/show_pathway?ko05231/K04364%09red/K18695%09red/K00968%09red/K07206%09red/K04379%09red/K02649%09red/K01080%09red/K14387%09red/K04392%09red
Carbon fixation in photosynthetic organisms	ko00710	4	30	2.18692	0.0992088	ENSSSAT00000003252.1|ENSSSAT00000066102.1|ENSSSAT00000028613.1|ENSSSAT00000107027.1	http://www.genome.jp/kegg-bin/show_pathway?ko00710/K01623%09red/K00134%09red/K14455%09red/K00927%09red
Fatty acid metabolism	ko01212	6	65	1.6564	0.0992088	ENSSSAT00000020494.1|ENSSSAT00000012767.1|ENSSSAT00000076680.1|ENSSSAT00000013995.1|ENSSSAT00000102611.1|ENSSSAT00000055822.1	http://www.genome.jp/kegg-bin/show_pathway?ko01212/K10203%09red/K10703%09red/K00249%09red/K00232%09red/K10258%09red/K00022%09red
